# Supplementary material for: Microarrays and RNA-Seq identify molecular mechanisms driving the end of nephron production
Source: BMC Dev Biol. 2011 Mar 12;11:15. doi: 10.1186/1471-213X-11-15 (PMC3065427; doi:10.1186/1471-213X-11-15)
Supplement: Additional file 4 — List of genes with changing levels of expression by microarray after birth. Relative expression levels of 2000 genes with significant change in level of expression by ANOVA in the multi-potential progenitors after birth in mice. Levels of expression obtained in triplicate at birth (P0) and each 24-hour interval afterwards (P1-P4) were combined. The data is Log2 transformed. [file 1471-213X-11-15-S4.XLS]

## Sheet: ANOVA List.xls
Transcripts ID cluster	[p0]	[p1]	[p2]	[p3]	[p4]	genbank	genesymbol	refseq
10344750	7.34088	7.39005	7.54016	7.7581	8.13141	AF312007	Sgk3	NM_133220|NM_177547|NM_001037759
10344895	6.39804	6.79806	6.53985	6.81217	6.49234		LOC665262	XR_032183|XR_031159
10344897	8.39641	8.40389	8.45438	9.58254	9.47417	AY101178	Sulf1	NM_172294
10344939	9.19517	9.08668	9.24405	9.63039	9.41462	AB109563	Terf1	NM_009352
10344952	10.4079	10.3319	10.8233	10.9473	10.39	BC019796	Rdh10	NM_133832
10344990	8.32952	8.634	8.2581	8.40425	7.73435	BC040768	Crispld1	NM_031402
10345016	6.26113	6.18065	6.2281	6.296	8.42034		Tcfap2b	NM_001025305|NM_009334
10345046	7.09996	6.90625	6.85144	6.76385	6.83037	EU520262	Efhc1
10345065	6.51905	6.59748	6.68044	6.58443	7.34383	M73483	Gsta3	NM_001077353|NM_010356
10345241	9.67241	9.70811	9.14405	9.24541	9.18618	AF396879	Dst	NM_134448|NM_133833
10345442	7.89836	8.10445	8.03945	8.26193	8.28087	BC052316	Hs6st1	NM_015818
10346340	7.61697	7.59007	7.56373	7.65269	7.02867	BC071241|BC024945	9430016H08Rik
10346365	8.46231	8.17199	8.63609	9.13406	8.92863	BC052742	Sgol2	NM_199007
10346533	8.99073	9.06017	8.96958	9.19361	8.97059	BC065163	Nif3l1	NM_022988
10346564	7.78854	8.13449	8.21941	8.41933	8.62015	BC006737	Casp8	NM_009812|NM_001080126
10346607	8.91498	8.86323	9.22935	9.46736	9.02272	BC063077	Fzd7	NM_008057
10346843	8.08551	8.12028	8.14268	7.39224	7.78656	AF483506	Nrp2	NM_001077403|NM_001077404|NM_010939|NM_001077405|NM_001077406|NM_001077407
10346876	7.39305	7.59061	7.63768	7.74562	6.6905	AF357411
10346882	7.20888	7.34876	7.83492	8.0023	6.87876	AB009673	Adam23	NM_011780
10346943	9.90746	9.80336	9.8198	10.1583	10.0736	BC021649	Creb1	NM_133828|NM_009952|NM_001037726
10347036	6.55897	6.7233	6.82303	6.96065	7.29589	M21041	Mtap2	NM_001039934|NM_008632
10347218	7.33592	7.79223	7.27522	7.33649	6.99734
10347297	11.3084	11.3425	11.3156	11.5098	11.5974	BC115750	Arpc2	NM_029711
10347398	6.97835	6.93663	6.84643	6.56539	6.67298	AY033991	Plcd4	NM_001081456|NM_148937
10347508	7.80533	7.84717	7.8192	7.7231	7.65297	BC070406	BC038286	NM_170755
10347669	7.51541	7.74103	7.36572	6.90122	7.01632	BC056627	Inha	NM_010564
10347724	8.7151	8.62437	8.42156	7.29075	7.04451		Slc4a3
10347734	6.99346	7.10731	7.23353	7.47407	8.30687	BC049995	Sgpp2	NM_001004173
10347748	9.59207	9.60684	9.31923	8.95291	8.56881	BC031529|AY316161	Acsl3|Utp14b	NM_028817|NM_001033606|NM_001001981
10347910	7.0702	6.80698	6.95569	6.85136	6.9601	BC049581	Fbxo36	NM_025386
10348070	8.28214	8.71909	8.4715	8.5314	8.30723		Ncl	NM_010880
10348194	6.32951	6.30723	6.64582	7.20211	7.14189	BC085088	Efhd1	NM_028889
10348354	6.53513	6.50892	6.5583	6.56564	7.0637	AY227200|U16818|AY227195|AY227196|BC093516|BC026561|AY227201|AY227199|AB094481	Ugt1a9|Ugt1a1|Ugt1a5|Ugt1a10|Ugt1a2|Ugt1a6a|Ugt1a7c|Ugt1a6b|LOC632297	NM_201644|NM_201645|NM_201643|NM_201641|NM_013701|NM_145079|NM_201642|NM_201410
10348424	7.11183	7.1604	7.16217	7.57082	7.48855	BC012284	Sh3bp4	NM_133816
10348451	7.9458	7.81419	7.65472	8.20447	8.50089	BC015254	Cxcr7	NM_007722
10348493	7.41309	7.41574	7.14227	7.11493	7.14766	AF045573	Lrrfip1	NM_008515|NM_001111312|NM_001111311
10349102	7.7269	8.11578	7.83141	6.94696	7.08984		D630008O14Rik
10349295	6.68292	6.57808	6.79328	6.71316	7.47356	BC116663	Tcfcp2l1	NM_023755
10349401	6.45151	6.49723	6.58928	7.09041	6.89134	BC085285|EU076431	Gpr39
10349404	7.21245	7.08119	7.21435	7.67345	8.09201	AF474155	Mgat5	NM_145128
10349733	10.6184	10.4967	10.6369	10.8808	10.8334	BC039951	Nucks1	NM_175294
10350046	9.88846	9.88255	9.41313	9.53572	9.46827	AY082429	Jarid1b	NM_152895
10350090	7.12208	6.94915	7.49855	7.63513	7.31009	BC029213	Ube2t	NM_026024
10350136	8.24785	8.43231	8.39142	8.57392	8.51572	BC006912	Csrp1	NM_007791
10350159	6.68768	6.71989	6.78888	7.10185	7.50653	BC031131	Lad1	NM_133664
10350297	8.31902	7.70122	8.59949	9.16704	8.67579	AB001431	Kif14	NM_001081258
10350392	8.47728	7.89802	8.59851	8.94939	8.84173	AF533752	Aspm	NM_009791
10350478	10.8005	10.831	10.7636	10.742	10.5817	BC132031	Glrx2	NM_001038592|NM_001038593|NM_001038594|NM_023505
10350516	6.37655	6.45316	6.4748	6.66002	7.82229	M88242	Ptgs2	NM_011198
10350742	7.8296	7.99891	7.70691	6.92981	7.14561	AF281045	Rnasel	NM_011882
10350758	7.31218	6.92714	6.81934	6.78741	6.99899	AK080751	ENSMUSG00000066798
10350977	6.9854	6.84752	7.27689	7.77359	8.1237		4930523C07Rik
10351037	11.0578	11.1487	10.8437	10.7988	10.8824		Gas5	NR_002840
10351047	7.09921	6.9345	7.31716	7.88021	7.48508	BC060191	Cenpl	NM_027429
10351163	8.0964	8.26548	8.07627	8.22538	8.083	BC043085	Scyl3	NM_028776
10351304	9.15813	9.3034	9.35955	8.95392	9.66771	BC018324	Brp44	NM_027430
10351347	7.84084	8.16517	8.53931	8.54143	7.62715	BC027426	Creg1|Pappa2	NM_011804
10351380	6.47318	6.48815	6.63879	6.66779	6.85859		LOC100039795|LOC100048175	XM_001473525
10351507	6.40727	6.52383	7.05975	7.65942	8.38468		ENSMUSG00000073493
10351636	7.8311	7.85039	7.8319	7.50093	7.49695	BC099405	Refbp2	NM_019484
10352092	7.88849	8.00145	7.932	8.06526	8.31064	AF140224	Zfp238	NM_001012330|NM_013915
10352143	7.89318	7.88176	7.85275	7.28296	7.03294	BC120791	D230039L06Rik	NM_177724
10352152	9.00084	8.98614	8.71398	8.05506	7.40923	BC068141	Kif26b	NM_177757
10352178	9.60177	9.84558	9.48833	9.45193	9.29937	BC025803	Sccpdh	NM_178653
10352194	9.13035	9.39534	9.2342	9.62532	9.99381	AK129148|BC096679	Cdc42bpa
10352576	7.08512	7.04251	7.15093	7.38607	7.74234	BC082324	Esrrg	NM_011935
10352661	9.69545	9.63458	10.0283	10.2596	10.4122	D31842	Ptpn14	NM_008976
10352767	7.91599	7.60199	7.94177	8.23102	8.20109	BC010302	Nek2	NM_010892
10353004	10.2016	9.56524	10.3227	10.6667	10.4249	BC094919	Cks2|LOC100039474|LOC100044764
10353189	11.5625	11.4306	11.5187	11.518	11.4978		EG433273	NR_004447
10353192	10.9687	10.9421	10.763	10.3142	8.7344	BC060260	Eya1	NM_010164
10353213	7.67701	7.85218	8.06813	8.46471	7.76669	AF087035	Msc	NM_010827
10353460	7.2486	7.0758	7.27832	7.19664	6.70446	AY679158	Kcnq5	NM_023872
10354003	9.14845	9.50541	8.86865	7.74233	7.72326	AB053217	Mgat4a	NM_173870
10354229	5.78257	6.02447	6.03597	6.97694	8.61737	BC058417|BC049671|BC094545	2610017I09Rik
10354374	7.68275	7.49182	7.2709	7.03499	6.86371	AF231120	Slc40a1	NM_016917
10354649	6.88057	6.61739	6.88998	6.78435	7.63629		Pgap1
10354777	6.37355	6.26949	6.46972	6.44113	7.26459	AF319623	Satb2	NM_139146
10355141	8.11792	8.19626	8.22336	8.48113	8.74502	AF338369	Klf7	NM_033563
10355152	7.19026	7.1555	7.26017	7.37003	7.53977	BC117723	Fzd5	NM_022721|NM_001042659
10355266	9.36238	9.353	9.15259	9.05151	9.16919	AJ294535	Lancl1	NM_021295
10355278	6.31076	6.44051	6.45177	6.44014	7.80522	AF059177	Erbb4	NM_010154
10355325	8.47849	8.26087	8.94167	9.06872	8.72498		Bard1	NM_007525
10355327	7.7701	7.70631	8.05935	8.08371	7.75411		Bard1	NM_007525
10355329	6.70712	6.91756	6.99755	7.13338	7.10897	AF057157	Bard1	NM_007525
10355403	9.08662	8.68577	8.56726	9.24063	9.71053	BC051082	Fn1	NM_010233
10355456	6.50915	6.59797	6.81343	6.70045	6.90617	AY628210	Mreg	NM_001005423
10355500	9.92018	9.53519	9.5499	9.71726	8.42522	L12447	Igfbp5	NM_010518
10355536	8.00948	7.99389	7.96927	8.45855	8.87366		Tns1
10355806	7.45537	7.40434	7.56756	7.38027	8.14414	BC019959	Tuba4a	NM_009447
10355871	8.75244	8.8368	8.51027	8.1559	8.10266	AK122340	Obsl1	NM_178884
10355893	7.82083	7.77073	8.31401	9.43227	9.657	BC052164	Epha4	NM_007936
10355967	6.79977	6.89143	7.02196	6.95351	7.5306	BC098237	Ap1s3	NM_183027
10356082	6.94438	6.83077	7.23658	7.41649	7.27517	AF159593	Plscr1	NM_011636
10356345	7.09114	7.289	7.38495	7.84643	7.83493	BC111834	Nppc	NM_010933
10356461	9.05009	8.62868	9.10669	9.30991	9.26125	BC057309|BC062125|AB162219	6430706D22Rik|LOC100038822
10356475	7.04999	6.98897	7.31597	7.79506	8.08416	BC055769	Arl4c	NM_177305
10357043	10.049	9.99975	10.0152	9.43254	9.33157	BC095964	Bcl2|LOC100046608	NM_009741|NM_177410
10357155	6.75998	6.65458	6.72168	6.81415	7.06386	BC048845	Inhbb	NM_008381
10357239	7.55685	7.44472	7.56619	8.13115	8.31157	BC024613	Tmem37	NM_019432
10357339	7.29634	7.42653	7.76221	7.91974	7.98036	BC058599	Lypd1	NM_145100
10357345	6.97375	6.90021	7.00465	7.436	7.0541	BC066095	E030049G20Rik	NM_172484|NM_001081756|NM_176957
10357472	10.1948	10.4748	10.4519	9.98409	9.62707	AB000803	Cxcr4	NM_009911
10357833	7.67266	7.59556	7.44069	7.026	6.95362	AY560895	Atp2b4	NM_213616
10357878	7.6655	7.59452	7.99821	8.24627	8.38131	BC079624	Adora1	NM_001008533|NM_001039510
10358050	10.4431	10.3724	10.4493	10.6368	10.486	BC098216	Timm17a	NM_011590
10358057	7.80364	7.82557	7.9426	7.80598	8.21732	BC044813	Shisa4	NM_175259
10358454	11.2761	11.488	11.4992	11.5819	11.4197	BC106176|BC006580|BC086491|AY052560	Rbm3
10358490	9.24681	9.13249	8.60368	7.874	7.29027		Hmcn1	NM_001024720
10358513	8.12234	8.03022	7.34201	6.82041	5.98784		Hmcn1	NM_001024720
10358515	8.09773	8.23565	7.6909	6.98425	6.23187		Hmcn1	NM_001024720
10358517	8.90343	9.00119	8.45027	7.29635	6.55803		Hmcn1	NM_001024720
10358519	9.48235	9.49425	9.00026	7.71986	6.35872		Hmcn1	NM_001024720
10358521	9.49433	9.41653	8.72062	8.71189	7.68517		Hmcn1	NM_001024720
10358523	8.70963	8.67498	8.3884	8.03693	7.63328		Hmcn1	NM_001024720
10358525	8.30856	8.38556	7.62807	6.58821	5.99625		Hmcn1	NM_001024720
10358527	9.98076	10.0722	9.41308	8.66191	8.16049		Hmcn1	NM_001024720
10358529	10.4604	10.4522	9.86316	8.97078	8.44125		Hmcn1	NM_001024720
10358531	10.7156	10.6409	10.2735	9.54982	8.79114		Hmcn1	NM_001024720
10358533	11.738	11.7883	11.397	10.6263	10.0025		Hmcn1	NM_001024720
10358535	10.7001	10.7368	10.2106	8.93304	8.73748		Hmcn1	NM_001024720
10358537	8.79804	8.72244	8.37045	7.60148	7.72133		Hmcn1	NM_001024720
10358539	8.42942	8.27812	7.76138	6.62114	6.52722		Hmcn1	NM_001024720
10358541	8.06447	8.16536	7.45549	7.12451	6.88433		Hmcn1	NM_001024720
10358543	7.69979	7.84837	7.16783	6.6588	6.53146		Hmcn1	NM_001024720
10358545	7.68196	7.58795	6.82506	6.40871	6.07937		Hmcn1	NM_001024720
10358547	9.18468	9.0292	8.61499	7.83796	7.0413		Hmcn1	NM_001024720
10358549	10.3636	10.3106	9.76455	8.64436	8.28597		Hmcn1	NM_001024720
10358551	9.22434	9.16277	8.30559	7.62931	7.29488		Hmcn1	NM_001024720
10358553	9.60068	9.59678	9.01662	7.52358	7.19739		Hmcn1	NM_001024720
10358555	10.0801	10.1155	9.53474	8.71908	8.1175		Hmcn1	NM_001024720
10358557	9.15539	8.97525	8.28223	7.49829	6.94629		Hmcn1	NM_001024720
10358559	11.2089	11.0743	10.7562	9.89001	9.07314		Hmcn1	NM_001024720
10358561	11.2505	11.1893	10.8273	10.0332	9.09301		Hmcn1	NM_001024720
10358563	11.3152	11.2188	10.7392	10.2803	9.44171		Hmcn1	NM_001024720
10358565	10.8382	10.7146	10.2791	9.17305	8.69326		Hmcn1	NM_001024720
10358567	10.0587	10.1163	9.6005	9.1601	7.79179		Hmcn1	NM_001024720
10358569	10.6208	10.6992	10.2188	9.97368	8.97231		Hmcn1	NM_001024720
10358571	10.2901	10.3557	9.76636	9.55337	8.21766		Hmcn1	NM_001024720
10358573	10.5456	10.5053	9.8853	9.63717	8.57701		Hmcn1	NM_001024720
10358575	10.3512	10.2413	9.5494	8.57458	7.97739		Hmcn1	NM_001024720
10358577	10.9353	10.7452	10.1007	8.92302	8.53234		Hmcn1	NM_001024720
10358579	10.891	10.7669	10.054	9.05177	8.47959		Hmcn1	NM_001024720
10358581	11.4318	11.2398	10.6919	9.36501	8.70339		Hmcn1	NM_001024720
10358583	11.601	11.6315	11.0724	10.3885	9.63616		Hmcn1	NM_001024720
10358585	11.4176	11.3004	10.9771	10.0934	9.28235		Hmcn1	NM_001024720
10358587	8.47798	8.36702	7.71935	7.18223	5.92718		Hmcn1	NM_001024720
10358589	10.7068	10.6342	10.144	9.37235	8.51686		Hmcn1	NM_001024720
10358591	10.1487	10.1393	9.35685	8.77588	8.06359		Hmcn1	NM_001024720
10358593	9.81059	9.90396	8.95622	8.63461	7.59801		Hmcn1	NM_001024720
10358595	9.22	9.35292	8.37094	7.76038	7.31248		Hmcn1	NM_001024720
10358597	8.99694	9.07853	8.1767	7.34439	6.68272		Hmcn1	NM_001024720
10358599	9.92327	9.7703	9.02599	8.71847	7.68468		Hmcn1	NM_001024720
10358601	9.7743	9.71899	9.04662	8.40453	7.89675		Hmcn1	NM_001024720
10358603	8.98841	8.85367	8.24893	7.66085	7.29261		Hmcn1	NM_001024720
10358605	9.8888	9.77061	9.00433	8.6447	7.50716		Hmcn1	NM_001024720
10358607	8.99657	8.84629	8.20321	7.7819	6.93312		Hmcn1	NM_001024720
10358609	10.0756	10.1277	9.43431	9.26813	8.32804		Hmcn1	NM_001024720
10358611	9.94188	9.90859	9.18447	8.8868	7.55174		Hmcn1	NM_001024720
10358613	10.3275	10.36	9.57869	9.32678	8.01373		Hmcn1	NM_001024720
10358615	11.5192	11.5625	11.0171	10.7724	9.44431		Hmcn1	NM_001024720
10358617	10.5957	10.6723	10.2661	9.7393	8.8942		Hmcn1	NM_001024720
10358619	10.5075	10.4144	9.92716	8.64417	8.39942		Hmcn1	NM_001024720
10358621	8.90312	8.82962	8.22928	7.29715	6.82878		Hmcn1	NM_001024720
10358623	9.56246	9.51879	8.73869	7.88379	7.07031		Hmcn1	NM_001024720
10358625	9.4041	9.52099	8.66996	7.7664	7.2488		Hmcn1	NM_001024720
10358627	7.92143	7.92644	7.43715	6.6466	6.24345		Hmcn1	NM_001024720
10358629	7.44159	7.4327	6.87338	6.23114	6.08102		Hmcn1	NM_001024720
10358631	9.36735	9.53261	8.85863	7.6063	7.59539		Hmcn1	NM_001024720
10358633	9.88601	9.84484	9.49813	7.75402	7.67974		Hmcn1	NM_001024720
10358635	8.9216	8.75842	8.47641	7.42207	7.10421		Hmcn1	NM_001024720
10358637	9.78165	9.73256	9.15508	8.36711	7.61605		Hmcn1	NM_001024720
10358648	10.4766	10.4835	9.90095	9.09387	8.24227		Hmcn1	NM_001024720
10358650	11.3874	11.3533	10.9568	10.1595	9.13894		Hmcn1	NM_001024720
10358652	11.5536	11.6129	11.1457	10.6429	9.95143		Hmcn1	NM_001024720
10358654	11.6337	11.5473	11.2491	10.4543	9.6151		Hmcn1	NM_001024720
10358656	11.5367	11.3427	10.9387	9.88256	8.92168		Hmcn1	NM_001024720
10358658	10.7031	10.5821	10.1359	9.02356	8.27883		Hmcn1	NM_001024720
10358660	9.09285	8.9679	8.22107	8.06014	6.88908		Hmcn1	NM_001024720
10358662	10.5712	10.4091	9.8913	9.43301	8.47792		Hmcn1	NM_001024720
10358664	10.486	10.4724	9.84245	9.23955	8.25367		Hmcn1	NM_001024720
10358666	11.6666	11.5792	11.262	10.3296	9.36947		Hmcn1	NM_001024720
10358668	11.8322	11.8174	11.4812	10.5964	9.66324		Hmcn1	NM_001024720
10358670	11.9443	11.9085	11.5909	10.6729	9.87224		Hmcn1	NM_001024720
10358672	8.11407	8.08267	7.88779	7.52716	7.28585		Hmcn1	NM_001024720
10358787	6.75912	6.58201	7.01879	7.35525	7.99681	U43327	Lamc2	NM_008485
10358816	9.83246	9.64762	10.1647	10.9555	11.2855	J02930	Lamc1	NM_010683
10358879	6.61844	6.64622	6.69222	6.76447	7.12361	BC022734	Npl	NM_028749
10358894	7.59123	7.31845	7.4037	7.37816	7.2386
10359080	8.02548	8.19526	7.87342	8.36899	8.19679
10359181	7.02266	7.03765	7.16653	7.27901	7.43089	BC071216	Tor3a	NM_023141
10359190	8.59086	8.56501	8.77925	9.36294	9.25429	BC023737	C530043G21Rik|LOC100048250	NM_145413
10359266	6.44259	6.60699	6.50598	6.54075	6.96835	BC094560	Pappa2	NM_001085376
10359280	5.71166	5.6083	5.72481	5.96893	7.04546		Pappa2	NM_001085376
10359282	6.39657	6.35302	6.43899	6.38548	6.9076		Pappa2	NM_001085376
10359303	5.88158	5.87467	6.27901	6.90518	7.55956		4930562F07Rik
10359624	7.40644	7.34593	7.02046	7.7221	7.78376	BC092372	Prrx1	NM_175686|NM_011127|NM_001025570
10359648	8.7172	8.55944	8.93399	9.23829	8.8797	BC052855	BC055324
10359689	8.27554	8.126	8.4835	8.20472	9.32132	BC094070	Atp1b1	NM_009721
10359762	8.23444	8.26289	8.35436	8.10274	7.52588	BC025872	Rcsd1	NM_178593|NM_001038846
10359770	8.36987	8.29312	8.40555	8.64009	8.60834	AF508939	Pou2f1	NM_011137|NM_198934|NM_198932|NM_198933
10359890	8.58706	7.85347	8.67095	9.14333	8.92099	BC020026	Nuf2	NM_023284
10360227	8.53468	8.49725	8.40536	8.00698	8.33799	BC038282|AK189801	Pea15a	NM_011063
10360235	7.69873	7.68681	7.37063	6.83276	6.54345	BC064057	Casq1	NM_009813
10360270	7.35587	7.38391	7.30434	7.07475	7.01545	BC036127	Atp1a2	NM_178405
10360745	8.71219	8.71412	8.82492	9.20286	9.03001	BC021516	Lbr	NM_133815
10360920	7.6287	7.51295	7.29063	7.02728	6.744	BC011170	Tgfb2	NM_009367
10360985	9.52758	8.69467	9.53784	9.95159	9.87628	DQ642022	Cenpf	NM_001081363
10361007	8.31407	8.39679	8.04671	7.90977	7.64581	BC023119	Smyd2	NM_026796
10361186	7.87391	7.57987	7.44913	7.25812	7.20109	BC060251	Sertad4	NM_198247
10361270	6.36661	6.89345	6.42487	6.37853	6.05405	AB022600	Cd46	NM_010778
10361375	10.2298	9.84688	10.3967	10.6108	10.3437	BC053434	Fbxo5	NM_025995
10361771	8.94606	8.81617	8.5648	8.17026	8.43901	AF147785	Plagl1	NM_009538
10361869	8.28276	8.23576	8.2207	8.40606	8.5099	BC030842	Nhsl1	NM_173390
10361956	6.83349	6.95578	7.22609	7.56273	8.01981	BC052637	Mtap7	NM_008635
10362104	7.68065	7.51841	7.41756	7.08937	7.30023	BC096454	Slc2a12	NM_178934
10362186	7.42826	7.11867	6.88834	6.77065	7.02853	BC057652	Moxd1	NM_021509
10362314	9.05032	9.05403	9.0102	9.36882	9.60557		Ptprk	NM_008983
10362538	8.66898	8.45124	9.74785	10.6799	10.2046	U59865	Lama4	NM_010681
10363007	8.15476	8.0648	7.73468	7.77358	7.98611	BC059917|BC032189	Ascc3
10363056	6.90465	6.77856	6.93698	7.349	9.10578	U40575	Sim1	NM_011376
10363118	7.05068	7.27852	7.17436	7.44075	8.0522	BC026771	Dcbld1	NM_025705
10363173	9.52948	9.29044	9.48299	10.0881	10.2213	BC006894	Gja1	NM_010288
10363224	6.9551	6.56032	7.26175	7.75138	9.62054	BC057090	Fabp7	NM_021272
10363350	9.03049	8.28655	8.12321	7.75885	7.72831	BC009654	P4ha1	NM_011030
10363415	9.18304	9.14259	9.01543	8.38051	7.29394	BC057324	Spock2	NM_052994
10363455	9.30246	9.28616	9.14816	9.19168	10.091	BC024354	Pcbd1	NM_025273
10363498	10.4454	10.3987	10.6026	10.7359	10.4772	BC010468	Ppa1	NM_026438
10363706	10.2922	10.2369	9.86933	9.6409	9.50892	BC068318|AK173162|BC054559	Jmjd1c
10363762	6.80371	6.62637	6.6284	6.68444	7.0563	BC117502	Tmem26	NM_177794
10363773	6.99035	7.21382	6.88686	6.7401	7.0308	BC099973	Rhobtb1	NM_001081347
10363856	9.78613	9.9107	9.02432	9.03131	9.18415		2310015B20Rik
10364051	11.8501	11.7519	11.8944	12.0493	12.2564	BC011510	Snrpd3	NM_026095
10364056	6.75864	6.78748	6.78035	6.85701	7.42448	U30509	Ggt1	NM_008116
10364102	7.67395	7.75271	7.79058	7.76988	7.92814	BC083357	Ndg2	NM_175329
10364502	7.83625	7.73828	7.91476	8.33677	8.75494	Y14771	Palm	NM_023128
10365136	8.42801	8.48398	8.52977	8.19356	8.22024	X73359	Aes	NM_010347
10365145	8.07452	8.10205	8.00857	7.62079	7.64049	BC051955	Tle2	NM_019725
10365290	7.42779	7.53496	7.90025	8.21442	8.19158	AB030378	Chst11	NM_021439
10365428	8.35151	8.39387	8.03299	7.37411	7.27606	BC096535	Btbd11	NM_028709|NM_001017525
10365572	7.60006	7.45264	7.72333	7.91177	7.83721	M30774|BC020139	Tyms-ps	NR_000040|NM_021288
10365574	7.3733	6.89586	7.51201	7.69986	7.69625	BC048534	Pmch	NM_029971
10365601	7.57131	7.65935	7.46203	7.86398	8.29979	BC060638	Gnptab	NM_001004164
10365830	7.96807	7.95994	8.33709	8.57969	8.40428
10365845	7.43477	7.60123	7.76586	8.06527	7.81206		Fgd6	NM_053072
10365891	6.59188	6.60979	6.73132	6.82738	6.94382	BC095951	Tmcc3	NM_172051
10366004	9.83125	9.66433	9.69582	10.0882	10.0864	BC057180	Atp2b1	NM_026482
10366229	6.42973	6.54774	6.69571	6.97852	7.01396	BC105965	Lin7a	NM_001039354|NM_001033223
10366266	7.98895	7.92602	8.03979	8.07823	8.75232	DQ363525	Pawr	NM_054056
10366277	7.74068	7.70875	8.20151	8.47631	8.62045	AY463359	E2f7	NM_178609
10366293	9.05202	8.7517	9.33005	9.78601	10.0675	BC012663	Csrp2	NM_007792
10366391	6.17552	6.04911	6.16762	6.33825	7.9132	BC116289	Kcnc2	NM_001025581
10366446	6.35005	6.09857	6.40162	6.36132	8.35771	BC029808	Tspan8	NM_146010
10366597	7.05019	6.98023	7.08497	7.06889	7.52637	AB051561	Grip1	NM_028736|NM_130891|NM_133442
10366645	8.14774	8.34728	8.35592	8.43086	9.04851	BC098228	1700006J14Rik
10366712	7.14859	7.20724	7.25721	7.37025	7.82954		Ppm1h	NM_001110218|NM_176919
10366767	9.19319	9.07538	9.05667	8.87042	8.89084	BC025650	Ctdsp2	NM_146012|NM_001113470
10366881	8.81306	8.68271	8.64542	8.36095	8.54142	BC013718	Ddit3	NM_007837
10367073	11.9834	11.9487	12.024	12.0731	12.1534	BC043014	Snrpd2	NM_026943|XM_905150
10367076	9.58688	9.41036	9.80653	9.9385	9.82685	D13544	Prim1	NM_008921
10367120	8.83499	8.66631	8.25643	7.80944	7.82668
10367292	9.8329	9.89383	9.94134	10.0056	9.84625	BC029754	Cs	NM_026444
10367634	8.88003	9.39589	9.0171	9.15057	9.39603	BC071185	Akap12	NM_031185
10367746	7.94203	7.82891	7.84293	7.73252	8.09958		Sash1	NM_175155
10368101	6.80799	7.05981	7.11678	7.08577	7.76761		D10Bwg1379e	NM_001033258
10368199	7.05062	7.04447	7.41364	7.46288	7.74316	M12848	Myb	NM_010848
10368243	9.63147	9.62637	9.18739	9.2528	8.55737	Y17115	Eya4	NM_010167
10368495	8.82673	8.71861	7.5947	7.58714	6.87911	AB055811	Rspo3	NM_028351
10368556	6.36753	6.25739	6.81653	8.28527	7.20181	AF173902	Hey2	NM_013904
10368886	10.6497	10.4535	10.3668	10.1122	9.79384		Foxo3a
10368888	8.53123	8.45015	8.3699	8.20054	7.78215	AF114259	Foxo3a	NM_019740
10368935	6.87455	6.94791	6.89937	6.91759	7.0574	BC070459	Qrsl1	NM_001081054
10369132	7.9327	7.66469	7.36218	7.45352	7.94191		4930589M24Rik	NM_001081428
10369154	6.66115	6.64135	6.43503	6.81265	7.26302	BC015265	Man1a	NM_008548
10369379	7.88272	7.94727	8.2517	8.64288	8.33303	AF326986	Slc29a3	NM_023596
10369531	6.87501	6.98979	7.07447	7.85998	8.15897	BC003872	Tspan15	NM_197996
10369541	7.70387	7.51438	7.43103	7.23317	7.27371	L16949	Hk1	NM_010438
10369704	12.1168	11.97	12.0672	12.1719	12.2779	BC049652	Hnrph3	NM_001079824
10369792	8.87217	8.44533	8.3532	8.23553	8.77783	AF280065	Arid5b	NM_023598
10369815	9.69285	9.3095	9.84447	10.223	10.0141	BC024396	Cdc2a	NM_007659
10369844	8.76083	8.91204	8.49689	8.1496	8.82452	AF319464	Bicc1|4930533K18Rik	NM_031397
10370037	7.90295	7.89373	7.81133	7.76633	8.15031	BC052854	Mmp11	NM_008606
10370127	7.77559	7.70097	7.74376	7.94971	7.93748	AB207233	Pcnt	NM_008787
10370376	7.91838	7.23464	7.22959	7.09315	7.15295	J03928	Pfkl	NM_008826
10370471	8.22835	8.25678	8.17538	8.2241	8.48349	BC052382	Agpat3	NM_053014
10370483	9.20213	9.18611	9.06938	9.07172	9.39757	BC065993	Rrp1	NM_010925
10370754	7.17282	7.11807	7.22265	7.03717	7.33698	BC100552	Dos	NM_015761
10371141	7.77557	7.87272	7.77118	7.9499	8.05568	BC071217	Hmg20b	NM_010440
10371307	9.22291	9.37876	9.44499	9.75537	9.48104	BC010719	Nfyb	NM_010914
10371482	12.1949	12.0745	12.1443	12.3249	12.4775	BC011439	Hsp90b1	NM_011631
10371627	6.85522	7.05164	6.88906	6.65511	6.68603	BC062158	8030451F13Rik	NM_175418
10371770	7.64197	7.12735	7.6908	7.94548	7.94827		Gas2l3	NM_001033331|NM_001079876
10371888	9.27565	9.08359	9.28951	9.37859	9.29251	U39074	Tmpo	NM_001080129|NM_001080130|NM_001080131|NM_001080132|NM_011605|NM_001080134
10371916	7.8015	7.8779	7.59099	7.11346	7.01499	BC046559	4930485B16Rik
10372177	8.35273	8.41643	7.58272	7.37022	6.76661	BC092226	Tmtc2	NM_177368
10372478	9.45705	9.40707	9.36526	9.56912	9.85043	BC055042	Rab21	NM_024454
10372503	6.87022	6.73001	6.75155	6.81466	7.62867	AF110818	Lgr5	NM_010195
10372583	8.44917	8.27045	8.58679	9.06539	10.2265	BC080289	Rab3ip	NM_001003950
10372750	10.0922	10.026	9.96441	10.3371	10.2003	AK129225	Cand1
10372796	9.2642	9.35228	9.26683	9.00409	8.65643	BC052158	Hmga2	NM_010441
10372891	7.83684	7.89559	7.52589	7.86747	8.99683	BC120892	Srgap1	NM_001081037
10373093	8.11882	7.82955	7.83874	7.78259	8.12376	AB015425	Dtx3	NM_030714
10373223	8.15647	8.27649	8.15153	8.45901	8.69806	AF367720	Lrp1	NM_008512
10373340	8.87153	8.77709	8.49096	8.19924	8.36689	BC021627	Rbms2	NM_001039080|NM_019711
10373355	8.08736	8.0832	7.91004	8.12656	7.59621	BC014757	Spryd4	NM_025716
10373388	9.88501	9.9036	10.068	10.4112	10.4611	DQ158906	Obfc2b	NM_027257
10373702	7.91689	7.66197	7.47561	7.59834	7.37365	BC059938	LOC236604|4933439C20Rik|LOC100044151	NR_003517|NR_003518
10373740	7.78583	7.66856	7.69372	7.49875	7.41289	AY522649	Pik3ip1	NM_178149
10373944	7.26162	7.07879	7.19205	7.01564	7.40215	BC031796	Zmat5	NM_026015
10375313	7.27147	7.42911	7.63964	8.2829	8.189		Ccnjl	NM_001045530
10375322	9.60848	9.7927	9.90097	10.32	10.1122		4933415A04Rik
10375382	10.052	10.0969	9.97043	10.2243	10.7696	AB093212	Clint1	NM_001045520
10375402	7.88874	7.996	7.71643	7.46873	7.43155	D50410	Adam19|LOC100045780	NM_009616
10375951	8.84884	8.79178	8.81607	8.94234	9.00048	BC034829	9530068E07Rik	NM_153117
10376208	8.39829	8.54595	8.34676	7.7772	7.54127	U09816	Gm2a	NM_010299
10376314	8.99389	8.90904	8.82334	8.79298	9.04852	BC004040	Cnot8	NM_026949
10376427	7.30106	7.33965	7.13707	6.94835	7.35659	BC058081	2810021J22Rik
10376564	8.31786	8.39602	8.52434	8.55795	8.61229	BC019367	Med9	NM_138675
10376778	9.36799	9.24389	8.77709	8.31504	7.86888	BC022666	Mfap4	NM_029568
10376813	7.33303	7.46845	7.52551	7.52867	7.67398		Specc1	NM_001029936
10376839	8.72282	8.7965	8.55136	8.61385	8.60409	BC037111	Ttc19	NM_028360|NM_029704
10376899	7.17818	7.17922	7.69396	8.02309	7.75771	AF449496	Trim16|Fbxw10	NM_053169
10376950	8.02877	7.95655	8.3483	9.41215	9.50551	BC010765	Pmp22	NM_008885
10376956	6.21249	5.98294	6.24537	6.51397	7.74408	BC094320	Hs3st3a1	NM_178870
10377253	6.84929	6.77794	6.81292	7.00334	6.98744		9130017K11Rik
10377405	8.83228	8.52559	9.05085	9.39219	9.0735	BC003261	Aurkb	NM_011496
10377431	9.99145	9.89816	9.77743	9.51406	9.64156	BC055105	Vamp2	NM_009497
10377534	8.642	8.55569	8.58704	8.53865	7.94066	AB041807	A030009H04Rik
10377537	12.3783	12.4482	12.2889	12.1419	12.1979	AF020312
10377605	8.59977	8.41149	8.39031	8.2604	8.19381	BC117077|BC048542	1810027O10Rik
10377662	8.4745	8.28406	8.4602	8.38618	8.70635	AF073954	Ybx2	NM_016875
10377673	6.91628	6.83119	7.00058	7.02596	8.06253	BC050007	Cldn7	NM_016887
10377751	6.67063	6.72593	6.95164	6.92632	7.19209	BC022106	Asgr1	NM_009714
10377790	7.48729	7.44862	7.60245	7.48443	7.88194	AB041591	Slc16a11	NM_001114971|NM_001114970|NM_153081
10377889	8.7311	8.72515	8.4884	8.2392	8.40344	BC052474	Mink1	NM_001045959|NM_001045964|NM_016713|NM_176893
10377938	9.06917	8.94436	8.47407	8.22717	7.89469	BC013460	Eno3	NM_007933
10377982	10.2593	10.4814	10.5218	10.4328	10.1436	BC016221	Kif1c	NM_153103
10378024	8.80385	8.86075	8.97681	9.35865	9.48422	BC026790	Mis12	NM_025993
10378848	11.9597	11.8689	12.0207	12.0967	12.1305	BC094024	Hsp90aa1	NM_010480
10378914	7.43606	7.51193	7.42859	7.4209	7.67913	AB026497	Myo18a	NM_011586
10379044	8.22701	8.26988	8.08429	7.79104	7.9093	AB082927	Rab34	NM_033475
10379060	7.20515	6.92991	6.90227	6.73137	6.87982		4933404M19Rik	NM_001045516
10379765	6.908	6.59863	7.0399	8.28391	9.60187	BC025189	Hnf1b	NM_009330
10379866	6.82222	6.78647	6.86089	7.50093	8.86043	BC012704	Car4	NM_007607
10379953	8.63708	8.72094	8.90265	8.94747	9.2434	BC067002	4632419I22Rik
10380067	7.375	7.55107	7.35354	7.53608	8.68793	BC055101	2010-09-04	NM_011129
10380189	6.61947	6.6703	6.71386	6.29556	6.49168	DQ177342	Mks1	NM_001039684
10380381	10.5438	10.3385	10.035	9.65842	9.58768	BC082588	Tob1	NM_009427
10380403	8.02057	8.0374	8.1272	8.19201	8.4112	BC006877	Lrrc59	NM_133807
10380641	9.93374	9.83628	9.57721	9.60378	9.53511	M26283	Hoxb5	NM_008268
10380689	10.0599	9.85799	9.96909	10.1191	10.1199	BC055290	Cbx1|LOC100047028	NM_007622
10380891	7.76248	7.74662	7.16202	6.8243	6.86817	BC119079	Pnmt	NM_008890
10380896	9.11393	9.16049	8.94468	8.52687	8.7732	BC046811	Erbb2	NM_001003817
10380927	7.19949	7.25015	7.56834	7.86155	8.74061	BC081547	Grb7	NM_010346
10381006	8.42619	8.55613	8.13533	8.10022	8.11938	BC046795	Thra|LOC100047427	NM_178060
10381082	8.12574	8.02735	7.75561	7.5671	7.6565	BC040383	Rara	NM_009024
10381096	8.08698	8.08978	8.03204	8.59658	8.20758	BC019836	Igfbp4	NM_010517
10381298	9.37442	9.41084	9.31461	8.30341	8.21657	BC051201	Ramp2	NM_019444
10381311	7.8751	8.10052	7.8935	7.36993	7.31812	AY184228	Wnk4|Cntd1	NM_175638
10381601	8.93879	9.01298	8.96014	9.13254	9.30024	AY864926|DQ323886|M35833	Grn|Mdk	NM_010784|NM_001012335|NM_001012336
10381603	9.19872	9.13531	9.15262	8.37886	8.15604	BC049774	Fzd2	NM_020510
10381697	8.69663	8.66404	8.29256	8.26436	8.14404	AY090614	Hexim1	NM_138753
10381898	7.78211	7.72959	7.55178	7.53619	7.19418	U56734	Mrc2	NM_008626
10382069	11.5099	11.5843	11.5889	11.6964	11.6969	BC030840	Psmc5	NM_008950
10382152	9.26769	9.25325	9.11821	9.51198	9.64488	BC076626	Helz	NM_198298
10382316	6.603	6.66646	6.90674	6.80317	7.67316	BC092296	Kcnj16	NM_010604
10382328	7.66645	7.56954	7.76447	8.41903	9.5952	BC034264	Sox9	NM_011448
10382425	8.08852	8.19354	8.3452	8.36777	8.62898	BC005757	Gprc5c	NM_001110337|NM_147217|NM_001110338
10382435	8.45685	8.74486	8.83734	9.00697	9.17435	BC005757	Gprc5c	NM_001110337
10382462	8.86049	8.67734	8.51822	8.21662	8.577	BC085141	Slc9a3r1	NM_012030
10382625	6.88977	6.83924	6.87071	7.02083	7.34322	BC037226	Llgl2	NM_145438
10382890	8.27113	8.13559	7.90657	7.8799	7.97196	AK172947	Sec14l1	NM_028777
10382998	9.79973	9.15567	9.85395	10.1866	10.0554	BC004702	Birc5	NM_001012273|NM_009689
10383479	8.97646	8.98543	9.17304	9.48546	9.90255	BC093496|BC008125	Hmga1|Hmga1-rs1	NM_001025427
10383502	8.29497	7.871	7.98348	7.64744	7.78634	BC046525	Slc16a3	NM_001038653|NM_030696|NM_001038654
10383532	7.58524	7.49577	7.43958	7.29041	7.38657	BC016090	Narf	NM_026272
10383731	7.40142	7.25464	7.4797	7.51596	7.7695	BC069836	Smtn	NM_013870
10383970	7.52693	7.45077	7.85053	7.85365	7.7569	BC082546	Kremen1	NM_032396
10384233	7.74146	7.95443	7.91773	8.14724	8.39547		Tns3	NM_001083587
10384378	7.22934	7.27493	6.95688	6.6991	6.7211	AF071068	Ddc	NM_016672
10384398	10.7008	10.5474	10.2282	10.1491	10.0793	BC053842	Grb10	NM_010345
10384423	6.81072	6.85687	7.03328	6.96884	7.23046	AY308745	Cobl	NM_172496
10384504	9.24512	9.0425	8.75153	8.69795	8.22032	U33629	Meis1	NM_010789
10384555	8.97369	9.09576	8.7989	9.0549	9.33097	BC052036	Aftph	NM_181411
10384656	7.12764	7.33122	7.47192	7.57993	8.1858	AY043479	B3gnt2	NM_016888
10384961	7.94512	7.80854	7.85454	7.66595	8.35518	AF031035	Stc2	NM_011491
10385175	6.5865	6.56895	6.75001	6.75243	7.0504	AK220259	Wwc1	NM_170779
10385239	9.02928	9.09683	9.01738	9.10283	8.72585	AB070267	Mat2b	NM_134017
10385248	8.15503	7.20054	8.0659	8.7645	8.44288	AF031932	Hmmr	NM_013552
10385325	10.527	10.0923	10.6933	10.8056	10.7833	AF071209	Pttg1	NM_013917
10385337	5.9048	6.04089	6.12744	6.39653	6.88686	BC119289	Fabp6	NM_008375
10385391	7.57388	7.54144	7.35573	7.54044	7.81874	AF334144	Cyfip2	NM_133769
10385518	7.03342	7.01992	6.89232	6.83841	6.65856	BC085259|BC022776	Tgtp|OTTMUSG00000005523	NM_011579
10385599	11.558	11.4962	11.5944	11.7099	11.8948	BC040244	Canx	NM_007597|NM_001110499|NM_001110500
10385635	9.4557	9.5164	9.36569	9.20852	9.20835	BC079908	Zfp354c	NM_013922
10385770	8.52965	8.90049	9.01493	8.18579	6.53556	BC055827	Olfr1372-ps1
10386058	11.8806	11.9037	11.918	11.8117	11.6087	BC004638	Sparc	NM_009242
10386551	8.62458	8.75691	8.49411	8.49143	8.62955	AF287264	Flii	NM_022009
10386951	7.67599	7.7796	7.71359	8.02303	8.43683	AF168992	Hs3st3b1	NM_018805
10387316	9.4944	9.34831	9.12341	8.99255	9.06299	BC030435	Chd3	NM_146019
10387505	7.86875	7.58703	7.48727	7.43283	7.68709	BC042467	Atp1b2	NM_013415
10387659	8.05259	7.98528	7.85001	7.66336	7.70355	BC056478	Nlgn2	NM_198862
10387723	7.73331	8.10279	8.04232	8.32213	8.33863	BC069874|BC051546	2810408A11Rik
10387733	8.85693	8.79511	8.80232	8.94643	9.1582	AY129329	Eif5a	NM_181582
10387855	6.87675	6.97569	7.0235	6.96277	7.60413	L34570	Alox15	NM_009660
10388018	8.00815	8.17361	7.92592	7.81162	7.65049	BC052172	Dhx33	NM_178367
10388042	11.3659	11.3871	11.1249	10.8588	10.4577	BC069976	6330403K07Rik	NM_134022
10388185	8.19503	8.222	8.62561	8.69989	8.84194	BC037993	Smtnl2	NM_177776
10388227	7.41122	7.29586	7.3187	7.16592	7.56142	BC086682	Cyb5d2	NM_001024926
10388430	9.22045	9.21023	9.06522	8.89804	8.55293	AF036164	Serpinf1	NM_011340
10388545	9.19945	9.17999	9.27376	9.11521	8.78071	BC058708	Abr	NM_198895|NM_198018|NM_198894
10388591	10.1866	10.3774	10.0356	9.89036	9.93233	D85391	Cpd	NM_007754
10388938	9.81172	9.39479	9.9058	10.0084	9.70041	BC053391	Wsb1	NM_019653|NM_001042565
10389164	7.71851	7.54653	7.5066	7.34765	7.40812	BC021800	Pex12	NM_134025
10389283	7.28993	7.3184	8.27914	9.88642	10.298	BC092374	Lhx1	NM_008498
10389395	7.60392	7.45229	7.92403	8.32034	8.1154	BC094252	Brip1	NM_178309
10389507	8.6016	8.69768	8.614	8.77902	9.40058	BC004013	Tmem49	NM_029478
10389590	8.18169	8.36478	8.10655	8.16463	8.59312	BC016541	Gdpd1	NM_025638
10389606	8.96767	8.55624	9.1797	9.65637	9.01049	BC023918	Prr11	NM_175563
10389617	7.67198	7.92708	7.61799	7.34629	7.12872		Ppm1e	NM_177167
10389680	9.80935	9.96835	10.1337	10.2845	10.0127	BC111809	Msi2|LOC100038945	NM_054043
10389701	7.48492	7.5198	7.45601	7.46048	7.39294	U95145	Akap1	NM_009648|NM_001042541
10389865	10.9938	11.0301	11.1467	11.2653	11.2697	BC005629	Nme1|LOC100046344	NM_008704
10389929	7.3189	7.191	7.31374	8.15408	8.35681	BC057399	Cacna1g	NM_009783|NM_001112813
10390050	7.43164	6.91078	7.53016	8.07155	7.74449	BC089459	Eme1	NM_177752
10390117	7.28887	7.35736	7.48545	7.67868	7.81446	BC053031	Itga3	NM_013565
10390211	8.61326	8.32817	8.39044	8.11251	8.53161	BC051679	Igf2bp1	NM_009951
10390707	11.0758	10.433	11.1738	11.4424	11.4045	D12513	Top2a	NM_011623
10390860	6.41995	6.46639	6.77631	7.68107	8.17392	AF102849	Krt23	NM_033373
10391084	6.77718	6.74207	6.73047	6.65261	7.15178	BC034089	Hap1	NM_010404
10391301	7.62454	7.78863	7.33184	7.28491	7.55156	BC003806	Stat3	NM_213659|NM_213660|NM_011486
10391404	7.90783	7.69743	7.29832	6.87975	7.07319	AK052868	D830013H23Rik
10391444	7.73635	7.79247	7.21942	6.83941	6.77878	BC057970	1700113I22Rik|Aarsd1	NM_026865
10391504	9.99849	9.93865	10.148	8.74626	7.07737	BC011082	Meox1	NM_010791
10391577	8.14336	8.07615	7.83604	7.62437	7.73629	BC058554	Hdac5	NM_001077696|NM_010412
10391811	7.48834	7.26473	7.6433	7.89726	7.92647	BC057614	3000004C01Rik
10392284	9.31643	9.03894	9.53676	9.95079	9.82034	D55720	Kpna2|LOC100039592|LOC100043906	NM_010655
10392347	7.56694	7.5449	7.40807	7.67555	8.19159	AB077281	Pitpnc1	NM_145823
10392739	6.94482	6.7501	6.991	7.6996	7.75623	AY351699	Sdk2	NM_172800
10392983	8.09896	7.96873	8.19821	8.8673	8.71521	BC046767	Slc25a19	NM_026071
10393395	11.1329	11.1371	11.1714	11.1634	10.9188	AF077858	Sfrs2	NM_011358
10393844	9.2989	9.24575	9.52446	9.66626	9.56082	U89876	Thoc4	NM_011568
10394186	8.89912	8.98634	8.87214	8.59799	8.4327	BC030924	Dtnb	NM_007886
10394471	7.52741	7.47532	7.69177	7.82837	7.84498	BC010560	Sdc1	NM_011519
10394534	9.025	8.70378	8.42028	8.04912	7.35412	BC023922	Osr1	NM_011859
10394735	9.77552	9.67581	9.72881	9.96663	10.2794	BC006865	Pdia6	NM_027959
10394800	11.0713	10.9735	10.8655	10.8732	10.521	AF067395	Bnip3l
10394954	6.60645	6.76625	6.97625	7.31128	7.12271	BC013080	Grhl1	NM_145890
10394978	9.63693	9.52003	10.0882	10.3093	10.2544	BC085136	Rrm2	NM_009104
10395058	9.46761	9.10426	9.17467	9.15224	9.1574	BC005695	Adi1	NM_134052
10395163	9.36451	9.1048	9.75942	10.3149	10.4996	M15525	Lamb1-1	NM_008482
10395409	9.11294	8.87592	8.66979	7.60937	6.93818	BC002076	Meox2	NM_008584
10395457	9.53066	9.3237	9.34656	8.33006	7.83203	BC005645	Etv1	NM_007960
10395682	7.4211	7.2672	7.27478	7.38246	7.43874		EG544864
10395829	6.47068	6.69401	6.52744	6.47485	6.22469	AK015025	Garnl1
10396278	7.73407	7.98504	7.53497	7.88223	8.7495	BC076585	Daam1	NM_026102|NM_172464
10396440	7.3003	7.45769	7.39442	7.38973	6.97819		EG277089	XM_204772
10396485	7.85521	7.67656	8.08848	8.65922	9.37777		Syne2	NM_001005510
10396511	7.43556	7.30359	7.523	8.10588	8.80691	BC082586	Syne2	NM_001005510
10396606	8.00766	7.60822	8.01562	9.11154	10.0029		Syne2	NM_001005510
10396608	8.57325	7.94154	8.62948	9.71057	10.4563		Syne2	NM_001005510
10396640	7.79348	7.85244	7.68934	7.37667	7.56569		Akap5	NM_001101471
10396652	8.31241	8.11574	7.96794	7.79029	7.49447	BC052350	Hspa2	NM_001002012|NM_008301
10396671	6.94541	6.85389	7.04161	7.30788	7.39036	BC096443	Plekhg3	NM_153804
10396712	7.0797	7.12306	7.28054	7.74244	7.70524	BC010666	Fut8	NM_016893
10397002	9.19533	9.09211	8.77571	8.77095	8.4128	BC058681	Sipa1l1	NM_172579
10397148	7.25476	7.27746	7.04806	6.93939	6.82354	BC028261	Acot1	NM_012006
10397752	9.80009	9.58376	9.80826	9.86614	9.96682	BC054805	Calm1|Calm2|Calm3	NM_009790
10398455	6.54741	7.12074	6.71582	6.54711	6.70334	AK129042	Ppp2r5c
10398814	7.41555	7.55554	7.65849	7.80845	7.81318		Kif26a	NM_001097621
10398885	7.53462	7.47881	7.50339	7.69801	7.99088	BC050077	AW555464	NM_001024602
10399005	8.72895	8.70473	9.24941	9.01721	9.39587	BC031922	Crip1	NM_007763
10399178	8.16514	7.98194	8.11347	8.15348	8.51209	BC006933	Cdca7l	NM_146040
10399379	11.6898	11.3601	11.4163	11.4426	11.4009	BC083355	Pgk1	NM_008828
10399391	8.48057	8.11648	8.85435	9.17121	9.11577	BC090653	Gen1	NM_177331
10399505	6.47035	6.42159	6.67003	7.41024	7.70429	AF180470	Greb1	NM_015764
10399680	7.53825	7.7115	7.96414	8.51527	9.36468	AF390548	Cys1	NM_138686|NM_001004455
10399696	8.58643	8.32603	8.66013	8.98489	9.10457	BC030187	Rnf144a	NM_001081977|NM_080563
10399725	9.62708	9.56208	9.69927	10.1329	10.1634	AF009414	Sox11	NM_009234
10400023	8.74437	8.70431	8.94044	9.10598	9.43152	BC018317	Tspan13	NM_025359
10400131	6.51501	6.65328	6.56401	6.83654	6.51749		ENSMUSG00000066507	XM_001471947
10400189	7.87338	7.66637	8.01617	8.25829	8.05568		LOC636070	XR_030785|XR_030846
10400304	7.5218	6.8841	6.96894	6.8641	6.8223	AF421882	Egln3	NM_028133
10400470	12.1642	12.2205	12.2834	12.3521	12.4167	BC094413	Cox6c
10400589	8.72139	7.97107	8.96413	9.20475	8.93638	BC052175|BC021832|BC042728	C79407
10400607	8.20077	8.59804	8.70107	7.96104	6.81279	AK163637	Mdga2
10400609	8.12189	8.03146	8.29388	8.03177	6.63253	AY371925	Mdga2	NM_207010
10400805	8.19813	8.33033	8.26603	8.78031	9.02698	AY515727	Nin	NM_008697|NM_001081453
10400844	7.02667	6.75455	7.03513	8.06661	8.7452	BC013636	Pygl	NM_133198
10400866	6.2114	6.07793	6.39633	6.78585	7.06204	BC052034	Trim9	NM_053167|NM_001110202|NM_001110203
10401244	8.84579	8.66668	8.67029	8.92956	9.2912	BC054830	Actn1	NM_134156
10401359	8.41988	8.60355	8.1543	7.85987	7.7392	AF362750	Dpf3	NM_058212
10401473	8.21031	8.2615	7.91662	7.86109	7.78206	BC033440	Aldh6a1	NM_134042
10401630	9.85631	9.83878	9.65742	9.64002	9.61485	BC061088	Acyp1	NM_025421
10401673	8.10045	8.33487	7.68356	6.96767	6.73415	BC094591	Tgfb3	NM_009368
10401891	7.00005	6.85994	6.94553	7.12008	7.61437	BC132531	Ston2	NM_175367
10402615	11.7831	11.6329	11.788	11.9162	11.9194	BC049124	Hsp90aa1	NM_010480
10402705	10.5574	10.5591	10.6183	10.6135	10.8178	BC145736	Gm266	NM_001033248
10402708	9.11156	8.88507	8.68711	8.11838	8.08874	BC106109	Ckb	NM_021273
10402795	8.59651	8.54226	8.71171	8.80277	8.75332	BC055824	Cdca4	NM_028023
10402841	8.19751	8.27388	8.19389	8.07982	7.97126	BC037224	Brf1	NM_028193
10403081	8.14071	8.22485	7.85837	7.79832	7.67889	BC021371	Wdr60	NM_146039
10403727	7.89155	7.84398	7.9062	8.16503	8.16158		Gli3	NM_008130
10403796	8.30508	8.37629	8.48976	8.0328	7.01326	BC054718	Amph	NM_175007
10403911	6.95948	6.81336	7.37327	7.6399	6.46013	BC013526	Gpx6	NM_145451
10403938	10.7002	10.3922	10.9495	11.0192	11.2686	BC133661|BC110626|BC125011|BC099406|BC134370	Hist1h2ao|Hist1h2an|Hist1h2af|Hist1h2ac|Hist1h2ai|Hist1h2ad|Hist1h2ah|Hist1h2ak|Hist1h2ae|Hist1h2ag|Hist1h2ab|RP23-480B19.10	NM_178185|NM_178184|NM_175661|NM_178182|NM_178188|NM_175659|NM_178183
10403943	9.10681	8.70796	9.45144	9.59345	9.78361		Hist1h2bm	NM_178200
10403948	10.9009	10.4912	11.3027	11.5105	11.7148		Hist1h2bn|Hist1h2bk|Hist1h2bl|Hist1h2bh|Hist1h2bj|Hist1h2bf|Hist1h2bm|Hist1h2bb|Hist1h2be|Hist1h2bg|RP23-38E20.1|LOC665622|Hist1h2bc|LOC100046213	NM_178201|NM_175665|NM_178199|NM_178197|NM_178198|NM_178195|NM_178200
10403955	10.7886	10.4232	10.9687	11.1188	11.3623	BC090402|BC133661|BC110626|BC125011|BC134370|BC116373	Hist1h2ao|Hist1h2an|Hist1h2af|RP23-480B19.10|Hist1h2ac|Hist1h2ad|Hist1h2ah|Hist1h2ai|Hist1h2ak|Hist1h2ae|Hist1h2ag|Hist1h2ab	NM_178185|NM_178184|NM_175661|NM_178188|NM_175659|NM_178182|NM_178183
10403957	10.7136	10.1662	10.8375	10.8197	11.0515	BC152397|BC092144	Hist1h4m|Hist1h4b|Hist1h4i|Hist1h4a|Hist1h4f|LOC100041230|Hist1h4c|Hist1h4d|Hist1h4j|Hist1h4k|Hist4h4|Hist1h4h|Hist2h4	NM_175657|NM_178193|NM_175656|NM_178192|NM_175655
10403959	10.7883	10.3801	11.1453	11.329	11.5801	BC011440	RP23-38E20.1|LOC665622|Hist1h2bj|Hist1h2bk|Hist1h2bl|Hist1h2bn|Hist1h2bm|Hist1h2bh|Hist1h2bf|Hist1h2bb|Hist1h2be|Hist1h2bg|Hist1h2bc|LOC100046213	NM_001097979|NM_001110555|NM_178198|NM_175665|NM_178199|NM_178201|NM_178200|NM_178197|NM_178195
10403978	10.9501	10.5228	11.4298	11.6372	11.8827	BC011440	LOC665622|Hist1h2bk|Hist1h2bl|Hist1h2bj|Hist1h2bn|Hist1h2bm|Hist1h2bh|Hist1h2bf|LOC100046213	NM_175665|NM_178199|NM_178198|NM_178201|NM_178200|NM_178197|NM_178195
10403980	10.9671	10.5578	11.4784	11.6667	11.9095	BC011440	LOC665622|Hist1h2bj|Hist1h2bk|Hist1h2bl|Hist1h2bm|Hist1h2bn|LOC100046213|Hist1h2bf	NM_178198|NM_175665|NM_178199|NM_178200|NM_178201|NM_178197|NM_178195
10404026	10.6545	10.32	10.8453	10.9873	11.2666	BC133661|BC125011|BC110626|BC134370|BC116373	Hist1h2af|Hist1h2ao|Hist1h2an|Hist1h2ac|Hist1h2ad|Hist1h2ah|Hist1h2ai|Hist1h2ak|Hist1h2ae|Hist1h2ag|Hist1h2ab|RP23-480B19.10	NM_175661|NM_178185|NM_178184|NM_178188|NM_175659|NM_178182|NM_178183
10404036	7.50814	6.66615	7.42763	7.33597	7.05276	BC060304	Hist1h2bg|Hist1h2bb|Hist1h2be|RP23-38E20.1|LOC665622|Hist1h2bc	NM_178196
10404045	10.7733	10.4027	10.9519	11.056	11.3134	BC133661|BC110626|BC125011|BC119295|BC116373|BC134370	Hist1h2ao|Hist1h2an|Hist1h2af|Hist1h2ac|Hist1h2ad|Hist1h2ah|Hist1h2ai|Hist1h2ak|Hist1h2ae|Hist1h2ag|Hist1h2ab|RP23-480B19.10	NM_178185|NM_178184|NM_175661|NM_178188|NM_175659|NM_178182|NM_178183
10404051	11.2299	10.3995	11.2162	11.1935	11.5937		Hist1h4d|LOC100041230|Hist1h4c|Hist1h4f|Hist1h4i|Hist1h4j|Hist1h4k|Hist1h4m|Hist4h4|Hist1h4a|Hist1h4b|Hist1h4h|Hist2h4	NM_175654
10404053	8.66426	7.01639	8.25119	8.24803	8.12073	BC019673	Hist1h2bc|Hist1h2bb|Hist1h2be|Hist1h2bg|RP23-38E20.1|LOC665622	NM_023422
10404059	10.3414	9.16196	10.157	9.72296	9.72251	BC089604|AK180013	Hist1h1c	NM_015786
10404067	11.4636	10.8939	11.5036	11.5472	11.8021	BC132186|BC152397|BC115450	Hist1h4b|Hist1h4m|Hist1h4a|Hist1h4c|Hist1h4f|LOC100041230|Hist1h4d|Hist1h4i|Hist1h4j|Hist1h4k|Hist4h4|Hist1h4h|Hist2h4	NM_178193|NM_175657|NM_178192|NM_178208|NM_175655
10404250	7.31426	7.43798	7.4363	7.37276	9.07075	BC045136	Dcdc2a	NM_177577
10404359	7.18426	6.90665	7.294	7.74088	8.42505	BC023845	Mboat1	NM_153546
10404649	7.02131	7.0495	7.06473	7.5827	8.28788	BC033467	Dsp
10404792	7.85983	7.8817	7.75208	7.53451	7.39178	BC061691	Phactr1	NM_198419|NM_001005740|NM_001005748
10404848	9.20894	9.15951	9.35603	9.70535	9.48203	BC052444	Jarid2	NM_021878
10404975	8.13058	7.95557	8.37942	8.47905	8.72597		Id4	NM_031166
10405185	10.1176	9.48968	10.2511	10.6027	10.3729	BC022647	Cks2|LOC100039474|LOC100044764	NM_025415
10405216	6.57923	6.66051	7.01595	7.34964	7.15151	BC065121	Syk	NM_011518
10405587	10.2876	10.3095	9.65925	8.74348	7.84557	L19932	Tgfbi	NM_009369
10405605	9.64125	9.67017	9.56442	9.47657	9.22439	AF063006	Smad5	NM_008541
10405753	6.71441	7.17939	7.14212	7.62063	7.48298	BC094028	Me1
10405811	8.32074	8.36391	7.99249	7.79374	8.04862	BC082806	Habp4	NM_019986
10405853	8.18885	8.0004	7.71744	7.98701	7.9632	BC036565	Zfp369	NM_178364
10406086	7.06612	6.89797	6.92555	6.87333	7.24413	AF051911	Tert	NM_009354
10406407	10.2038	9.09033	8.95463	8.82468	8.84716	BC054844	Arrdc3	NM_001042591
10406434	7.20671	7.05468	6.96168	6.92034	6.73025	BC037731	Mef2c	NM_025282
10406551	8.6911	8.34904	8.03894	8.32221	8.10052	AY037837	Ssbp2	NM_024272|NM_024186
10406718	8.08462	8.17357	7.8638	7.74514	7.6809		Wdr41	NM_172590
10406782	6.74858	6.81919	6.8231	6.66182	6.53045	AK173051	B230112C05Rik
10406845	9.72581	9.75163	9.15706	8.36734	8.51882	L38607	Foxd1	NM_008242
10406934	9.09515	9.11532	8.93464	8.13642	7.84594	BC005645	Etv1
10407012	9.29351	9.44537	9.13561	9.39231	9.53919	BC027133	Sfrs12ip1	NM_026075
10407072	6.20393	5.96111	6.18543	6.38427	7.74982	BC005602	Elovl7	NM_029001
10407291	9.41934	9.3228	9.19172	8.64161	8.33526	BC120664	Arl15	NM_172595
10407350	7.72884	7.70899	7.68077	7.41446	7.16512	BC048229	Fgf10	NM_008002
10407481	6.01387	5.97084	6.11519	6.41207	6.79493	BC006926	Pfkp	NM_019703
10407766	8.6498	8.59366	8.28782	8.18969	8.38669	BC040243	Lgals8	NM_018886
10407803	7.01051	7.05888	7.06434	7.10064	7.50623	BC003212	Gpr137b	NM_031999
10408070	11.0269	10.572	11.4768	11.644	11.8912		Hist1h2bl|Hist1h2bk|Hist1h2bm|Hist1h2bj|Hist1h2bn|Hist1h2bf|Hist1h2bh|Hist1h2bb|Hist1h2be|Hist1h2bg|RP23-38E20.1|LOC665622|Hist1h2bc|LOC100046213	NM_178199|NM_175665|NM_178200|NM_178198|NM_178201|NM_178195|NM_178197
10408072	10.7771	10.4257	10.9768	11.1187	11.3471	BC133661|BC110626|BC134370|BC116373	Hist1h2ao|Hist1h2an|Hist1h2ac|Hist1h2ai|Hist1h2ad|Hist1h2ah|Hist1h2ak|Hist1h2ae|Hist1h2ag|Hist1h2ab|RP23-480B19.10	NM_178185|NM_178184|NM_178182|NM_178188|NM_175659|NM_178183
10408074	11.3018	10.7474	11.4481	11.4152	11.5743	BC152397|BC117010	Hist1h4b|Hist1h4m|Hist1h4k|Hist1h4a|Hist1h4j|LOC100041230|Hist1h4c|Hist1h4d|Hist1h4f|Hist1h4i|Hist4h4|Hist1h4h|Hist2h4	NM_178193|NM_175657|NM_178211|NM_178192|NM_178210
10408081	8.66887	8.17046	8.77724	8.90167	9.19389		Hist1h1b	NM_020034
10408083	8.96978	8.54456	9.17209	9.38804	9.68689	BC116383	Hist2h3b|Hist2h3c1|Hist1h3i|Hist1h3b|Hist1h3d|Hist1h3e|Hist1h3h|Hist1h3a|Hist1h3g|Hist1h3f|Hist1h3c|Hist2h3c2	NM_178215|NM_019469|NM_178207|NM_178203|NM_178204|NM_178205
10408085	10.6216	10.2576	10.7956	10.9721	11.2053	BC133661|BC110626|BC125011|BC134370|BC116373	Hist1h2an|Hist1h2ao|Hist1h2af|Hist1h2ac|Hist1h2ad|Hist1h2ah|Hist1h2ai|Hist1h2ak|Hist1h2ae|Hist1h2ag|Hist1h2ab|RP23-480B19.10	NM_178184|NM_178185|NM_175661|NM_178188|NM_175659|NM_178182|NM_178183
10408087	10.787	10.3871	11.1446	11.3287	11.5797	BC011440	RP23-38E20.1|LOC665622|Hist1h2bj|Hist1h2bk|Hist1h2bl|Hist1h2bn|Hist1h2bm|Hist1h2bh|Hist1h2bf|Hist1h2bb|Hist1h2be|Hist1h2bg|Hist1h2bc|LOC100046213	NM_001097979|NM_001110555|NM_178198|NM_175665|NM_178199|NM_178201|NM_178200|NM_178197|NM_178195
10408092	10.714	10.1667	10.8375	10.8194	11.052	BC152397|BC092144	Hist1h4m|Hist1h4b|Hist1h4i|Hist1h4a|Hist1h4f|LOC100041230|Hist1h4c|Hist1h4d|Hist1h4j|Hist1h4k|Hist4h4|Hist1h4h|Hist2h4	NM_175657|NM_178193|NM_175656|NM_178192|NM_175655
10408094	10.7254	10.3517	10.9043	10.9946	11.2514	BC090402|BC133661|BC110626|BC125011|BC134370|BC116373	Hist1h2ao|Hist1h2an|Hist1h2af|RP23-480B19.10|Hist1h2ac|Hist1h2ad|Hist1h2ah|Hist1h2ai|Hist1h2ak|Hist1h2ae|Hist1h2ag|Hist1h2ab	NM_178185|NM_178184|NM_175661|NM_178188|NM_175659|NM_178182|NM_178183
10408111	10.7924	10.4238	10.9686	11.111	11.3709	BC133661|BC110626|BC125011|BC134370|BC116373	Hist1h2ao|Hist1h2an|Hist1h2af|Hist1h2ac|Hist1h2ah|Hist1h2ad|Hist1h2ai|Hist1h2ak|Hist1h2ae|Hist1h2ag|Hist1h2ab|RP23-480B19.10	NM_178185|NM_178184|NM_175661|NM_175659|NM_178188|NM_178182|NM_178183
10408118	10.6777	10.3408	10.9166	11.0069	11.2387	BC133661|BC110626|BC125011|BC065803|BC116373|BC134370	Hist1h2ao|Hist1h2an|Hist1h2af|Hist1h2ac|Hist1h2ag|Hist1h2ad|Hist1h2ah|Hist1h2ai|Hist1h2ak|Hist1h2ae|Hist1h2ab|RP23-480B19.10	NM_178185|NM_178184|NM_175661|NM_178186|NM_178188|NM_175659|NM_178182|NM_178183
10408197	9.96733	9.77448	10.2611	10.3866	10.6319	BC092138	Hist1h2bh	NM_178197
10408200	7.9629	7.28565	8.0321	7.98176	8.38792		Hist1h4f|LOC100041230|Hist1h4c|Hist1h4d|Hist1h4i|Hist1h4j|Hist1h4k|Hist1h4m|Hist4h4|Hist1h4a|Hist1h4b|Hist1h4h|Hist2h4	NM_175655
10408210	10.6767	10.2093	11.1088	11.2936	11.4921		Hist1h2bf|Hist1h2bl|Hist1h2bk|Hist1h2bh|Hist1h2bn|Hist1h2bm|Hist1h2bj|Hist1h2bb|Hist1h2be|Hist1h2bg|RP23-38E20.1|LOC665622|Hist1h2bc|LOC100046213	NM_178195|NM_178199|NM_175665|NM_178197|NM_178201|NM_178200|NM_178198
10408243	11.1861	10.6574	11.2929	11.3304	11.5534	BC152397|BC119241|BC115450	Hist1h4b|Hist1h4m|Hist1h4a|Hist1h4c|Hist1h4f|LOC100041230|Hist1h4d|Hist1h4i|Hist1h4j|Hist1h4k|Hist4h4|Hist1h4h|Hist2h4	NM_178193|NM_175657|NM_178192|NM_178208|NM_175655
10408266	6.26664	6.09651	6.50733	6.44655	6.65921	BC126923	Hist1h2ba	NM_175663
10408280	7.55322	7.60018	7.65693	7.77989	8.59331	AY437876	Lrrc16a	NM_026825
10408321	7.92764	7.58576	8.1029	8.2027	8.27774	AF068780	Gmnn	NM_020567
10408487	9.63616	9.68622	9.66487	9.42119	9.3931	BC019934	Uqcrfs1	NM_025710
10408600	8.1884	8.03074	8.19789	7.85876	7.25758	BC006766	Serpinb6a	NM_009254
10408656	8.87626	9.15851	8.85849	8.65921	8.96896	AF153613	Peci	NM_011868|NM_001110331|NM_001110332
10408798	6.34242	6.34619	6.55921	7.15726	8.64401	BC018226	Tcfap2a	NM_011547|NM_001122948
10408812	6.41899	6.69731	6.79415	6.53133	6.84892	BC050009	Mak	NM_008547
10408838	6.80344	6.8177	7.26022	7.29574	7.19717	BC098215	Elovl2	NM_019423
10408902	8.26707	8.32212	8.00344	7.90282	7.77011	BC113195	Ccdc90a	NM_001081059
10408935	10.0019	10.3723	9.73886	10.2561	11.3218		ENSMUSG00000074917
10408975	7.95536	8.11737	8.00716	8.41215	7.80563	AB037923	Kif13a	NM_010617
10409061	7.70172	6.93457	6.88328	6.38924	6.61962
10409200	10.5452	10.3631	10.4819	10.5175	10.4682		EG638833|LOC674324	XM_914987|XR_032032|XR_002082|XR_001896|XR_030884|XR_031903|XR_034838|XR_031176|XR_032280|XR_032746|XR_034007|XR_033570|XR_030830|XR_032886|XR_033212|XR_034572|XR_032386
10409220	10.6546	10.3684	10.8286	10.8962	11.0706		Hist2h2aa2|Hist2h2ac|Hist2h2aa1	NM_178212|NM_175662
10409240	7.322	7.36603	7.3282	7.11737	7.78021	BC049780	Sema4d	NM_013660
10409579	6.72199	6.82623	7.06443	7.45934	8.24238	AF192557	Cxcl14	NM_019568
10409645	8.41903	8.42664	8.50638	8.61279	8.71969	BC026847	Ubqln1	NM_152234|NM_026842
10410124	10.602	10.7095	10.4509	10.6774	10.8292	BC068163	Ctsl	NM_009984
10410332	7.96516	7.78601	7.5587	7.46465	7.22776	M28513	Zfp58	NM_001007575
10410460	6.79568	6.90504	6.88868	7.06006	6.83353	BC058543|BC049672	3110006E14Rik
10410477	7.18557	7.33644	7.29082	7.11317	8.02954	BC034739	Adamts16	NM_172053
10410617	10.0373	10.0858	9.94409	10.1029	9.69469	BC040079	Pdcd6	NM_011051
10410931	11.492	11.6015	11.3959	11.2289	10.6111	D16263	Vcan	NM_001081249
10411171	6.51882	6.50543	6.57037	6.58682	6.95339	BC032286	Pde8b	NM_172263
10411226	6.50069	6.29439	6.40734	6.36026	7.45486	BC025432	F2rl1	NM_007974
10411668	6.28109	6.22597	6.3314	6.29537	6.89265	U49185	Ocln	NM_008756
10411680	7.0393	7.08087	7.09217	7.61149	8.2912	DQ682659	Marveld2	NM_001038602|NM_178410
10411739	9.86041	8.91419	9.84629	10.5174	10.2603	BC011478	Ccnb1	NM_172301
10411958	7.15242	7.213	7.28725	7.4546	7.56101	BC046775	Rnf180	NM_027934
10412038	8.67471	8.84864	8.59328	8.99896	9.48229	BC021311|AK122528	Zswim6
10412100	8.06697	7.98186	8.00849	8.46201	8.6689	AF117340	Map3k1	NM_011945
10412298	6.65189	6.52597	6.60556	7.33286	7.78628		Itga1	NM_001033228
10412607	7.63884	7.58636	7.66862	7.4667	7.29318	BC027011	Abhd6	NM_025341
10412830	8.20758	8.41046	8.09047	8.06579	7.75625	AF250927	Ngly1	NM_021504
10412921	8.18087	8.2212	8.58778	9.17901	9.42024	AY074820	Nid2	NM_008695
10413018	8.32157	8.47617	8.14973	8.22813	8.08737	AB093273	2310021P13Rik	NM_027996
10413398	8.59673	8.74053	8.99417	9.45097	9.28317	AF494210	Il17rd	NM_134437
10413416	10.4332	10.6178	10.89	11.0075	10.8177	BC065776	Il17rd	NM_134437
10413419	6.40107	6.65142	6.68011	6.99641	7.75257	BC012262	Arhgef3	NM_027871
10413542	7.77411	7.73136	7.89397	7.91229	7.43476	BC055336	Tkt	NM_009388
10413609	7.29744	7.36932	7.49355	7.33024	7.91121	BC116939|AJ277212	Mustn1	NM_181390
10413826	8.17888	8.11719	7.87785	7.34988	7.20028	BC019806	Oxnad1	NM_145460
10413839	9.64982	9.57334	9.32106	8.93541	8.74307	AK129020	Ncoa4|EG627557	NM_001033988|NM_019744
10413943	7.01241	6.50908	6.56551	6.39558	6.31928	AY775400	Lrrc18	NM_026253
10414269	8.88943	8.12058	7.85252	7.6346	7.5998		BC061237	XR_031487
10414537	6.92793	6.81064	7.09433	7.23375	7.04775	BC055355|AY762362	Ang|Rnase4	NM_007447|NM_201239|NM_021472
10414545	6.52928	6.56381	6.83547	7.14865	7.0227	BC031737	Gm75	NM_203508
10414651	7.26807	7.42966	7.38213	7.4059	7.12514		G630016D24Rik	NM_001033805
10414767	10.7529	10.8145	10.7169	10.6025	10.6181	BC086938	Rps19	XM_140295|XR_033812|XR_033626|XR_034853|XR_031153
10414790	7.15201	7.09173	6.95937	6.80422	7.2295		LOC100042621|ENSMUSG00000076792|LOC100045429|LOC674460
10414874	10.7524	10.8139	10.7157	10.6025	10.6173	BC086938	Rps19	XM_140295|XR_033812|XR_033626|XR_034853|XR_031153
10415021	7.16922	7.2007	7.15288	6.98299	6.90428	BC017532	Abhd4	NM_134076
10415363	9.1446	9.13694	8.94656	9.16995	8.89143	BC024109	Gmpr2	NM_177992
10415396	7.81016	7.86135	7.61427	7.39712	7.7809	BC028928	Nfatc4	NM_023699
10415572	7.45365	7.66395	7.56291	7.44089	7.23868		2410022M11Rik
10415651	8.17307	7.99734	8.6899	8.18903	7.78102	BC099875	Fgf9	NM_013518
10415725	6.75013	6.65442	7.03747	7.51594	7.89394	AK220313	Spata13
10415857	6.42407	6.4513	6.48168	6.73287	7.08378	BC065085	BC065085	NM_177628
10415911	7.19639	7.13111	7.10402	6.9578	7.52258	AK172989	Kif13b	NM_001081177
10416057	7.39159	7.4056	7.96394	9.37346	9.93561	D14077	Clu	NM_013492
10416175	6.84696	6.78405	6.26703	6.24017	6.24096	BC029203	Nefl	NM_010910
10416195	7.8119	7.76638	8.11248	7.90192	7.2345	U88542	Nkx3-1	NM_010921
10416215	7.45454	7.28314	7.21013	7.13141	7.46394	BC086801	Loxl2	NM_033325
10416340	8.02233	7.70103	8.26017	7.92155	7.34269	AF002701	Gfra2	NM_008115
10416406	6.86175	6.66518	6.9191	7.50011	7.19968	BC108972	Htr2a	NM_172812
10416451	6.12567	5.87383	6.01258	6.1606	7.94402	AF164524	Cpb2	NM_019775
10416464	9.58005	9.58881	9.44467	9.68224	9.89487	BC038882	Zc3h13	NM_026083
10416700	7.1826	7.31027	7.29773	7.50047	7.86337	BC079850	Pcdh17	NM_001013753
10416800	6.8018	6.78036	6.75197	6.99995	7.35787	EF071857	Lmo7	NM_201529
10416974	9.52905	9.31208	9.05965	8.81615	9.04977	AF105268	Gpc6|LOC100045283	NM_001079844|NM_011821
10417095	8.73015	8.72244	8.57278	8.64757	8.83628	BC030329	Farp1	NM_134082
10417130	7.95162	7.97266	8.03252	8.06942	7.8606	BC024467	Ubac2	NM_026861
10417310	6.94747	7.06128	7.13994	7.12184	6.87554		LOC100040701|LOC666808
10417403	6.91519	6.98314	7.00293	7.06238	6.85401		LOC100040701|LOC666808
10417561	8.74618	8.41101	8.87253	9.23092	8.23361	BC055107	BC055107	NM_183187
10417734	8.92998	9.11068	9.04145	9.33282	9.08405	BC096461	Nr1d2	NM_011584
10417769	8.14953	8.41138	8.41852	8.53282	8.39799	BC089473|BC055874|BC055351	ENSMUSG00000063277|LOC544988|Hn1l|LOC100036568|B930046C15Rik|ENSMUSG00000068790
10417787	8.10206	8.20649	8.23753	8.10223	7.65623	BC021599	Gng2	NM_010315|NM_001038637
10418053	6.68796	6.96608	7.31774	6.80612	6.69708	U09383	Kcnma1	NM_010610
10418171	8.2376	8.14984	7.71761	7.52487	7.56644		2310047A01Rik	NM_001101433
10418355	7.04944	7.10026	7.08791	6.89935	7.5133	AB086123	Cacna1d	NM_028981|NM_001083616
10418410	8.25376	8.3361	8.13878	8.32024	8.55094	AB011812	Prkcd	NM_011103
10418480	10.6579	10.807	10.6707	10.6789	10.4653	BC037996	Gnl3	NM_153547
10419082	10.0448	10.0446	9.70555	9.1656	8.89264	BC056635	5730469M10Rik
10419223	9.06646	9.02802	8.90688	9.19215	9.47879	BC033436	Fermt2	NM_146054
10419261	7.84787	7.79403	8.47422	9.41714	9.39464	BC013459	Bmp4	NM_007554
10419323	8.38318	7.8831	8.48147	8.739	8.95435	BC058087	Dlg7	NM_144553
10419392	6.02734	5.94477	6.07161	6.04058	8.52291	BC026534	1700011H14Rik
10419559	7.40526	7.6336	8.48242	9.20773	8.09392	BC146014	Rnase12	NM_001011875
10419578	8.8015	8.67601	8.66564	8.69646	7.9758	BC012963	Ndrg2	NM_013864
10419790	7.67698	7.73365	7.73174	7.81897	8.00159	BC011035	Jub	NM_010590
10419874	8.94991	9.1008	8.71875	8.64707	8.43477	BC005727	Slc22a17	NM_021551
10419977	7.41946	7.38677	7.40357	7.22005	7.31085	BC108374	Ap1g2	NM_007455|NM_001110795
10420089	11.4246	11.5288	11.5461	11.6032	11.6257	BC004625	Nedd8	NM_008683
10420362	6.12649	6.19562	6.34597	6.58997	6.73402	BC013634	Gjb2	NM_008125
10420426	7.79774	7.31328	8.12429	8.20558	8.10358	BC117501	F630043A04Rik	NM_198605
10420672	7.58121	7.4048	7.32842	7.09144	7.11754	BC038059	Dleu7	NM_173419
10420877	7.41695	7.09966	7.69506	7.84113	7.72448	BC033303	Esco2	NM_028039
10421003	11.0998	10.9944	10.8978	10.8662	10.4984	AY057069	Bnip3l	NM_009761
10421029	8.48401	7.99876	8.57799	8.97949	8.74595	BC075682	Cdca2	NM_175384|NM_001110162
10421046	9.90207	9.93069	9.06521	8.36246	8.00328	BC016533	Dock5	NM_177780
10421100	7.09882	6.85273	6.12512	6.24208	5.87364	DQ201636	Nefm	NM_008691
10421172	7.92637	7.63638	7.75843	7.72929	7.31092	AF361699	Slc25a37	NM_026331
10421877	7.89535	7.81399	8.24806	8.73184	8.63565	BC085191	Diap3	NM_019670
10421950	8.16679	8.13716	8.571	9.19735	9.77192	AF129510	Dach1	NM_007826|NM_001038610
10422280	7.14321	7.24787	7.61502	8.05743	8.0734		Abcc4	NM_001033336
10422321	8.54487	8.40252	8.23963	8.24019	8.10628	BC098211	Dzip1	NM_025943
10422436	8.07204	8.02886	7.80075	7.6074	7.45837	AK122431	Dock9	NM_001081039
10422844	8.74962	8.542	8.68781	8.0595	7.50742	U37459	Gdnf	NM_010275
10423109	8.55443	8.33772	8.19032	7.83602	7.48287		Adamts12	NM_175501
10423293	10.0993	9.96085	9.91697	9.76086	9.4233	AK122371	Myo10	NM_019472
10423333	6.55279	6.5907	6.5471	6.65946	6.87914	BC019494	1810015C04Rik	NM_001034851
10423520	8.04171	7.75578	8.47231	9.48425	9.35242	BC065137	Sema5a	NM_009154
10423548	7.87188	7.96035	7.78229	8.05227	8.35875	U00674	Sdc2	NM_008304
10423654	6.98925	6.9715	6.92254	7.97717	9.06447	AF370121	Osr2	NM_054049
10423663	7.79348	7.81305	7.79383	8.08443	8.38388	AK122302	Vps13b
10423770	6.13971	6.09979	6.12401	6.18126	7.15542	BC055035	Grhl2	NM_026496
10423825	7.74415	7.87547	7.86825	7.79321	8.28137	BC026150	Fzd6	NM_008056
10423836	7.24905	7.46331	7.62485	8.04712	9.03224	BC131907	Cthrc1	NM_026778
10423951	6.41124	6.56008	6.63633	6.68361	6.61979
10424082	7.5273	7.50611	7.59444	7.20679	6.91105	AY134665	Aard	NM_175503
10424113	5.9537	6.06433	6.03684	5.95097	7.57277	BC113154	Mal2	NM_178920
10424126	6.66228	6.79778	6.81085	6.81597	7.25624		Depdc6	NM_001037937|NM_145470
10424213	9.09582	9.00197	9.00365	8.6082	8.46895	BC059178	Zhx2	NM_199449
10424392	6.50674	6.79888	6.85494	6.79917	7.13805	BC099672	9930014A18Rik
10424400	10.2631	10.1625	9.96424	9.72696	9.19818	BC006728	Myc	NM_010849
10424557	7.46586	7.31938	7.61635	7.51929	7.6611		EG633752	XM_980525
10424559	8.18164	8.30069	8.66915	9.4926	9.1158	AF079763	Khdrbs3	NM_010158
10424676	8.10555	8.02517	8.18727	8.5607	9.59476	BC005684	Ly6e	NM_008529
10424779	9.95871	9.33638	10.0792	10.4643	10.1857	BC094919|BC022647	Cks2|LOC100039474|LOC100044764
10424781	8.78728	8.77902	8.69036	8.24416	8.34275	AF182040	Grina	NM_023168
10424905	8.50133	8.59648	8.10121	7.22203	7.28405	BC062161	Scx	NM_198885
10425138	7.35815	7.34674	7.34417	7.15137	7.16412	BC004598	Sh3bp1	NM_009164
10425945	8.64348	8.2669	8.62392	8.91544	8.92386	X70854	Fbln1	NM_010180
10425966	10.6209	10.503	10.4459	10.4103	10.3458	BC046802	Atxn10	NM_016843
10426016	7.33972	7.40927	7.51242	7.71961	7.81772	BC027213	Gtse1	NM_013882
10426479	8.1936	8.08267	8.19873	8.6159	8.60532	BC060732	Tmem16f	NM_175344
10426544	7.79324	7.89185	7.76844	7.85179	8.16964	BC022913	4930570C03Rik	NM_026353
10426557	8.47381	8.36145	8.26744	8.14765	8.07846	BC005526	Pfkm	NM_021514
10426650	11.6418	11.5696	11.774	11.8781	11.7925	BC094022|AK194797	Tuba1c	NM_009448
10427075	7.16082	6.98871	7.08178	7.03791	7.54999	M11686	Krt18	NM_010664
10427095	7.81978	7.83743	7.86686	7.58041	7.64148	BC042190	Tenc1	NM_153533
10427125	7.91733	8.04873	8.0296	7.58345	8.04014	BC012723	Igfbp6	NM_008344
10427166	7.26884	7.11461	7.39791	7.70085	7.55312	BC082603	Espl1	NM_001014976
10427280	9.53436	9.30257	9.40181	9.3117	8.65974	BC053405	Hoxc10	NM_010462
10427286	10.2599	10.3691	10.3057	10.1201	9.61943	BC050838	Hoxc9	NM_008272
10427290	9.46752	9.663	9.70796	9.37742	8.63782	X07646	Hoxc8	NM_010466
10427293	9.26312	9.1214	9.24051	9.15402	8.49012	X16511	Hoxc6	NM_010465
10427303	9.11867	9.2917	9.28927	8.70277	8.08061	X69019	Hoxc4	NM_013553
10427461	6.88776	7.05042	6.79904	6.65951	6.60592	BC011193	Ptger4	NM_008965
10427590	8.55788	8.58332	8.47566	7.71419	7.13903	BC058711	Slc1a3	NM_148938
10427744	8.70754	8.79043	9.08408	10.0428	10.2316	BC052458	Rai14	NM_030690
10427796	7.15685	6.99658	7.07105	7.16448	8.17686	BC055897	Npr3	NM_008728|NM_001039181
10427816	6.86374	6.83497	7.1754	7.77334	7.87687	BC115886	Pdzd2	NM_001081064
10427862	8.11514	8.1817	8.76503	9.63294	10.3717	BC107008	Cdh6	NM_007666
10427918	6.87521	6.87529	6.95717	7.56261	7.46095	BC052328	BC052328
10428020	10.0333	10.0294	10.0154	10.1505	10.1921	BC059190	2010-03-06	NM_172606
10428302	7.46774	7.46442	7.44756	7.28905	7.66849	AF064088	Klf10	NM_013692
10428336	9.37035	9.39595	9.25007	9.23972	9.20581
10428536	7.32956	7.17976	7.16408	7.44402	7.8538	BC099962	Trps1|LOC100044341	NM_032000
10428561	11.2213	11.0375	11.18	11.2826	11.3539	AK128984	Rad21	NM_009009
10428579	10.0014	10.1298	9.88782	9.87622	9.53498	U78539	Ext1	NM_010162
10428619	8.79601	8.90507	8.67405	8.61877	9.32898	BC058759	Enpp2	NM_015744
10428707	9.85808	9.98055	9.29435	8.31003	7.23342	U52524	Has2	NM_008216
10428814	6.34425	6.23231	6.29465	6.34112	7.59742	BC013521	Anxa13	NM_027211
10428912	7.2958	7.30823	7.26883	7.73182	8.76166	AK139928	D330050I23Rik	XR_035243
10428998	9.37086	9.31042	9.28846	9.56898	9.92145	BC094581	Ddef1	NM_010026
10429160	8.73928	8.97858	8.71939	8.51955	8.29107	BC099693	St3gal1	NM_009177
10429387	9.79069	9.94888	10.1681	10.2857	10.2767	BC131899	Ptplb
10430032	6.52397	6.45914	6.61245	6.66571	6.34692	BC066068	Nfkbil2	NM_183091
10430071	7.01635	6.95816	7.10387	7.21793	7.23264	BC064680	Recql4	NM_058214
10430201	8.30993	8.41893	8.4171	8.87906	9.42762	BC054360	Myh9	NM_022410
10430245	6.60593	6.61594	6.44481	6.70035	7.05733	BC056623
10430255	7.18227	7.29218	7.15635	6.93165	7.3596	BC086662	Foxred2	NM_001017983
10430593	9.28028	9.11349	9.05054	9.09178	8.59134	BC086769	Josd1|LOC100043771|LOC100048149	NM_028792
10430748	8.03792	7.95635	8.15736	8.26505	8.40364	U08110	Rangap1	NM_011241
10430778	10.7256	10.6407	10.8531	10.8735	10.8958	BC025161	Phf5a	NM_026737
10430834	8.19502	8.01557	7.90079	7.88087	7.98844	BC021631	Naga	NM_008669
10431140	6.65477	6.6336	6.73127	6.76426	7.03846	BC062953|BC119234|AK129415	1810041L15Rik
10431229	7.44147	7.53567	7.64186	7.7228	8.00074	AF031572	Celsr1	NM_009886
10431393	7.91272	8.0049	7.96965	7.75773	7.76488	BC021640	Mapk12	NM_013871
10431659	8.04239	7.77444	7.68228	7.68844	8.40529	BC062896	Kif21a	NM_001109040|NM_001109041|NM_016705|NM_001109042
10431812	7.12305	7.20792	6.79448	6.69305	7.48113	BC051968	Nell2	NM_016743
10431915	9.15037	9.12431	9.4278	9.29438	8.64775	AY027919	Slc38a4	NM_027052
10431943	6.50478	6.66712	6.56063	6.90581	6.88874		LOC100046892	XR_033584
10432190	8.19508	8.20946	8.18698	8.24732	8.55608	M93422	Adcy6	NM_007405
10432243	7.80681	7.95754	8.02364	7.60479	7.51283	BC021345	Fkbp11	NM_024169
10432263	7.41053	7.62586	7.35691	7.13167	7.10713		5830427D03Rik	NM_175232
10432281	8.71507	8.75933	8.88689	8.99732	9.35453	BC086660	Prkag1	NM_016781
10432398	11.8209	11.7759	11.9936	12.0724	11.9792	BC083120|M13441|AK203470|AK202611|AK194797	Tuba1b|Tuba1c	NM_011654
10432511	8.27174	7.7682	8.35691	8.8584	8.56022	AB030252	Racgap1	NM_012025
10432593	6.99913	7.2273	7.02559	7.06282	7.18613	BC035295	Csnrp2	NM_153407
10433057	8.67849	8.69202	8.45369	8.42924	8.3433	AY131329	Calcoco1	NM_026192
10433075	7.29704	8.03294	7.69819	7.07388	6.87367		5730585A16Rik
10433163	8.44748	8.39309	8.20243	8.04161	7.56479	BC025123	Ppp1r1a	NM_021391
10433597	7.05515	6.97431	6.95715	7.28061	7.17931	AF399755	Snx29	NM_028964
10433721	8.90507	8.73986	9.06111	9.47767	9.30001	BC023267	Nde1	NM_023317|NM_001114085
10433776	9.10539	8.84577	9.08017	9.43777	8.54641	BC062164	Snai2	NM_011415
10434229	7.60109	7.65703	7.85395	8.87837	9.4959	AF035814	Cldn5	NM_013805
10434302	10.3009	10.4023	10.0811	10.1901	9.95469	BC021407	Klhl24	NM_029436
10434384	9.18772	9.16525	9.20581	9.26857	9.54442	U27106	Ap2m1|LOC100042719	NM_009679|NR_004842
10434559	6.46195	6.5879	6.67067	6.57322	7.05049	BC014822	Ephb3	NM_010143
10434782	7.9305	8.00351	7.85966	8.04732	8.15198	BC085321	Lpp	NM_178665
10435266	6.79866	6.78338	6.95275	7.19392	6.86477		Heg1	NM_172934|NM_175256
10435271	7.9363	7.90361	8.2293	8.73725	8.58452	BC076596	Heg1	NM_175256
10435345	8.29957	8.18237	8.41675	8.77712	8.52721	AY237726	Mylk	NM_139300
10435641	8.64447	8.4777	8.29367	8.69656	9.69575	M91380	Fstl1	NM_008047
10435769	9.58068	9.63322	9.56356	9.40398	9.09038	BC056446	Zbtb20	NM_019778
10436041	7.35998	7.24925	7.3398	7.21576	7.13291
10436106	8.11531	7.53657	8.21914	8.74635	8.51524		C330027C09Rik	NM_172616
10436182	8.71908	8.69458	8.89413	8.86795	8.96295	Z25524	Cd47	NM_010581
10436209	9.75829	9.71455	9.2887	8.90213	9.28552		Cblb	NM_001033238
10436304	6.53231	7.52804	6.59553	6.91006	6.57133	AB190342	Abi3bp	NM_001014423|NM_001014424|NM_001014422|NM_178790|NM_001014399
10436519	9.68196	9.6578	9.79165	10.356	10.6504		Robo1	NM_019413
10436550	8.17283	8.30363	7.76321	7.25057	7.14105
10436608	7.78668	7.61201	7.68901	8.02146	8.14337	BC016457	Cxadr	NM_009988|NM_001025192
10436779	8.00848	7.95531	7.97308	8.16479	8.3381		LOC100048581	XR_034815
10436865	8.56119	8.35267	8.48504	8.24928	8.51663	BC055745	Ifngr2	NM_008338
10436983	6.72018	6.77586	6.71007	6.78231	6.99138	AK122403	Dopey2	NM_027293|NM_026700
10437055	6.30132	6.26415	6.40747	6.3571	6.87299	D64135	Sim2	NM_011377
10437195	8.1162	8.08946	8.75831	8.79317	8.91423	BC004806	Igsf5|Pcp4	NM_028078
10437205	8.87923	8.53399	9.52613	9.4487	10.0428	BC061164	Pcp4	NM_008791
10437330	9.08989	9.09095	8.88408	8.95717	8.85068		Crebbp
10437443	8.38953	8.56914	8.26165	8.29772	8.09916	BC004063	5730403B10Rik	NM_025670
10437639	8.01409	7.77682	7.7126	7.31846	7.63825	BC041670	Emp2	NM_007929
10438098	8.00987	8.03584	8.206	8.24637	8.46013	BC053425	Sdf2l1	NM_022324
10438308	11.1467	11.0736	11.3418	11.4071	11.4821	BC061140	Ranbp1	NM_011239
10438378	8.68771	8.6849	9.022	9.14035	9.12129	AF081536	Cdc45l	NM_009862
10438753	7.32473	7.04486	6.90297	7.52766	8.93313	AJ430350	Leprel1	NM_173379
10438911	10.6188	10.7345	10.6563	10.4732	10.1874		Atp13a3
10439321	6.64379	6.73338	6.9341	7.81949	7.23476	AF111811	Slc15a2	NM_021301
10439651	6.41053	6.53983	6.57048	6.71288	6.86954	BC054759	Cd200	NM_010818
10439854	9.09285	8.87598	8.57371	8.48475	8.26756	AF454943	Bbx	NM_027444
10439895	10.6727	10.6016	10.4296	10.5215	9.91605	BC027280	Alcam	NM_009655
10439976	7.40313	7.55328	7.39481	7.215	7.12896	BC017620	2310061J03Rik
10440019	7.28193	6.95124	6.4749	6.80974	6.5011	BC064715	Tmem45a	NM_019631
10440099	8.70485	8.96079	9.10208	9.3327	9.38792	AF119390	St3gal6	NM_018784
10440344	10.9187	10.8564	10.2261	9.17255	8.69099	DQ533876	Robo2	NM_175549
10440406	8.4046	8.2503	8.32803	8.54856	8.66299	BC075638	Nrip1	NM_173440
10440469	7.17851	7.00924	6.86082	6.65395	6.80431	AB026583	LOC547311|LOC677499	XR_031351|XR_005070
10440522	8.06953	7.73742	7.38841	7.63905	8.8139	BC050834	Adamts1	NM_009621
10440993	8.06212	7.96952	7.9631	7.97158	8.23394	AY325904	Rcan1	NM_001081549|NM_019466
10441017	7.65286	7.92337	7.58247	7.73274	7.55936	BC029101	Setd4	NM_145482
10441539	9.82667	9.80363	9.7536	9.80315	10.048	BC089534|BC100330	Rnaset2a|Rnaset2b|LOC100040822|Gm1604	NM_001083938|NM_026611
10441565	8.58627	8.51931	8.2203	7.94592	7.5087	BC043064	Rps6ka2	NM_011299
10441680	6.52816	6.62007	6.74769	6.77831	7.26125	AY360383	Pde10a	NM_011866
10442087	8.51178	8.73193	8.25438	8.03245	7.95828		4930546H06Rik
10442120	8.96978	9.0111	9.0404	9.14563	9.14793
10442327	8.0299	7.84344	7.7274	7.86779	9.02116	BC005718	Cldn6	NM_018777
10442396	7.05079	7.02974	6.90959	6.70608	7.02811	AY083616	Abca3	NM_013855|NM_001039581
10442454	8.08225	8.33628	8.51491	8.43478	8.52565	BC083113|BC040100|BC104335	1700012G19Rik|Jag2
10442493	7.93089	8.12238	7.9033	6.28188	6.33879
10443095	9.59348	9.50758	9.45357	9.21342	9.33269		Syngap1	XM_985548
10443131	6.91709	6.96441	7.00656	6.93726	7.35446	AB182289	Itpr3	NM_080553
10443276	7.77286	7.67909	7.92527	8.95251	9.14302	AY639609	Scube3	NM_001004366
10444229	7.2385	6.97975	6.80747	6.67607	6.68265	BC001996	H2-DMa	NM_010386
10444236	7.67043	7.4769	7.61521	7.34378	8.19248	BC002237|BC052864	H2-DMb2|H2-DMb1	NM_010388|NM_010387
10444291	7.73481	7.1905	7.24554	7.08495	7.19705	BC057998|M13537	H2-Ab1|Rmcs5|Rmcs2	NM_207105
10444394	9.15249	9.18325	8.81529	8.6034	8.70876	AF020198	Pbx2	NM_017463
10444407	8.26672	8.26923	8.13677	7.86729	8.00134	L33412	Ager	NM_007425
10444595	8.94247	8.69219	8.94447	9.18837	8.93228	BC049543	Lsm2	NM_030597|NM_001110101
10444665	9.71823	9.42336	9.63516	9.83143	10.2163	BC003328	Ddah2	NM_016765
10444780	6.58356	6.59993	6.76151	6.84858	7.05815	U47325|M86502	H2-D1|H2-L	NM_010380
10444830	8.10546	8.05234	8.26871	8.32672	8.49025	X05389	H2-Q8|H2-Q7|H2-Q6	NM_023124|NM_010394|NM_207648
10444927	9.1648	9.08071	9.4811	9.48486	9.24951	BC021750	Nrm	NM_134122
10445071	8.72145	8.47488	8.46356	8.64932	8.43269	D21850	Zfp57	NM_001013745|NM_009559
10445565	9.25664	9.33027	9.1843	9.28396	8.95148	BC027762	Mrpl2	NM_025302
10445574	7.5705	7.62771	7.54009	7.30212	7.34643	BC026946	Cul7	NM_025611
10446027	8.73069	8.67873	8.92631	9.05621	9.14609	BC053740	Chaf1a	NM_013733
10446166	10.3463	10.3685	10.3857	10.0767	10.1164	BC059729|BC053075	Ndufa11
10446441	7.6975	7.78442	7.85103	7.98477	7.78575	BC079656	Ddx11	NM_001003919
10446473	7.35302	7.26583	7.38369	7.86024	9.86284	J04064	Lama1	NM_008480
10446553	7.02202	7.14173	7.05015	7.22768	7.75841	AF152247	Epb4.1l3	NM_013813
10446656	10.17	10.1674	9.96843	9.73491	9.33614	BC039698	Lpin2	NM_022882
10446739	8.05798	8.35438	7.98998	7.84684	7.58738	BC035226	Clip4	NM_030179
10446928	9.4352	9.72097	9.76447	10.0079	10.0692	AF022889	Ltbp1	NM_019919|NM_206958
10446986	8.00782	7.99289	8.25395	8.94547	9.17577	BC100348	Crim1	NM_015800
10447006	6.30385	6.35501	6.43521	6.6287	7.15568	BC034120	Vit	NM_028813
10447023	7.49652	7.27304	7.61973	7.91333	7.83108
10447190	8.64521	8.77042	8.75428	9.44113	9.34713	BC125583	Plekhh2	NM_177606
10447356	8.70594	8.70224	8.62004	8.3619	8.44591	BC053015	Socs5	NM_019654
10447383	6.99774	6.86112	7.23969	7.40859	8.09467	BC094465	Tacstd1	NM_008532
10447412	8.32814	8.5803	8.55844	8.29031	8.57035
10447566	10.504	10.3423	10.5123	10.5631	10.7188	BC081437	Atp5g2	NM_026468
10447675	9.6994	9.68774	9.64723	9.68001	9.95006	BC089534|BC100330	Rnaset2a|Rnaset2b|LOC100040822|Gm1604	NM_001083938|NM_026611
10447699	11.4346	11.2712	11.3972	11.4115	11.375
10447708	10.9336	10.9647	10.7925	10.792	10.6426	AF090403	Qk	NM_021881
10447799	9.05524	8.84852	8.94893	9.40724	9.56262	U04710	Igf2r	NM_010515
10448016	7.23758	7.80919	7.35685	7.34832	7.23714	U21674	Tcte3|LOC100041639|LOC100041586	NM_011560|NM_198104|NM_001123367|NM_001123368
10448034	7.11019	7.00864	7.35601	7.48407	8.05267	BC065063	Dll1	NM_007865
10448312	8.14819	8.10647	7.93407	7.66155	7.36913	BC058186	Cldn9	NM_020293
10448506	7.21487	6.95168	7.45868	7.48672	7.5574	U20636	Ccnf	NM_007634
10448557	8.11505	8.18933	8.0652	7.66919	7.91061
10448676	8.00509	8.10015	7.93254	7.88822	8.2669	AB026489	Slc9a3r2	NM_023055|NM_023449
10448743	9.21127	9.36054	9.26121	9.08687	8.73093	BC026949	Fahd1	NM_023480
10448765	8.06687	8.05218	7.93798	7.79704	7.88679	AF178637	Mapk8ip3	NM_013931
10448925	7.33908	7.22132	7.01678	6.7689	7.00725	AF051947	Cacna1h	NM_021415
10449315	8.72773	8.41042	8.59763	8.97677	9.27562	BC030629	2900010M23Rik
10449687	8.25326	8.2081	8.25803	8.06017	7.21583	BC049584	Rsph1	NM_025290
10449741	7.78461	7.73236	7.56495	7.47422	7.51535	U11494	Snf1lk	NM_010831
10449854	8.83693	8.79033	8.58474	8.47322	8.68395	BC051015	Akap8l	NM_017476
10450050	12.6919	12.7212	12.6595	12.6114	12.6054	U11248|BC125644|BC052494	Rps28|LOC100043527|LOC100048156|LOC100040426|LOC100042864|LOC100044740|LOC100045642
10450145	7.96693	8.13433	8.12652	8.28127	8.28969	D44456	Psmb9	NM_013585
10450154	6.89433	6.63424	6.52555	6.24581	6.08448	BC031711	H2-Aa	NM_010378
10450226	7.75197	7.60612	7.63656	7.46259	7.97493	BC052330	Ppt2	NM_019441
10450325	7.43265	7.41986	7.36542	7.24781	7.5175	BC005451	Cfb	NM_008198
10450374	9.48362	9.49429	9.90129	9.94229	9.70167	L78788|BC027314	D17H6S56E-5
10450482	8.70358	8.63129	8.01606	7.80994	7.94297
10450605	11.5594	11.3885	11.6505	11.7827	11.6554	BC003825	Tubb5	NM_011655
10450622	8.29299	8.55271	8.24932	8.1777	8.3433	BC028847	2610110G12Rik	NM_028476
10450669	8.11973	8.1283	7.9875	8.02308	7.86316	BC016636	Prr3	NM_145487
10451104	6.97451	6.85376	7.01274	7.08493	7.2399	BC079879	Tmem151b	NM_001013749
10451198	8.87	8.39774	8.52581	8.93148	8.97897	BC061468	Vegfa	NM_001025250|NM_009505|NM_001025257|NM_001110266|NM_001110267|NM_001110268
10451287	7.2464	7.16306	7.25327	6.94389	7.1244	BC109346	Isg15|LOC100038882|LOC100044225	NM_015783
10451495	9.45919	9.52928	9.25891	9.26964	9.30914	BC075642	Ubr2	NM_146078
10451613	7.64003	7.70415	7.59215	7.56707	7.88629	BC057110	Foxp4	NM_001110824|NM_001110825|NM_028767
10451763	9.15483	9.31317	8.80808	8.71201	8.50344	U05252	Satb1	NM_009122
10451805	8.42472	8.02736	8.55467	8.90404	8.76053	BC089014	Sgol1	NM_028232
10452316	6.62136	6.87738	6.69685	6.92435	6.97351	BC043338	C3	NM_009778
10452496	8.85273	8.82108	8.66753	8.83212	8.81087	BC076636	Ralbp1	NM_009067
10452571	8.76175	8.68335	8.63019	8.59767	8.02558	BC079621	Ptprm	NM_008984
10452639	11.2055	11.1362	11.1474	11.2343	11.5643	BC099425	Mylc2b	NM_023402
10452648	6.79219	6.79181	6.80199	7.07813	7.30182	BC053753	Emilin2	NM_145158
10452701	9.0712	9.05447	9.25083	9.52137	9.3329		Smchd1	NM_028887
10452709	9.00757	8.59577	9.14527	9.342	9.1556	BC020131	Ndc80	NM_023294
10453049	8.52379	7.9322	6.91103	7.01664	7.17659	BC034714	Cdc42ep3	NM_026514
10453057	6.93339	7.17395	7.19433	8.2399	8.83622	U03283	Cyp1b1	NM_009994
10453254	11.2004	11.1429	11.0582	10.9766	10.8359	BC085296	Cox7a2l	NM_009187
10453394	11.0201	10.9089	10.7445	9.7483	8.49685	BC068021	Six2|LOC675809	NM_011380
10453451	12.6163	12.5669	12.6543	12.6543	12.679	BC100301	Calm2|Calm1|Calm3	NM_007589
10453512	9.21309	8.94075	9.48846	9.96145	9.83076	D55720	Kpna2|LOC100039592|LOC100043906	NM_010655|XR_031201|XR_032285|XR_034361|XR_034991
10453636	7.92891	8.00759	7.43047	7.45157	7.69222	AF317422	Svil	NM_153153|NM_178046
10453678	9.84057	9.65205	9.41602	8.71951	8.40301	U26259	Zeb1	NM_011546
10453715	8.20317	7.94452	8.55623	8.91572	8.68282	BC089012	Rab18	NM_019499
10453717	7.35651	7.33977	7.55189	7.77904	7.87877	BC100543	Rab18|Fabp5l2	XM_886827
10453747	8.35085	8.09274	7.76855	7.74548	7.44117	AB038519	Colec12	NM_130449
10453900	8.73033	8.89685	8.48289	8.60142	8.44571	BC033271	Riok3	NM_024182
10454039	9.82758	9.99601	9.61653	9.67053	9.43028	D87973	Impact	NM_008378
10454172	5.99484	6.08264	6.2508	6.29268	6.67359	AB072269	Dsg2	NM_007883
10454235	8.66371	8.63364	8.56199	8.59272	8.22766		Asxl3
10454254	8.07037	8.01274	7.79506	7.29801	7.58626	BC040364	Dtna	NM_207650|NM_010087
10454369	6.99697	6.99221	6.93555	7.04801	7.9488	AB078608	Fhod3	NM_175276
10454512	7.86174	8.43956	7.97815	7.62727	7.37487	AK160455|AK005221	1810036N14Rik
10454786	9.27723	9.17851	9.16015	9.54733	9.69831	BC105576	Ctnna1	NM_009818
10454881	7.99114	8.09356	8.03785	8.16019	8.3	BC028765	0610010O12Rik	NM_001081365
10455054	7.29325	7.39076	7.06005	6.85419	6.68451	AF326296	Pcdhb3	NM_053128
10455080	6.6703	7.33573	7.22258	7.00849	6.58111	BC055319	Pcdhb9	NM_053134
10455084	6.66473	7.07405	6.73799	6.61143	6.22646	AY013771	Pcdhb10	NM_053135
10455108	7.49662	7.75873	7.44762	7.44896	7.09975	BC116625	Pcdhb16	NM_053141
10455112	8.06095	8.3428	8.14436	7.86103	7.48696	AK122533	Pcdhb17	NM_053142
10455128	7.07446	7.37201	6.83582	6.94696	6.70571	AF326313	Pcdhb20	NM_053145
10455253	6.78485	7.10644	7.02956	6.63275	6.51606		EG545253	NM_001033789
10455595	10.1078	9.43448	9.60685	9.62907	9.43684	BC083334|BC089539|AK187260	Eno1|EG433182|LOC100044223	NM_023119|XR_004698
10455721	9.60356	9.60312	9.3179	9.45612	8.94329	BC098489	Sncaip	NM_026408
10455813	9.7752	9.52412	9.92517	10.2193	10.1129	BC052729	Lmnb1	NM_010721
10455863	7.81434	7.98169	8.00335	7.815	7.59287		Ctxn3
10455873	10.9058	10.9524	10.5793	10.2535	9.65749	U13174	Slc12a2	NM_009194
10455901	6.78855	7.04645	6.96111	7.88907	7.88227	BC115435	Slc27a6	NM_001081072
10455942	8.97184	9.13021	9.20665	9.17417	8.61429	BC075669	A730017C20Rik	NM_173759
10455967	9.55812	9.0874	9.39642	9.50287	9.30524		2610318N02Rik
10456254	7.0759	7.10908	7.07589	7.00495	7.79763	BC039746	Nedd4l	NM_001114386|NM_031881
10456296	7.67459	7.65865	7.50369	7.64356	7.45154	BC110487	Malt1	NM_172833
10456400	8.08475	7.8906	8.2074	8.37828	8.46117	BC008225	Tubb6	NM_026473
10456522	10.1218	10.1419	10.0127	9.76491	9.53463	BC043050	Tcf4	NM_013685|NM_001083967
10456653	7.21993	7.23632	7.64991	8.31966	9.19155	BC118525	Myo5b	NM_201600
10456745	7.72076	7.72803	7.74308	8.04911	8.05825	AF015260	Smad7	NM_001042660
10456756	7.10551	7.2598	7.26881	7.35578	7.76276	BC070424	Zbtb7c	NM_145356
10457040	9.64498	9.72174	9.61922	9.58915	9.37219	BC053104	Zfp516	NM_183033
10457205	7.21161	7.16772	6.86261	7.30303	6.87769	AY738721	Crem	NM_001110856|NM_013498|NM_001110850|NM_001110859|NM_001110853|NM_001110857|NM_001110858|NM_001110854|NM_001110855|NM_001110851|NM_001110852
10457323	7.4825	7.65985	7.05446	7.19685	6.7634		Mkx	NM_177595
10457640	11.3421	11.3797	11.3512	11.3294	11.0076	BC021916	S100a11	NM_016740
10457644	9.57946	9.45472	9.44858	9.28911	8.90895	AB008811	Cdh2|LOC100044363	NM_007664
10457729	7.77081	7.49749	7.55623	7.39304	7.49485	BC046761	Dsc1
10457780	7.93948	8.07188	8.14229	8.3432	8.5966	AK220564	Gm944	NM_001033445
10457948	8.54607	8.72166	8.62328	8.27983	8.03003	BC020087	Slc25a46	NM_026165
10458028	7.69827	7.80066	7.70142	7.48904	7.47016	AY234183	Gypc	NM_001048207
10458046	10.9209	10.9587	10.6403	10.6992	10.9708	BC054762	D0H4S114	NM_053078|NM_001109988|NM_001109989|NM_001109990
10458195	8.29664	7.66723	8.39524	8.80647	8.5744	L16926	Cdc25c	NM_009860
10458314	7.66265	7.51946	7.42034	7.19829	7.58468	BC046640|DQ910493	Tmem173
10458555	7.78485	7.50982	7.5248	7.15558	7.11561	BC050944	Spry4	NM_011898
10458560	8.25903	8.28655	7.96356	7.16215	6.9814	U67610	Fgf1	NM_010197
10458589	8.307	7.73038	7.30531	7.53715	7.72612	BC119251	Prelid2	NM_029942
10458645	6.50099	6.60027	6.66467	6.55106	6.92722	BC026686	Ppp2r2b	NM_028392|NM_027531
10458828	8.54068	8.25792	7.98429	7.54716	7.88708	BC013638	Cdo1	NM_033037
10458843	7.57169	7.51025	7.35464	7.55761	8.39997	BC059238	Sema6a	NM_018744
10458960	8.29751	7.94003	7.87503	7.91459	7.97095	BC012407	Aldh7a1	NM_138600
10459193	7.49811	7.5086	7.65817	8.04308	7.50176	AF453324	Ppargc1b	NM_133249
10459552	8.08234	7.97284	7.90836	7.80235	8.40338	BC094375	Spire1	NM_194355|NM_176832
10459655	7.92098	7.96716	7.72526	7.57907	7.58387	BC057575	Poli	NM_011972
10459723	7.00867	7.21144	7.02246	7.10799	6.91613	BC019371	Elac1	NM_053255
10459730	10.527	10.5778	10.4378	10.0917	9.42759	BC004709	Me2	NM_145494
10459747	6.62679	6.7868	6.80125	7.10983	7.65322	BC058942	Mapk4	NM_172632
10459755	7.38194	6.96973	7.57677	7.86022	7.73861	BC019940|DQ926864|DQ926863	2810433K01Rik
10459768	9.57621	9.54638	9.71865	9.98382	10.5619
10459999	7.0087	7.00561	7.13987	7.22515	7.52285	X97581	Sall3	NM_178280
10460057	8.18604	8.31368	7.95577	7.84568	7.3524	BC058264|AY242353	Tshz1	NM_001081300
10460085	7.01957	7.13872	7.00583	7.18284	7.42554	BC005532	Cndp2	NM_023149
10460468	8.44547	8.37727	8.17092	7.93067	7.8587	AF136280	Ctsf	NM_019861
10460591	9.00856	9.11374	8.93373	8.86685	8.69583	BC031716	Fibp	NM_021438
10460603	9.91802	9.74764	9.66144	9.64545	9.59897	BC012269	Efemp2	NM_021474
10460616	10.63	10.5218	10.5875	10.7438	10.8604	BC094357	Cfl1	NM_007687
10460947	8.23394	7.95399	7.65806	7.16794	7.17614	AF124787	Pygm	NM_011224
10461028	7.84402	8.0422	7.80237	7.88898	7.70893	BC027575	Trpt1	NM_153597
10461057	8.24499	8.04174	7.92523	7.92759	8.10548	BC055719	Rcor2	NM_054048
10461093	7.76971	7.83495	7.80533	7.04317	7.30796	BC024581	Hrasls3	NM_139269
10461115	6.83666	6.85739	6.97309	6.9622	7.39599	AF078869	Slc22a8	NM_031194
10461130	6.92939	6.91637	7.01655	6.91045	7.33724	BC021647	Slc22a6	NM_008766
10461152	10.4121	10.2115	10.0239	10.0353	9.64877	AK051045	Snhg1
10461160	9.91249	9.80006	9.44438	9.55637	9.05905
10461369	7.091	7.01231	6.94275	7.1126	7.36208	BC028439	Ahnak	NM_009643|NM_001039959
10461723	9.04668	8.925	9.47023	9.44421	9.32665	BC038020	4632417K18Rik	NM_026640
10461930	8.52021	8.65452	8.87753	9.2098	9.05879	BC020125	D030056L22Rik	NM_177640
10462035	9.85403	9.90802	9.86972	9.94975	10.6535	BC046755	Ldhb	NM_008492
10462195	7.67361	7.4177	7.06488	7.29803	7.71038	BC079563	Kank1	NM_181404
10462281	7.51561	7.15226	7.23725	7.41733	7.93763	L33417	Vldlr	NM_013703
10462363	7.79183	7.88055	7.89391	8.5058	8.59807	BC054807	Jak2	NM_008413|NM_001048177
10462406	9.17444	9.22958	8.83391	8.78787	8.78938	BC125448	C030046E11Rik	NM_001081319
10462442	9.61969	10.2647	9.32373	7.32314	6.74934	BC003847	Il33	NM_133775
10462507	6.75924	7.00157	7.51883	8.97028	8.9936	BC090997	Papss2	NM_011864
10462587	7.92926	7.69431	7.59392	7.493	7.25167	AB066211	Stambpl1	NM_029682
10462630	6.74412	6.7974	6.55832	6.40581	6.41169	AK019493	Pank1
10462632	8.80568	8.37869	9.09072	9.3885	9.23679	AY259532	Kif20b	NM_183046
10462796	9.29331	8.57596	9.44099	9.89002	9.66639	BC060670	Kif11	NM_010615
10462822	7.63432	7.92134	7.79156	7.7572	8.37589	BC026859	Exoc6	NM_175353
10462866	8.3743	7.62934	8.49922	8.76749	8.67206	BC031396	Cep55	NM_028760
10462922	6.89072	6.91835	7.29343	7.84941	7.83977	AB076247	Plce1	NM_019588
10463355	10.0302	9.69638	9.58157	9.54467	9.28661	BC040384	Scd2	NM_009128
10463389	10.6107	10.6488	10.7817	11.0873	10.6705	BC148232	Pax2	NM_011037
10463430	7.88174	7.65025	7.22297	6.66794	6.81875	BC054532	Sema4g	NM_011976
10463462	8.32139	8.44598	8.33687	7.90736	7.87632	BC012208	Sfxn3	NM_053197
10463476	8.78149	9.33155	8.99196	8.68833	8.00408	BC115642	Kazald1	NM_178929
10463704	7.7979	7.84658	7.72792	7.9049	8.26506	AF166383	As3mt	NM_020577
10463826	8.74619	8.68773	8.66045	8.55975	8.4568	BC024403	6330577E15Rik	NM_026377
10463875	6.74731	6.73116	6.95602	7.21532	7.21806	AF276314	Sorcs3	NM_025696
10464084	10.065	9.81916	9.99322	10.0844	9.6686	BC052022	Tcf7l2	NM_009333
10464113	7.13371	7.12811	7.17364	7.08911	8.21268	AK128915	Habp2	NM_146101
10464391	6.01269	5.94167	6.20814	7.3565	8.45012	AY117415	Emx2	NM_010132
10464400	6.59873	6.70217	7.21566	8.3244	9.2904	BC076607	E330013P04Rik
10464504	7.84836	7.77588	7.87568	7.96074	8.38084	AF064984	Lrp5	NM_008513
10464569	7.3448	7.38733	7.21541	6.86092	6.90434	AK079024	4833408A19Rik
10464813	8.03697	8.28974	8.10982	8.23394	8.17893	BC130256	Rbm4	NM_009032
10464836	8.33274	7.75453	7.2747	7.30492	6.94863	BC111890	Actn3	NM_013456
10465132	7.15478	7.15	7.16549	7.06304	7.29298	BC054824	Sipa1	NM_011379
10465424	8.93179	9.00181	8.83019	8.47926	8.1999		OTTMUSG00000018617
10465521	8.16102	8.15643	7.98432	7.85095	7.80281	AK220180	Plcb3	NM_008874
10465553	11.5914	11.4314	11.7028	11.7575	11.7303	BC031824	Fkbp2	NM_008020
10465820	6.54083	6.42163	6.43117	6.16353	6.84704	BC029680	Gng3	NM_010316
10465861	8.16699	7.91484	8.40777	8.79727	8.71038	AF117610	Incenp	NM_016692
10465895	8.85433	8.76191	8.95801	9.19196	9.30158	AF126798	Fads2	NM_019699
10466248	7.30618	7.35943	7.35895	7.49745	7.84994	BC056949	Stx3	NM_001025307|NM_011502|NM_152220
10466410	8.03998	8.00723	8.45448	8.44491	8.12974	BC004827	Psat1	NM_177420
10466521	6.57581	6.43493	6.6508	6.79683	7.53459	BC039126	Gcnt1	NM_173442|NM_010265
10466530	7.23874	7.20997	7.34354	7.80689	7.88856	BC013068|L14932|D17583	Pcsk5
10466735	7.91125	7.86408	7.71979	7.49684	7.48416		Gm967	NM_001114174
10466800	6.91189	6.78745	6.39739	5.89774	5.93995	BC115937	Pgm5	NM_175013
10466886	6.72148	6.72465	6.96644	7.51755	8.30074
10466888	6.84772	6.86407	7.02454	7.41366	7.84092	DQ871027	Glis3	NM_175459
10466947	8.42407	8.1282	8.46898	8.91815	9.04622	BC031519	Ermp1	NM_001081213
10467006	7.7426	7.50665	7.59907	7.78337	9.25538	BC050189	Dkk1	NM_010051
10467068	8.10321	8.08456	8.09517	8.78031	9.04211	BC076618	Sgms1	NM_144792
10467258	6.59912	6.63159	6.65394	6.77887	7.729	BC051217	Fer1l3	NM_001099634
10467907	9.71147	9.91023	9.66402	8.73932	8.49243	BC023849	Erlin1	NM_145502
10467979	7.20631	7.07062	7.25186	7.54794	6.81063	BC007474	Scd1	NM_009127
10468452	6.67153	6.53904	6.80196	6.82095	6.57853	AF195056	Sorcs1	NM_021377
10468691	7.19673	7.09999	7.26547	7.55389	7.71131	AF404774	Ablim1	NM_178688|NM_001103177|NM_001103178
10468746	7.14934	7.0705	7.02971	7.23965	8.20866	BC030362	Hspa12a	NM_175199
10468762	6.26262	6.46587	6.28646	6.48546	7.08158	BC030338	4930506M07Rik	NM_001114312|NM_175172
10468795	8.35978	8.57334	8.47388	8.97761	9.22145	BC089010	Rab11fip2	NM_001033172
10468802	10.2112	10.3044	10.2992	10.6126	10.5878	BC061459	D19Ertd737e	NM_029648
10468909	9.34602	9.61827	9.54302	9.38656	8.36871	BC043102	Disp1	NM_026866
10468916	7.85207	7.83776	7.88468	7.94981	8.04533		9630050M13Rik	NM_001081161
10468929	8.79773	8.69898	8.63259	8.95217	9.29474	AF043327	Nmt2	NM_008708
10468992	7.95172	7.77757	7.83116	8.46886	8.61079	BC058672	Frmd4a	NM_172475
10469138	6.32685	6.11841	6.22488	6.32728	7.95338
10469300	7.83081	8.10563	7.76867	7.5841	7.42723	BC037442	Ankrd16	NM_177268
10469322	10.018	9.98563	10.0486	9.65139	9.75285	M26251	Vim	NM_011701
10469457	10.3155	10.36	10.1391	10.071	9.14156	BC057881	Plxdc2	NM_026162
10469581	8.73287	8.82995	8.56021	8.54842	9.61017	AB125594	Etl4	NM_001081006
10469936	6.68562	6.78773	7.06416	7.72196	7.73622	AY046077	Nrarp	NM_025980
10470119	9.19656	9.03038	9.13784	9.15818	9.27795	BC023472	Edf1	NM_021519
10470314	8.56443	8.20287	7.87779	7.36617	8.20932
10471067	7.17147	7.27254	7.40262	7.72625	7.64472		Prrx2	NM_009116
10471129	6.82826	6.95334	7.01299	7.56847	7.51466	BC059825	Freq	NM_019681
10471247	7.5112	7.73137	7.8603	8.02839	8.37896	BC024599	2810003C17Rik	NM_145144
10471608	8.52698	8.57623	8.23768	7.94945	7.85842	BC038386|AK131139|X79131|BC060146	Cep110
10471655	7.9024	7.91242	8.02719	7.76416	8.17016	BC060377	Gsn	NM_146120
10471882	6.61012	6.732	6.63452	6.66838	7.05734	AK220202	Olfml2a	NM_172854
10471912	6.19623	6.08804	6.08908	6.28025	7.40232	BC069848	Kynu	NM_027552
10471953	9.35586	9.36397	9.13576	9.12532	8.94591	M65287	Acvr2a	NM_007396
10471994	6.7384	6.62965	6.96424	7.36681	7.1656	BC067051	Kif5c	NM_008449
10472022	6.30318	6.22426	6.3996	6.61003	6.95385	BC126943	2310010M24Rik	NM_027990
10472097	10.1053	10.0843	9.85525	9.53604	9.73409	AF513716	Fmnl2	NM_172409
10472240	8.757	8.90543	8.63361	8.61631	8.49541	BC079914	Tanc1	NM_198294
10472408	6.7574	6.62936	6.57659	6.51808	6.6568	EF210820	Csnrp3	NM_153409
10472501	9.08449	9.01938	8.59799	8.48816	8.55418	BC057629	Lass6	NM_172856
10472688	7.04893	7.05927	7.34254	7.63854	7.48928	AF279479	Sp5	NM_022435
10472820	8.14187	8.24419	8.03934	8.26746	9.6806	BC058095	Itga6	NM_008397
10472846	8.2911	7.73831	7.33634	6.87905	6.59739	BC027196	Pdk1	NM_172665
10472923	7.94235	7.26238	7.20718	7.20527	7.05397	AB020239	Ak3l1|LOC635960
10472949	6.92237	6.77941	6.78523	6.7226	6.44175	BC145656	Hoxd12	NM_008274
10472953	10.1049	10.0549	10.0634	10.0241	9.79027		Hoxd11	NM_008273
10472958	11.5523	11.4655	11.3719	11.2593	10.9861	BC013463	Hoxd10	NM_013554
10472965	8.07194	8.11626	8.09296	7.92033	8.7144		Hoxd8	NM_008276
10472970	9.31358	9.13285	9.22373	8.66419	9.00546	J03770	Hoxd4|Hoxd3	NM_010469
10473160	8.0991	8.1701	7.66773	7.60273	7.73863	AB093303	Ssfa2	NM_080558
10473230	7.42774	7.52713	7.65304	7.95317	7.57636	AF411517	Nup35	NM_027091
10473240	10.1728	9.44581	9.61973	9.70113	9.44314	BC083334|BC089539	Eno1|EG433182|LOC100044223	NM_023119|XR_033308|XR_004698
10473281	9.44508	9.50293	9.40253	9.16125	9.30172	U14135	Itgav	NM_008402
10473880	7.91538	7.98065	8.23555	9.17688	9.46227	AF247637	Lrp4	NM_172668
10473919	9.98018	9.73358	9.91981	10.2144	10.1341	BC089032	Ckap5	NM_029437
10474045	7.90985	7.80854	7.74541	8.43363	8.64027	BC030667	Chst1	NM_023850
10474064	9.16178	9.12915	8.86315	8.79879	9.03418	BC098206	Trp53i11	NM_001025246
10474129	6.59878	6.66055	6.40759	6.39455	7.38156	BC031841	E430002G05Rik	NM_173749
10474361	6.80089	6.81609	6.73833	7.02757	7.67602	BC020182	Mpped2
10474379	8.53191	8.61414	8.41544	8.28575	8.09716	BC005585	Hadhb	NM_145558
10474381	7.36775	6.79471	7.37959	7.84621	7.65214	BC016095	Kif18a	NM_139303
10474419	8.5763	8.68455	8.25335	8.18252	9.60554		Lgr4	NM_172671
10474545	7.73438	7.68896	7.53537	7.33048	7.19019	AF211854	Slc12a6	NM_133649|NM_133648
10474619	7.42525	7.82234	7.76538	7.71195	8.89691	X53599	Fmn1	NM_010230|NM_001043322
10474700	9.16204	8.92731	8.63114	8.05401	7.47696	BC042422	Thbs1	NM_011580
10474769	9.64835	9.02646	9.68807	10.3346	9.97575	AF107296	Bub1b	NM_009773
10474825	8.32302	7.50936	8.46561	8.76609	8.7697	BC031709	D2Ertd750e	NM_026412
10474836	8.21254	8.2562	8.11984	7.87462	7.88233	BC018325	Ivd	NM_019826
10474875	9.20186	8.77238	9.43573	9.86397	9.65336	BC080815	Casc5	NM_029617
10474936	6.77082	6.73483	6.8364	7.09234	7.92289	AF099018	Spint1	NM_016907
10474984	8.82328	8.04346	8.89297	9.32197	9.21231	BC100392	Nusap1	NM_133851|NM_001042652
10475437	7.592	7.32422	7.42044	7.39182	7.2515	BC092291	Sord	NM_146126
10475544	7.81018	7.62944	7.96203	8.2914	8.7133	AB091532	Sema6d	NM_172537|NM_199241|NM_199239|NM_199240|NM_199238
10475625	11.1412	11.0789	10.9247	10.7389	10.6014	AF509968	Eid1	NM_025613
10475648	8.10704	8.06329	7.93441	8.32651	7.70965	BC020149	Dtwd1	NM_026981
10475866	8.31582	8.2563	7.8836	7.68295	7.80576	BC019556	Bcl2l11	NM_207680|NM_207681|NM_009754
10476033	8.43343	8.42786	8.40684	8.58584	8.6441	BC047277	Stk35	NM_183262|NM_001038635
10476163	9.04411	9.1156	8.86407	8.89105	8.54254	M36033	Ptpra	NM_008980
10476301	8.21181	8.21746	8.28664	8.04342	7.53077	BC004831	Smox	NM_145533
10476314	6.92807	7.10894	7.28148	8.11274	9.2496	M13685	Prnp	NM_011170
10476395	7.42747	7.47126	8.79995	10.0565	9.41075	BC100344	Bmp2	NM_007553
10476401	6.72801	6.7271	6.53314	6.63407	7.30201	BC058710	Plcb1	NM_019677
10476443	8.49429	8.72221	8.43974	8.37186	8.02344	BC129883	Plcb4	NM_013829
10476482	7.37577	7.33714	7.77772	7.82355	6.78773	BC004791	6330527O06Rik	NM_029530
10476560	8.65002	8.81546	8.53803	8.47757	7.87721		5430433G21Rik
10476728	9.2077	9.04764	8.95843	8.98534	8.57887	BC026537	Dtd1	NM_025314
10476759	7.40615	7.41429	7.19334	7.56644	7.69515	BC040390	Rin2|LOC100044115	NM_028724
10476969	8.62542	8.66651	8.5821	8.33745	7.98508	BC035283	Pygb	NM_153781
10477004	10.73	10.6495	10.8372	11.0581	10.9304	BC098321	LOC100044416	XR_030619
10477140	8.21401	8.55898	8.46896	8.09257	7.81534	U91601	Rem1	NM_009047
10477147	8.69339	8.90165	8.71365	8.63996	8.51691	AF483214	H13	NM_010376
10477187	9.18352	8.53187	9.16252	9.71116	9.60315	BC060619	Tpx2	NM_028109
10477994	8.51995	8.55743	8.52487	9.18256	9.1262	AY009405	Ctnnbl1	NM_025680
10478145	7.44263	7.43474	7.43171	7.16136	6.83549	AF423761	Ppp1r16b	NM_153089
10478160	7.99085	7.58374	8.10169	8.17175	8.03046	BC068129|BC064129	2310007D09Rik
10478525	8.03997	7.62312	8.51253	8.83037	9.10096	BC099427	Wfdc2	NM_026323
10478572	8.66408	8.13025	8.87778	9.14807	8.99648		Ube2c	NM_026785
10478698	7.42379	7.61576	7.39016	7.38057	7.20051	BC003755	Eya2	NM_010165
10478778	8.07565	8.15661	7.80414	8.12884	7.8716		Arfgef2	NM_001085495
10478847	11.6723	11.6581	11.541	11.4355	11.2382		1500012F01Rik	NM_001081005
10478907	7.52559	7.64294	7.41063	7.47745	7.93358	BC025147	Pard6b	NM_021409
10478928	9.43788	9.29549	9.29942	9.15247	8.83739	BC079877	Tshz2	NM_080455
10478936	7.01076	6.35986	6.58662	6.05377	6.08098
10479274	8.38815	8.33075	8.54019	8.99733	8.82679	D14888	Cdh4	NM_009867
10479397	7.47813	7.2363	7.32236	6.71341	6.70935	AB017027	Ntsr1|LOC100047803	NM_018766
10479811	7.95464	7.7951	8.29918	8.47268	8.27965	BC094576	Mcm10	NM_027290
10479950	7.13553	7.29647	7.12447	7.26042	6.81131	AF090696	Cugbp2	NM_001110231|NM_001110232|NM_001110228|NM_010160|NM_001110229|NM_001110230
10479979	9.9139	9.68434	9.43436	9.11363	9.20099
10479981	6.44797	6.3745	6.39723	6.40837	8.11081	BC062915	Gata3	NM_008091
10480090	10.1279	10.3304	10.2835	9.59429	7.91183		Itga8	NM_001001309
10480145	10.029	10.2502	9.84118	9.93978	9.81637	BC003827	Rsu1	NM_009105
10480238	6.31274	6.35128	6.77855	6.90255	6.33576	AB059554	St8sia6	NM_145838
10480288	6.30734	6.34002	6.48056	6.6937	6.55846	BC119802|BC122879|AY100467	Nebl
10480432	7.64328	7.39651	8.13659	8.41188	8.41115	BC103779	Mastl	NM_025979
10480477	8.84604	8.96554	9.65951	10.2553	10.3275	BC020526	Pax8	NM_011040
10481056	7.70301	7.67484	7.73842	8.41224	8.98091	AF508809	Notch1	NM_008714
10481734	6.87901	6.75267	6.71843	6.73438	6.97728	BC049146	Lrsam1	NM_199302
10481900	8.10229	8.08968	8.01247	7.73235	7.85991	BC019800	Rabepk	NM_145522
10481920	8.75082	8.62884	8.34526	8.01712	7.969	BC019112	Psmd5	NM_080554
10481931	8.22226	8.13128	7.87737	7.04288	6.94256	BC027776	Phf19	NM_028716
10481949	8.14415	8.12734	7.81304	6.39108	5.96909	L35302	Traf1	NM_009421
10482030	7.90624	7.53973	7.75127	8.26362	8.25146	U17297	Stom	NM_013515
10482181	10.0934	9.85895	9.93564	10.3109	10.3939	BC014710	Strbp	NM_009261
10482695	8.17948	8.49059	8.09527	7.91147	7.50295	BC026479	Cacnb4	NM_001037099|NM_146123
10482920	6.91564	6.92586	6.79571	6.89603	6.22105	BC005501	Cd302	NM_025422
10482929	6.82391	6.8687	6.83974	7.03227	7.27454	U19271	Ly75	NM_013825
10483023	8.40947	8.48626	8.39603	8.90468	8.33946	AK169352	Rbms1
10483046	6.75697	6.57094	6.65487	6.8602	9.24767	BC022183	Dpp4	NM_010074
10483163	7.05138	6.95684	6.99133	7.06573	7.58513	AF155647	Grb14	NM_016719
10483178	7.10504	7.00376	7.10652	7.16197	8.2807	AY308746	Cobll1	NM_177025
10483401	9.65055	9.21223	9.69975	9.78095	9.53864	BC033605	Spc25	NM_025565
10483439	7.26865	7.23056	7.22921	6.97067	7.76312		Lrp2	NM_001081088
10483803	7.80803	7.86838	7.61376	6.9889	6.80226		6720416L17Rik
10483865	9.51253	9.69421	9.41831	8.95254	8.42503	BC032961	Fkbp7	NM_010222
10484197	6.44774	6.45431	6.40919	6.74478	7.10159		2610301F02Rik
10484207	6.28843	6.27542	6.28234	6.24306	6.82392		2610301F02Rik
10484227	8.80197	8.73429	8.58144	9.14219	9.13135	BC044853	Sestd1	NM_175465
10484371	9.96096	9.84179	9.15676	8.75447	7.84929	AB015595	Calcrl	NM_018782
10484425	10.7219	10.5649	10.9554	10.9798	11.0319	BC056177	2700094K13Rik	NM_001033166|NM_001037279
10485070	10.0026	9.90183	10.0124	10.2505	10.6023	M19662	Mdk	NM_010784|NM_001012335|NM_001012336
10485131	7.52072	7.56177	7.6082	7.54454	7.95532	AY742914	Gyltl1b	NM_172670
10485198	7.87349	7.74945	8.27335	8.84628	8.80707	BC052169	Tspan18	NM_183180
10485378	6.67919	6.77124	7.03701	7.28477	6.95085	BC048394	2600010E01Rik	NM_001083810|NM_175181|NM_001110849
10485402	7.75652	7.7062	8.22994	8.62062	9.07655	BC051990	Fjx1	NM_010218
10485645	9.73794	9.66158	9.62533	10.2327	10.6495	D13003	Rcn1	NM_009037
10485828	10.8344	10.9976	10.8671	10.6093	10.5352		ENSMUSG00000074940
10485840	6.57544	6.52624	6.5893	6.74792	6.81864	BC116740	Ryr3	NM_177652
10485955	7.79894	8.03186	8.01154	7.96394	8.26568	BC029021	Scg5	NM_009162
10485963	8.67186	8.17622	8.77132	9.26577	9.21554	AK129034	Arhgap11a	NM_181416
10486041	10.9186	10.9031	10.4747	10.1892	9.26652	U57343	Meis2	NM_010825
10486322	8.20656	8.11336	8.21796	8.39647	8.43063
10487011	7.27397	7.02039	7.73467	7.55988	7.88671	BC003879	Gatm	NM_025961
10487154	8.76732	8.94184	8.63556	8.53972	8.48031	BC095939	3110001I20Rik	NM_177608
10487340	8.97437	8.44426	9.1827	9.43142	9.20523	BC025060	Ncaph	NM_144818
10487382	8.14721	8.25786	8.11802	7.98385	7.94549	BC030182	Fahd2a	NM_029629
10487480	9.51149	8.74916	9.5813	9.88589	9.6928	AF002823	Bub1	NM_001113179|NM_009772
10487577	7.46421	7.09902	7.64308	7.93781	7.73285	BC053443	Ckap2l	NM_181589
10487613	7.70719	7.70832	7.60529	7.3108	6.91768	AF026537	Pdyn	NM_018863
10487645	8.40834	8.38188	8.15044	7.88782	7.40463	BC003713	Cpxm1	NM_019696
10487894	6.69	6.49467	6.85096	6.99453	7.10473	BC057402	Rassf2	NM_175445
10487906	8.09295	8.16421	8.26883	8.42624	7.96123	AY004874	Slc23a2	NM_018824
10488060	7.38283	7.5595	8.31731	9.75867	10.5122	AF171092	Jag1	NM_013822
10488195	8.66961	8.79917	8.61258	9.02522	9.48789	BC031452	Rrbp1	NM_024281|NM_133626
10488522	7.36368	7.22659	7.38497	7.37782	7.5392	BC067071	4930519N13Rik	NM_207204
10488589	7.82789	7.70058	7.91942	7.92834	8.18592	BC094463	5430432M24Rik	NM_028666|NM_146127
10488623	9.7795	9.75738	9.76253	9.63285	9.38665	BC067019	Sox12	NM_011438
10488646	7.47898	7.40849	7.58794	7.25889	7.25628	DQ012038|BC132226|BC132228	OTTMUSG00000015859	NM_001037752
10488693	8.25478	8.39315	8.42412	7.80508	7.5079	BC058340	Tspyl3	NM_198617
10488929	8.44951	8.50888	8.67009	8.77625	8.60567	BC015274	Eif6	NM_010579
10489051	9.41492	9.18878	9.31379	9.19786	8.88438	AK133873	ENSMUSG00000074630
10489065	9.67895	9.55515	9.24932	8.83498	9.16361	BC018504	Ndrg3	NM_013865
10489246	6.8833	6.71134	6.86766	7.52426	8.48453	BC038256	Mafb	NM_010658
10489545	7.62176	7.89476	7.70164	7.35515	7.34229	BC024390	Tnnc2	NM_009394
10489566	7.55495	7.63441	7.39905	7.06715	7.13731		Neurl2|EG240055	NM_001082974
10489569	8.94332	8.67421	8.4952	8.22449	8.11061	U37226	Pltp	NM_011125
10489723	8.60657	8.27254	8.34922	8.45981	8.70651	BC048186	Prkcbp1	NM_027230
10489759	9.46709	9.5536	9.11104	8.5535	8.32227	AY101177	Sulf2	NM_028072
10490097	7.20616	7.25463	7.39717	7.68223	7.79296	BC094540	Cbln4	NM_175631
10490104	8.44626	8.09459	8.57018	8.94791	9.13736	BC014711	Aurka	NM_011497
10490384	7.70797	7.78327	7.73081	7.5465	7.94805		Lama5	NM_001081171
10490706	7.7959	8.00458	7.82321	7.43707	7.5607	BC056460	Znf512b
10490838	10.1567	10.1491	10.3987	10.6183	10.6626	X70100	Fabp5	NM_010634
10490923	6.78733	6.69294	6.79571	6.98011	7.21971	K00811	Car2	NM_009801
10491056	10.5634	10.5941	10.5786	10.6371	10.0574		Tbl1xr1	NM_030732
10491106	6.71391	6.50636	6.7191	6.80894	6.92032	U87868	Pld1	NM_008875
10491319	7.64809	7.66712	7.84611	7.44199	6.65782	BC046227	Kcnmb2	NM_028231
10491520	7.54897	7.28861	7.05129	7.07211	6.87272	AK140083	ENSMUSG00000074633
10491721	7.78649	7.63941	7.88729	7.91871	8.31769	AF176903	Spry1|LOC100046643	NM_011896
10491780	7.61337	7.63825	7.64658	7.69559	7.76482	BC110662	Hspa4l	NM_011020
10491805	9.8002	9.61642	10.0612	10.359	10.2742	BC026785	Plk4	NM_011495
10491860	8.06966	7.99896	8.035	8.26058	8.49025	BC020316	Phf17	NM_172303
10491952	6.94974	7.3632	7.23182	6.85613	6.7418	BC132234	Mgst2	NM_174995
10492021	7.82844	7.1171	6.92277	6.41585	6.85482	D13664	Postn	NM_015784
10492341	6.98918	6.81332	7.47692	8.0184	7.17101		4631416L12Rik	NM_001081295
10492355	7.76225	7.60031	7.38411	7.82776	8.98484	BC034092	Mme	NM_008604
10492522	8.05141	8.05318	8.38567	8.28973	8.67939	EU163407	Schip1	NM_001113421|NM_013928|NM_001113419|NM_001113420
10492558	10.6608	10.2641	10.7203	10.8701	10.8152	BC061481	Smc4	NM_133786
10492689	10.8932	10.92	10.7525	10.3512	9.58035	AF266467	Pdgfc	NM_019971
10492798	8.86991	8.7602	8.95289	10.1227	10.5623	BC014722	Sfrp2	NM_009144
10492890	8.2234	8.43603	8.21592	8.3614	9.28995	AF187731	Lrba	NM_030695|NM_001077688|NM_001077687
10493009	8.37439	8.40226	8.24883	8.02247	7.91987	BC079565	Arhgef11	NM_001003912
10493108	10.9965	10.3507	10.4409	9.01402	8.99814	M35523	Crabp2	NM_007759
10493114	7.69565	7.65155	7.37559	7.1735	7.64349	AF076623	Nes	NM_016701
10493484	10.3444	10.2626	10.6314	10.4558	10.5101	BC043030	Krtcap2	NM_025327
10493548	7.88757	7.90197	7.79308	7.69053	7.55169	BC028659	Pmvk	NM_026784
10493798	8.16822	8.52987	8.72087	9.34215	9.50902	BC020031	S100a16	NM_026416
10493990	11.5482	11.6005	11.5753	11.5746	11.2006	BC086903	S100a11	NM_016740
10493995	8.66211	8.32655	8.57328	8.55452	9.24644	BC025044	S100a10	NM_009112
10494200	8.86205	8.7953	8.51	8.35099	8.64007	BC060964	Cdc42se1	NM_172395|NM_001038708
10494386	9.9481	9.75349	10.1564	10.2581	10.483		Hist1h2an|Hist2h2ab|Hist1h2ad|Hist1h2ac|Hist1h2ae|Hist1h2ag|Hist1h2ao|Hist1h2ab|Hist1h2ai|RP23-480B19.10	NM_178184|NM_178213|NM_178188
10494388	9.58167	9.59194	9.47008	9.23946	9.0465	BC047137	Hist2h2be	NM_178214
10494395	9.18675	8.85779	9.33029	9.34886	9.56428	BC132488|BC089519|BC116383|BC080809	Hist2h2aa1|Hist2h3c1|Hist2h3b|Hist1h2an|Hist2h3c2|Hist2h2aa2|Hist2h2ac|Hist1h2ad|Hist1h3b|Hist1h3d|Hist1h3e|Hist1h3f|Hist1h3c|Hist1h3h|Hist1h3i|Hist1h3a|Hist1h3g|Hist1h2ac|Hist1h2ae|Hist1h2ag|Hist1h2ao|Hist1h2ab|Hist1h2ai|RP23-480B19.10	NM_013549|NM_178216|NM_178215|NM_019469|NM_178184|NM_178212|NM_175662|NM_178188|NM_178203|NM_178204|NM_178205
10494428	10.2553	9.8712	9.53058	9.28871	9.24022	BC011212	Txnip	NM_001009935|NM_023719
10494445	10.3004	10.2293	9.84201	9.87894	9.3284		Lix1l
10494595	9.01259	8.93688	9.22569	9.6075	9.50176	D32210	Notch2	NM_010928
10494662	11.0111	10.7541	11.0245	11.2557	11.3473	BC008187	Ywhah
10495035	8.65129	8.54645	8.49764	7.94557	7.54143	AF058055	Slc16a1	NM_009196
10495270	8.23191	8.31261	8.26203	7.83125	7.72846	BC010598	Amigo1	NM_146137|NM_001004293
10495596	7.23388	7.10693	7.33195	7.45059	7.77027	BC027770	Frrs1	NM_001113478|NM_009146
10495659	8.82049	8.84896	8.82319	9.02126	9.32947	BC055711	Cnn3	NM_028044
10495685	7.37872	7.16333	7.1746	7.44458	8.69265	BC040387	Arhgap29	NM_172525
10495794	6.97796	6.96729	6.97444	7.33083	7.31879	AF541937	Pde5a	NM_153422
10495873	11.9474	11.8233	11.9882	12.1052	12.0316	BC085171	Ptma	NM_008972|XM_919699
10495896	6.79522	6.86309	6.93017	7.11429	8.03413	BC057103	Camk2d	NM_001025439|NM_001025438|NM_023813
10495933	7.9378	8.10156	8.14976	8.39674	8.37743	BC079891	4930422G04Rik
10496015	7.25049	7.28665	7.58359	7.69409	7.50424	BC051117	Pla2g12a	NM_183423|NM_023196
10496091	7.19719	7.0907	7.48578	8.21955	8.71156	BC057543	Lef1	NM_010703
10496125	7.42805	7.18076	7.36618	8.30322	7.97257	BC096448	Dkk2	NM_020265
10496182	7.69752	7.67342	7.66307	7.61598	7.32057	BC067052	Cxxc4	NM_001004367
10496204	9.71404	8.99306	9.6414	10.0537	9.95898	AY493378	Cenpe	NM_173762
10496262	7.99591	7.9373	7.88718	7.72016	7.60818	BC090977	Nhedc2	NM_178877
10496379	12.3516	12.2802	12.4959	12.5921	12.5519	U70494	H2afz	NM_016750
10496438	8.01622	8.07155	8.59383	7.67711	7.46682	BC013477	Adh1	NM_007409
10496494	8.01539	7.86834	7.76402	7.92031	8.64423	BC058695	Tspan5	NM_019571
10496519	10.1852	10.1421	10.0072	9.81912	8.95357	U72634	Unc5c	NM_009472
10496727	10.9886	10.7931	10.5438	10.2168	11.1864	BC034505	Ddah1	NM_026993
10497001	8.52071	8.33565	8.24468	8.81196	9.09491	BC043076	Cryz	NM_009968
10497051	8.28716	8.06007	7.97573	7.76659	7.24702	BC146005	Negr1	NM_001039094|NM_177274
10497079	6.57364	6.46592	7.04468	7.34148	6.59805	D13321	Ptger3	NM_011196
10497149	8.17088	8.0003	8.11313	8.33683	8.64104	BC075615	Gpr177	NM_026582
10497203	8.93276	8.84649	9.56718	10.0115	10.3809	AF151521	Hey1	NM_010423
10497222	8.79069	8.9043	8.9275	9.3243	9.10137	AF292939	Zfp704	NM_133218
10497321	8.71006	8.12043	8.27735	8.22216	7.94754	AF283667	Pgam1	NM_023418|XR_030881
10497343	7.73666	7.79953	7.88381	7.86318	7.97709		LOC100041785	XM_001477158
10497399	9.34966	9.21407	9.11504	9.17428	8.91554	BC062909	Pde7a	NM_001122759|NM_008802
10497441	8.47359	8.56579	8.35436	7.94309	8.09776	BC029903	Gyg	NM_013755
10497481	8.49253	8.97611	8.6267	8.36384	7.59027		2810416G20Rik|Hmgb1
10497503	10.1032	9.76676	10.3604	10.767	10.6812	D55720	Kpna2|LOC100039592|LOC100043906	NM_010655|XR_032285|XR_034361|XR_034991|XR_032234
10497520	8.4719	7.87331	8.58131	9.06428	9.00201	BC025565	Ect2	NM_007900
10497548	8.39756	8.42435	8.65087	9.14839	9.64182	DQ192037	Fndc3b	NM_173182
10497590	8.05093	7.52429	7.49539	8.45383	9.74475	BC076620	Evi1	NM_007963
10497773	8.11085	8.01788	7.68221	7.68009	7.66381	AF310338	Mccc1	NM_023644
10497831	9.27876	8.68469	9.36277	9.67365	9.59306	BC052730	Ccna2	NM_009828
10497996	9.07616	8.92485	9.05632	9.19966	8.96057	BC089455	Ikzf5
10498024	5.84999	6.00745	6.09439	6.66611	7.36753	AY766236	Slc7a11	NM_011990
10498119	8.07621	8.04876	8.47023	9.46548	10.1115	AB236662	Frem2	NM_172862
10498273	7.54251	7.53493	7.49564	7.43968	7.02314	BC083073	Tm4sf1	NM_008536
10498313	11.6896	11.359	11.4163	11.4424	11.401	BC083355	Pgk1	NM_008828
10498448	7.62215	7.70768	8.1618	8.741	8.36814	BC055005	Plch1	NM_183191
10498595	11.9163	11.8905	11.9262	12.0167	12.0916	BC116858	Snrpd2
10498710	8.52198	8.69875	8.48704	7.86655	7.19581	BC099977	Bche	NM_009738
10498907	7.75669	7.98463	7.64823	7.47975	7.23962	BC037605	Glrb	NM_010298
10498935	6.63755	6.34763	6.69128	7.21739	7.57615	BC050945	Gucy1b3	NM_017469
10499045	7.75639	7.77908	8.21808	8.25391	8.22141	AB043550	Trim2	NM_030706
10499108	7.31175	7.2136	6.99021	6.72739	6.90025	BC121823	Glt28d2	NM_177130
10499138	6.39147	6.50277	6.5791	6.54897	6.6541	BC056921	Dclk2	NM_027539
10499454	8.42808	8.35303	8.10774	8.09562	7.82697	BC019566	Dap3	NM_022994
10499483	9.13462	9.00707	9.33857	9.45104	9.33439	BC048497	Fdps	NM_134469
10499652	8.18199	8.46516	8.22798	7.88909	7.87646	BC080683	4632404H12Rik
10499854	8.1419	8.29613	8.56434	8.94951	8.58688	BC005590	S100a1	NM_011309
10500021	6.76523	6.57289	6.76685	6.58769	6.96667	BC108378|BC052941|BC087546	Cgn
10500283	7.58176	7.18615	7.27688	7.42879	8.07225	BC046995	Car14	NM_011797
10500324	10.5409	10.1678	10.7305	10.8349	11.0708	BC117094|BC134370	Hist2h2ac|Hist2h2aa2|Hist1h2ah|Hist2h2aa1	NM_175662|NM_178212|NM_175659
10500329	10.2615	10.0089	10.441	10.4335	10.5962	BC089519	Hist2h2aa1|Hist2h2aa2|Hist2h2ac	NM_013549|NM_178212|NM_175662
10500333	9.26339	9.02022	9.46878	9.55329	9.89891	BC057955	Hist2h4	NM_033596
10500534	8.34652	8.20681	8.19305	8.083	8.89873	L16919	Hsd3b4|LOC100043456	NM_001111336|NM_008294
10500539	8.34774	8.20786	8.19401	8.08316	8.90006	L16919	Hsd3b4|LOC100043456	NM_001111336|NM_008294
10500685	10.048	9.91102	10.2019	10.3623	10.5355	BC042435	Atp1a1	NM_144900
10500948	7.87907	7.82305	7.87718	8.06091	8.25066	AK129359	Cttnbp2nl	NM_030249
10501286	8.00649	7.71444	7.75997	7.33232	7.34471	AK131184	Atxn7l2	NM_175183
10501319	7.60324	7.64813	7.75566	7.81481	8.10906	AB028499	Celsr2	NM_017392|NM_001004177
10501374	6.73923	6.69294	6.74594	6.67503	7.45016	BC051424	5330417C22Rik	NM_001033304
10501433	6.76516	6.65038	6.80712	6.76824	6.89682	BC111898	Fndc7	NM_177091
10501608	6.98131	6.88084	6.95976	6.97218	7.57581	BC029823	Vcam1	NM_011693
10501629	7.87245	7.79594	7.62471	7.76019	8.90726	BC072644	Cdc14a	NM_001080818
10501699	9.3992	9.54248	8.96204	7.71274	7.55224	BC044780	Agl	NM_001081326
10501762	6.7213	6.94681	6.82171	7.5153	8.46553	BC087942	Snx7	NM_029655
10502081	7.3671	7.298	7.62447	8.80463	9.8489	M29961	Enpep	NM_007934
10502240	7.60749	7.493	7.57596	7.63125	8.46746	AY035899	Npnt	NM_033525|NM_001029836
10502451	6.79935	6.83542	7.14952	7.2408	7.33098	BC065143	Bmpr1b	NM_007560
10502469	7.85163	7.94945	8.38375	8.50098	8.87999	BC037476	Pdlim5	NM_019808|NM_019809|NM_022554
10502655	9.2408	8.54094	8.08445	8.37109	9.54045	M32490	Cyr61	NM_010516
10502748	9.49935	9.29031	8.95236	8.52536	8.59703	BC026898	Lphn2	NM_001081298
10502766	8.48415	8.13718	7.60379	7.21693	7.3908		Lphn2	NM_001081298
10502770	8.79871	8.15728	7.94237	7.37678	7.30412		Lphn2	NM_001081298
10502772	9.72995	9.72213	9.41674	8.59615	8.77418		Lphn2	NM_001081298
10502774	9.23119	8.92578	8.65649	8.50652	8.47271		Lphn2	NM_001081298
10502776	11.4454	11.278	10.9366	10.6988	10.7892		Lphn2	NM_001081298
10502780	11.3551	11.2242	10.7963	10.8455	10.2686		Lphn2	NM_001081298
10502823	8.23701	8.37139	7.98748	7.67821	7.88718	BC017161	Dnajb4	NM_025926|NM_027287
10502845	7.67876	7.7695	7.50301	7.31134	7.7634	BC098205	C030011O14Rik
10502890	7.15944	6.86378	7.10753	7.06743	7.70974	Y11342	St6galnac3	NM_011372
10502951	8.95498	8.9885	8.61724	8.34947	8.83824	BC013498	Acadm	NM_007382
10503023	7.87366	7.73947	7.88251	7.9636	7.4574	BC019483	Cth	NM_145953
10503192	7.31416	7.40976	7.46442	7.1622	7.52702		Chd7	NM_001081417
10503259	8.37409	8.46255	7.98717	7.95915	7.95706	AY034611	Trp53inp1	NM_021897
10503448	8.82025	8.71828	8.38066	8.29404	7.98415	BC057926	Mmp16	NM_019724
10503602	7.05797	7.28525	6.933	6.75094	6.82147	BC033265	Fbxl4	NM_172988
10503659	7.62626	7.6265	7.46408	8.00987	9.3389	BC026153	Epha7	NM_010141|NM_001122889
10503695	7.09884	7.19825	7.21991	7.50556	7.57151	BC131642	Bach2	NM_007521|NM_001109661
10504094	9.0822	9.18908	9.12795	8.97522	8.79808	BC010985	Galt	NM_016658
10504121	8.48008	8.37294	8.7411	7.91207	8.00755	BC059060	4933409K07Rik|LOC100039909
10504123	8.58754	8.47414	8.87034	7.88335	8.05692		LOC100039909
10504125	8.58599	8.47433	8.86972	7.88201	8.05706		LOC100039909
10504132	8.48512	8.58811	8.76136	8.09374	8.06434	AF059208	Ccl19|LOC100039053	NM_011888
10504137	8.85571	9.14743	9.14919	8.32121	8.49841	BC072647	4933409K07Rik|ENSMUSG00000073868
10504139	8.49568	8.4583	8.69546	7.77165	7.77113	BC059060|BC072647	4933409K07Rik|LOC100042536|LOC665845|LOC100039909
10504148	8.81888	8.81129	9.0511	8.16583	8.15766	BC059060|BC072647	4933409K07Rik|LOC100042536|LOC665845|LOC100039909
10504159	8.43389	8.58133	8.72273	8.07316	7.85016	BC051472	Ccl19|LOC100039053	NM_011888
10504164	9.41842	9.0774	9.09401	8.69212	8.87458	BC107226	Ccl27|RP23-388P16.4|LOC100039939|LOC100040048	NM_011336|NM_001048179
10504169	8.74397	8.77216	8.94282	8.13559	8.18071	BC072647|BC059060	4933409K07Rik|LOC100042536|LOC665845|LOC100039909
10504172	8.51515	8.46186	8.72986	7.77296	7.81637	BC059060|BC072647	4933409K07Rik|LOC100042536|LOC665845|LOC100039909
10504178	8.79717	8.79292	9.03765	8.14944	8.1437	BC059060|BC072647	4933409K07Rik|LOC100042536|LOC665845|LOC100039909
10504188	8.45227	8.57819	8.70408	8.07551	7.90563	BC051472	Ccl19|LOC100039053	NM_011888
10504194	9.4203	9.07845	9.09466	8.6923	8.87484	BC107226	Ccl27|RP23-388P16.4|LOC100039939|LOC100040048	NM_011336|NM_001048179
10504201	8.85845	9.15142	9.1532	8.32442	8.50215	BC072647	4933409K07Rik|ENSMUSG00000073868
10504234	8.01197	7.87939	7.69971	7.55122	7.71712	AF115848	Unc13b	NM_001081413
10504329	8.47337	8.66741	8.35403	8.05151	8.07002	BC027414	RP23-195K8.6
10504337	7.18784	7.18072	6.58562	6.31769	6.41212	BC120544	Car9	NM_139305
10504375	8.21385	8.50993	7.96948	7.3463	7.22612	BC042470	Npr2	NM_173788
10504398	10.2044	9.80918	10.1982	10.2721	10.29	AF073297	Serf2
10504470	8.54275	7.87901	8.66827	8.90724	9.02151	BC085276	Melk	NM_010790
10504692	7.92732	8.14771	7.97756	7.83878	7.36587	BC106849	Tmod1	NM_021883
10504891	9.68146	9.70614	9.58635	9.66704	9.22508	BC057598	Tmeff1|LOC100045217	NM_021436
10504902	7.61218	7.90177	7.71554	7.8362	7.34133	BC089601	2310039E09Rik	NM_026509
10504957	9.97443	9.75378	10.1368	10.4959	10.3303	BC094380	Smc2	NM_008017
10505326	6.76022	6.79054	6.8478	6.86457	7.03044	AJ250999	Rgs3	NM_019492|NM_001081650|NM_134257
10505356	8.90044	9.08145	8.8807	8.77194	8.75733		Zfp618
10505489	6.74752	6.78382	6.72225	6.82906	7.23478		Pappa	NM_021362
10505705	7.27288	7.30051	7.18481	7.33685	7.84876	BC018385	Sh3gl2	NM_019535
10506004	8.51121	8.75009	8.55786	8.53421	9.31649	BC061688	Hook1	NM_030014
10506058	7.596	7.68187	7.45158	7.61605	8.04198	AF060539	Inadl	NM_172696|NM_001005784|NM_007704|NM_001005787
10506188	7.17352	7.07831	6.90251	6.7712	7.12673	BC008527	Pgm2|Pgm1	NM_028132
10506225	8.43412	8.32219	8.32887	8.84968	8.88945	BC058676	Cachd1|LOC100047857	NM_198037
10506269	7.98268	7.25991	7.55143	7.42954	7.2351	BC086663	Ak3l1|LOC635960	NM_009647
10506433	7.12384	7.2424	7.31374	8.27487	8.55133	Y08380	Dab1	NM_177259|NM_010014
10506452	6.68797	6.85821	6.83784	7.16109	7.42305	AY512949	ENSMUSG00000066088
10506571	9.17085	9.20735	9.34845	9.72363	9.71359	BC019797	Dhcr24	NM_053272
10507101	8.10282	8.15782	8.4568	9.01449	8.65148		OTTMUSG00000008561|LOC230628	NM_001085549
10507110	8.69185	8.94383	8.50097	8.11507	7.43596	AK080459
10507112	7.83376	7.6091	8.06344	8.33282	8.02818	BC060706	Stil	NM_009185
10507334	7.94696	7.63776	7.85059	8.19364	7.68785	BC022733	0610037D15Rik
10507500	8.14599	8.5201	8.31763	7.99229	7.78421	BC021828	Slc6a9	NM_008135
10507874	7.23568	7.41284	7.49817	7.6106	7.80054	BC115494	Rhbdl2	NM_183163
10508012	9.58487	9.74509	9.41499	8.93774	8.87553	AB016768	Rspo1	NM_138683
10508128	8.02008	7.98416	7.94076	7.79693	8.11852	BC029204	2610027C15Rik	NM_172145
10508151	8.62244	8.38665	8.82152	9.06896	8.85056	BC050848	Clspn	NM_175554
10508721	10.0887	10.1669	9.93549	9.86216	9.43857	AF357394
10508759	8.23305	8.04983	8.31257	8.44074	8.23361	D00812	Rpa2	NM_011284
10508936	7.81585	7.64862	7.54732	7.37708	7.25358	BC019461	Ubxd5	NM_026257
10508986	12.592	12.4843	12.6296	12.674	12.6311	BC031831	Stmn1	NM_019641
10509014	10.1857	10.1648	10.0174	9.85904	9.80201	BC043057|BC056986|BC046231	D4Wsu53e
10509163	8.6889	8.63744	8.93638	9.2932	9.24738	M60523	Id3	NM_008321
10509267	7.349	7.45189	7.85874	8.46954	8.21538	BC103560	Wnt4	NM_009523
10509273	8.19177	8.12483	8.7312	9.1714	9.10928		Wnt4
10510061	7.37562	6.72365	6.95458	6.89773	6.97074	BC056931	4732496O08Rik	NM_172877
10510129	9.68564	10.117	9.54837	8.96772	8.87151	BC010972	Dhrs3	NM_011303
10510172	11.6249	11.4534	11.7432	11.9161	11.8283	BC083108	Hmgb2	NM_008252
10510399	7.42385	7.11613	7.2296	7.00777	7.02843	BC013893	Masp2	NM_001003893|NM_010767
10510546	10.2191	9.61789	9.73206	9.86459	9.448	BC083334	Eno1|LOC100044223|EG433182	NM_023119
10510552	9.49035	9.4539	9.30442	9.47917	9.50649	BC110693	Rere	NM_001085492
10510574	8.32504	7.89084	7.92504	7.81367	8.07595	BC057646	Errfi1	NM_133753
10511258	9.40373	9.38295	9.73692	10.4096	9.49931	BC026939	C1qdc2	NM_026125
10511333	8.07241	8.35115	7.70717	7.02118	7.18146	AY574219	Plag1	NM_019969
10511416	6.96231	6.87837	6.96166	7.06368	7.32991	BC080732	Tox|LOC100044677	NM_145711
10511429	6.88256	6.74269	7.08531	7.17413	7.25101	BC010773	Car8	NM_007592
10511631	7.23452	7.66297	7.26554	8.3055	8.10534	BC026928	Slc26a7	NM_145947
10511725	9.59544	9.5842	9.22493	9.26744	8.46815	AF338818	Cyb5r4	NM_024195
10512067	6.97224	6.90702	6.81298	6.74387	7.11978	AY553221	Ddx58	NM_172689
10512274	7.64063	7.62491	7.50486	7.34262	7.37961	BC021944	2310040A07Rik
10512279	9.6846	9.35477	9.0895	8.63047	8.50981	AF068615	Cntfr	NM_016673
10512315	9.67312	9.39896	9.44475	9.0514	9.23972	BC107226|BC099574	Ccl27|RP23-388P16.4|LOC100039939|LOC100040048|LOC545608	NM_001048179|NM_011336
10512322	8.4332	8.58129	8.72211	8.07387	7.85363	BC051472	Ccl19|LOC100039053	NM_011888
10512327	8.69899	8.72895	8.88365	8.09373	8.1245	BC072647|BC059060	4933409K07Rik|LOC100042536|LOC665845|LOC100039909
10512350	8.85753	9.14978	9.15095	8.32395	8.50227	BC072647	4933409K07Rik|ENSMUSG00000073868
10512352	8.85901	9.15174	9.15273	8.32549	8.50367	BC072647	4933409K07Rik|ENSMUSG00000073868
10512372	8.4408	8.5894	8.69259	8.07346	7.79296	BC051472	Ccl19|LOC100039053	NM_011888
10512431	7.88546	7.69239	7.76993	7.55686	7.65118	AB038560	Pigo	NM_020035
10512499	11.3828	11.3792	10.9699	10.0383	9.43309	BC014809	Tpm2	NM_009416
10512682	7.67046	7.5483	7.50864	7.42718	7.70838	BC054551	Zbtb5	NM_173399|XR_035610
10513145	7.0369	7.28422	7.40135	7.29365	8.48622	X82561	Ptpn3
10513156	7.2826	7.25678	7.50294	7.57754	8.46588		Ptpn3
10513158	5.99835	5.9441	6.00859	6.11659	7.64852		Ptpn3
10513162	6.64182	6.71826	6.52981	6.70255	7.49875		Ptpn3
10513164	6.89404	6.95349	6.90041	7.01708	7.31487		Ptpn3
10513256	7.95988	7.69522	8.01582	8.24271	8.20092	BC025425	Lpar1	NM_010336|NM_172989
10513362	7.66724	7.34565	7.62218	7.4403	8.12658		LOC634731
10513381	9.90659	9.98771	9.90026	10.051	10.3779	BC006638	Rod1	NM_144904|NM_178164
10513622	9.31471	9.07894	9.25335	9.48753	9.42756	BC024996	Pole3	NM_021498
10513641	6.62969	6.60392	6.68117	6.54709	7.12782	BC022225	Kif12	NM_010616
10513739	8.92662	8.79839	8.57743	8.49845	7.71886	D90343	Tnc	NM_011607
10513818	12.5475	12.4449	12.5945	12.6303	12.5922	BC031831	Stmn1	NM_019641|XR_033958
10513824	8.69489	8.43163	8.61031	9.0343	8.95976	BC086696	Cdk5rap2	NM_145990
10513867	10.5412	10.4327	10.7062	10.8824	10.7643	BC106164|U56243	Cdk5rap2
10513869	8.3738	8.00826	8.08852	7.86606	7.70142	AK122378	Megf9	NM_172694
10513922	8.7297	8.6566	8.10256	7.23968	6.84687	BC125539	Rasef	NM_001017427
10513957	10.1824	10.049	9.43995	9.65804	9.52661	AF326559	Ptprd	NM_011211|NM_001014288
10514088	8.45381	7.95055	7.74399	7.26194	8.19512	AB160986	Frem1	NM_177863
10514255	9.37362	9.14752	8.79628	8.82865	9.58504	BC021420	Mllt3	NM_027326|NM_029931
10514275	6.50391	6.70525	6.6905	6.72628	7.27558	BC020155	Ptplad2	NM_025760
10514779	6.84148	6.7494	6.7201	6.96984	7.54606		Prkaa2	NM_178143
10515046	8.96127	8.85104	8.7983	8.59651	8.71136		Btf3l4	NM_027453
10515095	8.12689	8.06451	8.23669	7.14294	6.24306	BC048159	Elavl4	NM_010488|NM_001038698
10515257	8.15514	7.91646	8.46181	8.61264	8.51605	BC021643	Rad54l	NM_009015|NM_001122958|NM_001122959
10515337	11.5425	11.4935	11.7053	11.8727	11.9164	AF034610|AB094480	Nasp	NM_016777|NM_001081475
10515431	8.35818	7.65243	8.35136	8.74041	8.58964	BC006841	Kif2c	NM_134471
10515744	8.98686	8.59128	9.05653	9.39082	9.12691	AF312208	Cdc20	NM_023223
10515836	9.83987	8.89999	9.80592	10.4588	10.3183	BC085238	Ccnb1
10516246	8.07233	7.56256	8.27786	8.97685	8.65904	AY550907	Cdca8	NM_026560
10516596	6.67525	6.63901	6.75063	6.53152	6.75908	BC023839	Zbtb8	NM_153541
10516658	9.54623	9.69051	9.51929	9.4255	9.16397	BC028873	Ccdc28b	NM_025455
10516823	9.02604	9.12571	9.21944	9.5254	9.38234	L00919	Epb4.1	NM_183428
10517301	7.47992	7.67358	7.59233	7.99544	7.63957	BC066808	Ldlrap1	NM_145554
10517336	10.302	10.2415	10.5547	10.9622	10.963	AF102578	Clic4	NM_013885
10517655	6.84729	6.90018	6.95861	6.94465	7.60374	AF162713	Pla2g5	NM_011110|NM_001122954
10517677	8.12389	8.05661	7.79799	7.53798	7.68894	D50263	Nbl1	NM_008675
10517731	6.65238	6.70768	6.7983	7.07094	7.04613	BC055811	Igsf21	NM_198610
10517892	9.1719	9.13848	9.19801	9.18858	9.48626	BC066992	D4Ertd22e	NM_001025608|NM_174996
10517967	7.74805	7.65386	7.76532	7.95183	8.11392	AF513359	Fblim1	NM_133754
10518350	11.5605	11.3526	11.6768	11.8727	11.7788		Hmgb2	NM_008252
10518352	11.5293	11.3124	11.6244	11.8325	11.7282	BC083108	Hmgb2	NM_008252
10518561	8.88648	8.8496	9.20427	9.45492	9.42326	BC048521	Apitd1	NM_027263
10518947	7.5127	7.51731	7.24819	6.83453	6.78087		Ajap1	NM_001099299
10519028	6.93236	6.80297	7.0466	7.31478	8.05272	AB078338	Prdm16	NM_027504
10519052	8.63473	8.87357	8.58929	8.29382	8.53645	BC030453	2810405K02Rik
10519136	7.99476	7.91256	8.00469	8.04315	8.05518
10519270	8.32914	8.3817	8.37309	8.66878	9.21905	AY914875	Agrn	NM_021604
10519324	7.52004	7.29562	7.39783	7.80275	8.44276	AF132483	Cdk6	NM_009873
10519607	7.89081	7.82573	8.3832	8.83806	7.88387		4930420K17Rik	NM_001081029
10519693	6.72365	6.47734	6.14971	6.05637	6.90274		Sema3d|LOC100044160	NM_028882
10519815	9.10234	9.30487	8.7356	8.89838	8.53137	U73483	Cacna2d1	NM_001110843|NM_001110844|NM_001110845|NM_001110846|NM_009784
10520467	8.37426	8.45419	8.23902	8.17765	7.91877	BC005585	Hadhb	NM_145558
10520521	8.99306	8.51801	9.17987	9.43838	9.31511	AF012709	Cenpa	NM_007681
10520527	6.39398	6.32333	6.39919	6.77616	7.15012	BC065054	Dpysl5	NM_023047
10520612	8.17317	8.15436	7.89564	7.76564	7.71318	BC013464	Khk	NM_008439
10520622	7.87681	7.86836	7.77401	8.1606	8.24123	AF189764	Abhd1	NR_003522|NM_021304
10520734	9.96111	10.0973	9.82573	9.86676	9.79665	BC018463	Nrbp1	NM_147201
10521068	7.46343	7.68714	7.38339	7.27502	7.31825		4933407H18Rik	NM_001081101
10521090	9.31017	8.91702	9.44447	9.59464	9.51755	AF156934	Tacc3	NM_001040435
10521440	7.53107	7.42823	7.28709	7.30176	7.51388	BC050814	Afap1	NM_027373
10521467	6.49305	6.55026	6.70725	6.57803	6.71318	BC125034	Ccdc96	NM_025725
10521759	8.46855	8.43313	8.3832	9.19692	9.119	AF144628	Slit2	NM_178804
10521972	6.9273	7.09787	7.05281	7.79765	8.44774	AB006758	Pcdh7	NM_018764|NM_001122758
10522024	7.42864	7.35225	7.3065	7.46495	7.74574	AK122445	Tbc1d1	NM_019636
10522051	8.16689	8.26856	8.11605	8.36574	8.44819	DQ981866	Klf3|LOC100046855	NM_008453
10522090	8.05989	7.87592	7.50982	7.66259	7.45579	AY029258	Wdr19	NM_153391
10522208	7.42396	7.45163	7.55114	7.73913	8.1752	BC039177	Uchl1	NM_011670
10522217	8.14097	8.37981	8.26531	7.59993	7.70359	BC075634	Limch1	NM_001001980
10522248	10.0347	10.0328	10.0426	10.3691	10.5726		LOC624662	XR_033663
10522288	9.61191	9.37961	9.10474	8.70865	8.20578	BC120534	Shisa3	NM_001033415
10522503	8.1853	7.60936	7.41201	7.22857	7.45081	M84607	Pdgfra	NM_011058|NM_001083316
10522530	7.08331	6.881	7.05778	7.53845	7.94576	BC052457	Kit	NM_001122733|NM_021099
10522653	6.50859	6.53313	6.66219	6.74305	6.95343		A730089K16Rik
10523260	8.37832	8.38576	8.6193	8.23292	7.66898	AF199421	Shroom3	NM_015756|NM_001077595|NM_001077596
10523281	9.96135	9.70729	9.676	9.96429	10.2206	BC031456	2010-09-11	NM_001009818
10523376	7.34597	7.36454	7.3403	7.76287	8.66407	AJ489280	Fras1	NM_175473
10523451	7.17146	7.23023	7.25328	7.20409	7.71141	BC090634	Anxa3	NM_013470
10523579	7.39537	7.27526	7.28393	7.34582	8.29327	BC023344	Arhgap24	NM_029270|NM_146161
10523595	7.79202	7.63084	8.15237	9.33835	9.9793	D83966	Ptpn13	NM_011204
10523647	7.79934	7.74561	7.66594	7.78515	8.10111	BC131665	Aff1	NM_001080798|NM_133919
10523766	7.15248	6.88217	7.10204	7.15088	7.47369	BC026572	Lrrc8c	NM_133897
10523802	7.59033	7.40133	7.76623	7.63649	7.50542	BC062149	Cdc7	NM_009863
10523923	7.58386	7.27854	7.62192	7.93616	7.68029	BC082598	Ccdc18	NM_028481
10524004	9.53045	9.51802	9.3948	9.56105	9.82887	BC049266	Pcgf3	NM_172716
10524266	7.45974	7.16547	7.55155	7.89086	7.78216	AF086905	Chek2	NM_016681
10524284	7.62932	7.59491	7.40208	6.88692	6.77736	BC046779|AK122427	Ttc28
10524310	9.60403	9.7527	9.52176	8.66226	7.98649	BC002262	Ttc28
10524312	10.1395	10.2839	10.196	9.2909	8.39422		Ttc28
10524703	8.01867	8.03284	7.86954	7.80292	8.0166	AF293882	Pxn	NM_011223|NM_133915
10524790	7.43631	7.16608	7.53836	7.63939	7.77342	AF086824	Cit	NM_007708
10524889	6.84127	6.88561	7.02447	7.3496	7.56245	DQ531035	Ksr2	NM_001114545|NM_001034873
10525464	7.16943	7.4234	7.58626	7.60608	7.72075	BC023149	Orai1	NM_175423
10525471	11.3328	11.3961	11.3536	11.1615	11.1053		LOC639086	XR_034245
10525542	9.77013	9.69095	9.6726	9.78041	10.1014	BC038481	Bcl7a	NM_029850
10525591	7.99388	7.60764	8.21992	8.53865	8.37285		Kntc1	NM_001042421
10525718	10.4728	10.6116	10.6023	10.6941	10.6726	AB035383	Arl6ip4	NM_144509
10525780	8.20523	8.10565	8.09092	7.96462	8.15238	DQ278869	Tctn2	NM_026486
10525932	6.76662	6.6695	6.77701	6.95709	7.12031		Tmem132c
10526181	7.03252	7.21911	7.03751	6.93083	7.26888	BC094613	Gats	NM_030719
10526193	6.54988	6.81886	6.51324	6.49559	6.45564	AK053742
10526215	12.4274	12.4742	12.4321	12.3481	12.4059	U11248|BC052494	Rps28|LOC100043527|LOC100048156|LOC100040426|LOC100042864|LOC100044740|LOC100045642
10526277	7.07926	6.87159	7.09028	7.22819	7.4824	AF245476	Mlxipl	NM_021455
10526319	10.3045	10.2479	10.311	10.4062	10.4236	AF084480	Baz1b	NM_011714
10526566	8.0571	7.98259	7.89318	7.94063	8.29567	BC016505	Ephb4	NM_010144
10527012	6.7412	6.61982	6.56419	6.86711	7.26316	BC115680	Lfng	NM_008494
10527233	9.37776	9.3886	8.97751	9.11608	8.82028	AK220565	Pscd3	NM_011182
10527538	7.34399	7.42792	7.30534	7.83037	8.06969	BC118009	Rasl11a	NM_026864
10528008	7.40297	7.43272	7.34644	7.53995	8.19624		Steap2	NM_001103157|NM_028734|NM_001103156
10528015	6.4	6.23311	6.321	6.4576	6.87559	BC061023	Steap1	NM_027399
10528077	8.91126	8.60602	9.10018	9.3845	9.25411	AJ003132	Dbf4	NM_013726
10528385	7.31658	7.1266	7.00277	7.00818	6.70616	U24703	Reln	NM_011261
10528480	10.4863	9.87051	9.97827	10.1704	10.091	D38379	LOC100042067|LOC100045527|Rpl17|LOC625174	XR_033533|NM_011099
10528679	7.12597	7.19762	7.23903	7.14645	7.52457	BC059069	Wdr86	NM_001081441
10528686	7.03566	7.06316	7.13953	7.21416	7.38554	BC120913	Crygn	NM_153076
10528702	7.38827	7.63169	7.41075	7.60002	8.09872	BC015283	Prkag2	NM_145401
10528915	9.51403	9.22263	9.84285	9.90105	9.85286	M30774	Tyms|Tyms-ps	NM_021288|NR_000040
10529028	10.7004	10.4539	10.6454	10.7976	10.8235	BC002177	2310016E02Rik	NM_024460
10529287	7.93765	8.10694	7.86369	7.89338	7.80541	BC028656	2410018C17Rik	NM_178390
10529313	8.00165	8.18096	8.16585	8.15866	8.37686	AF061026	Letm1	NM_019694
10529549	8.45208	8.51509	8.3923	8.33046	8.14691	BC096446	Tbc1d14	NM_001113362|NM_133910|NM_001113364
10529613	7.31827	7.42221	7.42717	7.26445	7.66672	BC021464	Evc	NM_021292
10529824	7.69	7.36714	7.66782	7.93572	8.94166	BC028286	Prom1	NM_008935
10529858	8.5766	8.54078	8.78121	8.75013	8.29332		Tapt1	NM_173764
10529957	8.6589	8.72474	8.89939	9.29628	9.70485	BC052391	Gpr125
10530013	6.66074	7.39479	6.76637	6.88524	7.29892	BC025881	Gm447
10530059	9.44309	9.09014	9.308	9.58037	8.66805	BC094607	2310045A20Rik	NM_172710
10530130	8.1486	7.90067	8.12901	8.26521	8.65523	BC031198	Rell1	NM_145923
10530269	6.33383	6.37624	6.54614	6.51004	7.26912	BC112902	Rbm47	NM_178446|NM_139065
10530563	8.96067	8.9278	8.49662	8.48126	8.21132	BC051118	Fryl	NM_028194
10530592	9.44297	9.37355	8.96781	8.96879	8.51186		Fryl	NM_177136|NM_028194
10530612	9.51203	9.25916	8.93902	8.94761	8.72931		Fryl	NM_028194
10530819	7.16307	6.92816	6.78236	6.45181	6.49232	AF492703	Hopx	NM_175606
10530841	8.70459	8.49773	8.46138	8.71736	9.97926	BC092538	Igfbp7	NM_008048
10531338	7.14463	7.20448	7.04533	7.0944	6.81656
10531529	9.77453	9.75593	9.58815	9.65495	10.2371	BC018506	Cnot6l	NM_178854|NM_144910
10531610	6.20859	6.17302	6.48712	6.78794	6.30498	BC050858	Rasgef1b|LOC100044232	NM_145839|NM_181318
10531653	7.28152	7.57285	7.8331	8.28551	8.47564	BC055321	BC062109
10531707	7.96719	8.16569	8.28513	8.37487	8.34765	AK220225	Lin54	NM_001115010|NM_172714
10531790	6.48328	6.52673	6.56277	6.75841	6.75092	AF357883	Nkx6-1	NM_144955
10531899	7.17555	7.32968	7.19912	7.42174	7.53551	BC086802	Klhl8	NM_178741
10531944	9.41488	9.45834	9.59891	9.68734	8.6785		ENSMUSG00000058736
10532308	6.86831	7.06088	7.00667	7.33789	7.08585	BC093518	LOC675756	XR_033031|NM_020585|NM_001042484
10532839	6.8346	6.79151	6.91038	6.88812	7.33942	AF279672	Trpv4	NM_022017
10532993	11.4694	11.4357	11.6097	11.68	11.6383	L06465	Cox6a1	NM_007748
10533145	9.14832	9.15973	8.79309	7.73452	7.96648	BC058951	Tpcn1	NM_145853
10533462	7.14922	7.65013	7.02075	6.8211	6.64685	AY297460	Rad9b	NM_144912
10533569	7.73847	7.64004	7.89848	8.22396	8.38494	BC065090	Fbxl10	NM_001003953|NM_001005866|NM_013910
10533993	7.46118	7.52622	7.65822	7.88703	7.62058	BC016233	Slc15a4	NM_133895
10534168	8.71989	8.94096	8.94111	8.75562	8.68507	BC066072	Auts2	NM_177047
10534456	7.77434	7.91082	7.80589	8.06846	8.27228	BC017516	Hip1	NM_146001
10535043	8.54046	8.55121	8.79983	9.04615	8.87037	BC003817	Pdgfa	NM_008808
10535084	8.05545	7.98984	8.10926	8.10733	8.29229	BC058580	3110082I17Rik	NM_028469
10535189	7.73565	7.82612	7.88475	7.84859	8.0821	AF083812	Mad1l1	NM_010752
10535310	7.03907	6.80598	6.92234	6.97415	7.01395
10535524	8.4309	8.57921	6.64119	5.91093	6.03093		Ocm|LOC100048547	NM_033039
10536294	8.4271	8.13374	8.55303	9.15686	7.8737	AB091827	Peg10	NM_001040611|NM_130877
10536429	8.83819	8.96899	8.65196	8.39414	8.5759	BC050246	Tmem106b	NM_027992
10536483	8.08702	7.96566	8.11395	8.43217	8.89824	BC003808|AJ344065	Tes	NM_207176
10536499	6.53225	6.22654	6.3046	6.64183	7.79982	BC038280	Cav1	NM_007616
10536505	8.67647	8.52412	7.76064	7.77771	9.08389		Met	NM_008591
10536563	7.88177	8.38705	8.02481	7.65933	7.0589	M69298	Cftr	NM_021050
10536635	11.144	11.2073	10.798	10.087	8.47628		A430107O13Rik	NM_001081351
10536908	6.30097	6.4272	6.60407	6.43864	6.73102	AF276890	Tspan33	NM_146173
10536976	7.59602	7.57418	7.66408	8.00413	7.77752	BC005410	Nrf1	NM_010938
10536996	9.54285	9.84518	9.27526	9.03376	9.15231	BC060132	2410127E18Rik
10537014	7.88359	7.98427	7.45811	6.33728	6.35705	BC094929	Cpa2	NM_001024698
10537062	11.8837	11.9866	11.6187	10.9563	10.8356	BC006639	Mest	NM_008590
10537076	8.27083	7.67246	7.20949	6.77342	6.8583
10537184	9.17537	9.05377	8.7917	9.05912	9.1026	BC019435	Cald1	NM_145575
10537770	8.37172	8.43221	8.41234	8.66167	8.56749	BC054775	Zyx	NM_011777
10538247	7.83212	8.04921	8.66334	10.0323	9.81114	BC043012	Npy	NM_023456
10538269	8.05081	8.09073	8.27212	8.8683	7.91918	AK047380	LOC14210
10538275	7.86984	7.7401	7.69717	7.92526	8.16355	AB013852	Nfe2l3	NM_010903
10538354	8.87902	9.05818	8.94009	8.32067	7.74117	AK039090	LOC100049166
10538356	7.92607	8.31349	8.27341	8.41141	8.77947	BC051139	Chn2	NM_023543
10538373	6.99819	7.00882	6.91436	7.13375	7.94877	BC055838	Prr15	NM_030024
10538408	7.50568	7.56647	7.23091	7.2631	7.22676	BC042507	2410066E13Rik
10538704	7.99868	8.06436	8.07362	8.23642	7.86379
10538802	6.64863	7.05599	7.16603	7.74025	8.53785	BC047154	A930038C07Rik	NM_172399
10538832	10.0925	9.71416	10.4478	10.6307	10.5208	BC089012	Mad2l1	NM_019499
10538842	9.88838	9.69178	9.8424	9.80785	10.2201	BC040685	Gng12	NM_025278
10538848	7.99966	8.19162	8.24528	8.31809	8.48863		LOC100042837	XR_033973
10539042	8.62994	8.77358	8.50935	8.5947	8.36754	BC053744	Rpo1-4	NM_009088
10539574	8.74252	8.36756	8.63078	8.30228	8.77186	U64450	Npm3-ps1	NR_002702|NM_008723
10539577	7.55691	7.50419	7.52676	7.16051	7.33312		Spr
10539700	12.6512	12.6905	12.6305	12.5817	12.5917	U11248|BC052494	Rps28|LOC100043527|LOC100048156|LOC100040426|LOC100042864|LOC100044740|LOC100045642	XM_885993
10539894	6.64792	6.6395	6.77342	7.10483	8.08875	BC057965	Mgll	NM_011844
10539905	7.13729	7.34559	7.32571	7.04342	7.15675	AK133241	ENSMUSG00000072920
10540122	9.1467	9.3875	9.16385	9.14657	9.18209	L03292	Slc6a6	NM_009320
10540207	6.67473	6.84121	6.65959	7.02782	7.4661		A730049H05Rik
10540233	7.64844	7.90221	7.72676	7.34334	7.06689	BC132179	C630007B19Rik	NM_182808
10540275	7.39135	7.28213	7.52111	8.18882	8.35515	BC049816	Glt8d4	NM_198612
10540401	9.40828	9.51417	9.68428	9.18413	8.24744	BC058701	Lrrn1	NM_008516
10540999	12.4048	12.3247	12.5192	12.6572	12.6367	BC079903	H2afz	NM_016750
10541002	9.34852	9.40217	9.08115	9.04269	8.9701	BC056942|AK122320	D6Wsu116e
10541089	9.04891	9.05753	9.19139	8.94922	9.25555		EG640370
10541318	6.97794	7.16142	6.7548	6.63164	6.78479	BC029637	Slc6a13	NM_144512
10541532	7.98276	8.02336	7.86758	7.60909	7.84948	BC040395	Foxj2	NM_021899
10541729	8.43087	7.98619	8.73993	8.75282	8.69689	BC027172	Cdca3	NM_013538
10541862	7.26366	7.50649	6.92617	6.7572	7.02855	BC057601	A930037G23Rik	NM_178787
10542079	7.7892	7.60897	8.14585	8.62677	8.3534	BC075723	Foxm1|4933413G19Rik	NM_008021|NM_027697
10542093	7.47474	7.55511	7.51525	7.85212	8.25222	BC094230	Nrip2	NM_021717
10542192	6.51465	6.62701	6.7776	6.49055	8.00829	BC120661	D630042F21Rik	NM_001081186
10542310	8.07565	7.82975	7.82881	8.03344	8.13602	BC014296	Cdkn1b	NM_009875
10542335	6.33526	6.17593	6.27151	6.87719	6.81098	BC039217	Gprc5a	NM_181444
10542414	6.21664	6.2499	6.35222	6.25792	7.01434	BC052743	Ptpro	NM_011216
10542522	8.79577	8.75358	8.73828	8.89037	9.11804	BC033481	Plekha5	NM_144920
10542555	6.41827	6.55159	6.41111	6.5538	6.87637	BC006653	MGC7817
10542740	7.95175	7.99728	7.81064	7.60311	7.54271	U02487	Sspn	NM_010656
10543067	8.3146	8.5605	8.34258	8.23285	7.80701	U38940	Asns	NM_012055
10543306	7.69393	7.91259	8.17873	8.42712	8.4521	BC068240	Tspan12	NM_173007
10543319	9.48688	9.52726	9.50821	9.74066	9.99426	AY424275	D6Wsu176e	NM_138587
10543460	6.3295	6.31868	6.37259	6.44891	6.74438		6332401O19Rik	NM_177013
10543464	11.7098	11.7137	11.7439	11.6712	11.6209		LOC384358	XR_004872
10543725	7.80878	7.85682	7.47199	7.34472	7.44207	BC031892	Tsga14	NM_031998
10543762	7.35393	8.32662	7.06253	5.59508	5.60592	AF294348	Tsga13	NM_054073
10543959	11.1266	10.9102	11.0241	11.3659	11.3273	BC061695	Ptn	NM_008973
10544017	7.68264	7.68193	7.88844	8.28349	8.77259	BC058741	Svopl	NM_177200
10544062	8.3513	8.13744	8.10016	8.05882	8.01607	BC079889|AK129390|AK128948	D630045J12Rik
10544114	9.41965	9.39611	9.55264	9.86748	10.2999	AF170302	Hipk2	NM_010433
10544148	9.66164	9.42553	8.89783	9.15069	9.25879		Jhdm1d	NM_001033430
10544525	9.56029	9.40969	9.48771	9.73156	10.079	J05186	Pdia4	NM_009787
10544610	7.89575	7.89825	7.52757	7.48387	7.38808	BC049082	Igf2bp3	NM_023670
10544768	9.18287	9.19278	9.04798	9.13362	8.69184	M28021	Hoxa5	NM_010453
10544801	9.86942	9.62534	9.70102	9.4639	9.13206	U20370	Hoxa11	NM_010450
10544837	8.56115	8.56949	8.61996	8.13649	7.34856	BC043099	1200009O22Rik
10544875	6.30897	6.53934	6.71695	7.41654	7.63802	AK129084	Scrn1	NM_027268
10545001	7.42338	7.17618	6.88261	6.7615	6.81615	BC092238	Ppm1k	NM_175523
10545130	8.43278	8.38199	8.188	8.3445	8.76023	BC011141	Gadd45a	NM_007836
10545458	9.18368	9.15789	9.01505	8.5583	8.45671	BC128305	Tcf3	NM_001079822|NM_009332
10545479	12.7945	12.7911	12.8337	12.9257	12.9463	BC038926	Tmsb10|LOC100043712|LOC100047613	NM_025284|NM_001039392
10545958	7.28315	7.33236	7.44158	7.58272	7.93829	BC055871	Anxa4	NM_013471
10546024	7.02355	6.95089	7.22841	7.40489	6.78235	BC059003	Prokr1	NM_021381
10546031	8.44712	8.62427	8.57575	8.5894	8.17942	BC002179	2010301N04Rik	NM_024251
10546088	8.73812	8.33995	8.81592	8.91729	8.93708	BC048709	H1fx	NM_198622
10546294	7.93695	7.96941	8.21886	8.19033	8.34112	BC052468	Nup210	NM_018815
10546349	7.76001	7.80565	7.67892	7.56943	7.59551	BC052725	Xpc	NM_009531
10546430	9.77666	9.62616	9.66217	10.3471	10.8151		Adamts9	NM_175314
10546432	8.92847	8.6778	8.58355	9.59583	10.1706		Adamts9	NM_175314
10546434	8.07398	8.01294	7.89909	8.55158	8.99366	AK173146	Adamts9	NM_175314
10546452	8.25774	8.2033	8.20407	8.44794	8.86297		Adamts9	NM_175314
10546454	8.17805	8.23188	8.18495	9.00912	9.37787		Adamts9	NM_175314
10546510	7.47996	7.4872	7.297	7.1515	7.14072	D78572	Lrig1	NM_008377
10546538	10.1306	10.25	9.93625	9.99083	9.47987	BC080781	Suclg2	NM_011507
10546736	8.17339	8.16944	8.28418	8.59422	7.24478	L01991	Cntn3	NM_008779
10546834	8.47142	8.38644	8.88021	9.12456	9.0559	AF205278	Rad18	NM_021385
10547100	7.38058	7.29831	7.38482	7.70548	8.21055	AY688678	Plxnd1	NM_026376
10547469	8.90884	8.92598	8.60396	8.6379	8.34119	BC146009	Hsn2	NM_001037155
10547540	7.56813	7.53732	7.56216	7.70835	7.75542	BC043122	Mical3
10547830	10.4636	9.7201	9.64602	9.64735	9.72804	BC046761	Tpi1	NM_009415
10547943	8.34285	8.05917	8.43959	8.76179	8.57885	BC026982	Ncapd2	NM_146171
10548038	8.12099	8.27817	8.25443	7.83361	7.12826	BC065785	Ntf3	NM_008742
10548194	10.3461	10.1849	10.2114	10.4371	10.628	BC003447	Fkbp4	NM_010219
10548585	10.8693	10.7568	10.7642	10.6218	10.5189	BC048242	Csda	NM_139117|NM_011733
10548735	7.79265	7.79567	7.79645	8.07696	8.0932	BC059232	Dusp16	NM_130447|NM_001048054
10548892	8.04185	8.45351	8.53956	8.90114	8.67486	L07918	Arhgdib	NM_007486
10549097	7.939	7.76709	7.99143	7.95658	8.4502	BC046755	Ldhb	NM_008492
10549256	9.56545	9.64738	9.856	10.2115	10.2643	BC004642	Kras|Nras	NM_021284
10549375	12.8415	12.8237	12.7983	12.7281	12.7006	U67770	Rps26|LOC100042812|LOC100047845	NM_013765|NM_001111300
10549497	11.3043	11.2232	11.3119	11.5043	11.4333	BC076599	Tera	NM_019643
10549506	8.11538	8.14402	8.06807	8.57867	8.25056	BC132199	D030011O10Rik	NM_177192
10549714	12.4877	12.3984	12.3849	12.3884	12.3561	X74856	Rpl28|LOC100042670|LOC100047349	NM_009081
10549877	10.95	11.1198	10.7292	10.4947	10.3487
10550102	9.52924	9.35756	9.72053	9.75462	9.66312	U19604	Lig1	NM_001083188|NM_010715
10550274	7.89937	7.82897	7.72039	7.45359	7.68292	U57344	Meis3|LOC100046899	NM_008627
10550601	11.9635	11.9361	12.0125	12.0775	12.136	BC116858	Snrpd2	NM_026943|XM_484260|XM_905150
10550860	7.62529	7.40997	7.46204	7.20275	7.36496	BC100339	Zfp108	NM_018791
10550865	8.41508	8.41338	8.47993	8.57508	8.18768	U46186	Zfp93	NM_009567
10550935	8.55762	8.49537	8.62379	8.4191	8.34217	BC085281	Xrcc1	NM_009532
10550956	7.68163	7.57999	7.76491	8.09972	8.56533	BC094044	Ethe1	NM_023154
10551009	12.7679	12.7927	12.8526	12.9286	12.9504	BC038926	Tmsb10	NM_025284|XM_001478851
10551355	7.47604	7.46975	7.23639	6.8485	6.9416	BC034886	Sertad3	NM_133210
10551359	7.84156	7.7519	7.70662	7.56021	7.69686	AF366401	Sertad1	NM_018820
10552140	7.49417	7.26704	7.4167	7.46369	7.63699	BC011118	Cebpa	NM_007678
10552252	8.33638	8.45043	8.02103	7.76398	7.79149	BC085480	1600014C10Rik	NM_001085385|NM_028166
10552380	8.20765	8.04411	8.10504	7.37951	7.31313	EF419770	Siglecg	NM_172900
10552779	7.51001	7.40783	7.45026	7.11192	7.47506	BC045601	Fuz	NM_027376
10552919	9.3265	9.08795	8.41654	7.76483	7.53314	AF132218	Hrc	NM_010473
10553004	7.52493	7.56113	7.80713	8.15548	8.4001	BC064042	Hsd17b14	NM_025330
10553015	8.17528	8.08793	8.23401	8.67436	8.35543	BC017688	Bcat2	NM_009737
10553274	6.92692	7.61249	7.24174	6.5635	6.39866	M11130	Saa2	NM_011314
10553301	10.3738	9.932	9.88358	9.60902	9.49418	U13687	Ldha	NM_010699
10553450	8.05395	7.93358	8.01657	7.32369	6.81432	AY622226	Nell1	NM_001037906
10553773	7.1816	7.46064	7.17699	7.20621	6.85032	U14420	Gabrb3	NM_008071|NM_001038701
10553788	7.43802	7.44437	7.75544	7.58151	7.49333	AF156549	Atp10a	NM_009728
10553833	9.7916	9.80676	9.80232	9.59359	9.33329	M80840	Ndn	NM_010882
10553993	10.2824	10.2999	10.4265	10.6257	10.5682	BC029642	Snrpa1	NM_021336
10554063	7.25344	7.05714	6.73276	6.34853	6.57953		Adamts17	NM_001033877
10554129	8.73379	8.88125	8.61356	8.37238	7.64468	BC070425	B130024G19Rik
10554166	9.40114	9.45116	9.1815	9.28462	9.4446	AY033771	Akap13
10554269	7.9714	7.89695	7.97335	8.49773	8.84479	AF546701	Abhd2	NM_018811
10554281	7.33548	7.18697	7.37585	7.68468	7.74321	BC027836	Fanci	NM_145946
10554445	8.69834	7.81922	8.88187	9.13951	9.26211	BC059808	Prc1	NM_145150
10554574	8.54108	8.28588	8.54026	9.39456	10.4226	BC023123	Tm6sf1	NM_145375
10554588	6.77918	6.88798	7.0079	7.35895	7.33082	U58887	Sh3gl3	NM_017400
10554814	8.00334	7.95664	8.29275	9.51511	11.1076
10554819	6.16745	6.16579	6.19096	6.29041	7.37408	BC099935	Me3	NM_181407
10554938	6.99036	7.00189	6.96776	7.5015	7.58271	BC017550	Rab30	NM_029494
10554969	7.24646	7.03801	7.59128	8.31817	8.05088	AF059485	Odz4	NM_011858
10555118	7.85879	7.69756	8.04376	8.50907	8.56422	AF082077	Pak1	NM_011035
10555303	8.78122	8.8778	8.76802	8.70601	8.08304	BC076571	Pgm2l1	NM_027629
10555323	7.77861	7.8977	7.48902	7.24329	6.76379	BC082538	P4ha3	NM_177161
10555438	8.42025	8.35362	8.26109	8.44621	9.09527	BC060647	Fchsd2	NM_199012
10555460	7.56158	7.52604	7.48622	7.64217	8.71931	AB031550	Stard10	NM_019990
10555510	6.60397	6.62802	6.89994	7.37687	7.23377	BC086800	Pde2a	NM_001008548
10556076	7.62639	7.51354	6.84773	6.75945	6.59432	BC047207	Olfml1	NM_172907
10556113	10.9986	11.181	11.2564	11.3787	11.168	BC059098|BC106176|BC086491|AY052560	Rbm3
10556463	7.58822	7.70079	7.6513	7.16749	7.11562	BC025973	Arntl	NM_007489
10556509	6.67821	6.69463	6.68573	6.76845	7.15637	BC020531	Spon1	NM_145584
10556820	8.39646	8.24365	8.19272	7.32445	7.49688	BC006689	Tmem159	NM_145586
10556828	7.94896	7.84591	7.81572	7.20409	8.06842	AF524030	Anks4b	NM_028085
10556833	9.50897	9.60252	9.08621	8.16035	7.5372	AY243470	Abca14	NM_026458
10557156	8.56187	8.10087	8.74432	9.09596	9.20075	L19558	Plk1	NM_011121
10557206	10.6929	10.781	10.6629	10.6099	10.3177	BC025874	Rbbp6	NM_175023|NM_011247
10557508	7.22861	7.25734	7.25187	7.36081	7.83098	BC055768	Doc2a	NM_010069
10557519	8.35925	8.14775	8.59893	8.753	8.59882	BC055687	Hirip3	NM_172746
10558049	6.39954	6.5706	6.69884	6.92236	7.60458	BC120497	Ppapdc1a	NM_001080963
10558090	7.66471	7.76243	7.67638	7.81581	7.98479	AY177410	Tacc2	NM_001004468|NM_206856|NM_021314
10558134	8.38736	8.26967	8.26194	8.63893	9.19596	BC020017	Plekha1	NM_133942
10558769	9.4308	9.24136	8.87829	8.83912	9.02934	BC027285	Ifitm1	NM_026820|NM_001112715
10558919	8.35522	8.33114	8.2466	7.9458	7.72809	AF357388
10559177	6.8894	7.33737	6.88781	6.67586	6.50154	AK044960	ENSMUSG00000038442	XM_001479812
10559179	6.8301	7.10849	6.62535	6.32727	5.80152	AK054458	ENSMUSG00000073783
10559207	10.5297	10.8363	10.9843	10.9457	10.6949	D49691	Lsp1	NM_019391
10559373	7.28222	7.07738	7.38998	7.63991	7.61657	AF007268	Fgf15	NM_008003
10559547	8.17018	7.87089	7.98479	7.90333	7.71878	AF020946	Tnnt1	NM_011618
10559649	9.48481	9.18733	9.24388	8.82363	8.8387	AY152400	Cox6b2	NM_183406|NM_183405
10559676	8.93975	8.61516	8.95021	9.14303	9.2558	BC083323	Ube2s|LOC100048381	NM_133777
10559790	7.97561	7.40718	6.74892	6.23486	6.26361	BC066196	Zim1	NM_011769
10559796	10.5602	10.5902	10.0102	9.64184	9.71559	AB003040	Peg3	NM_008817
10560035	7.39385	7.19521	7.1442	6.83673	6.96283	BC094341	Zscan18
10560510	6.84689	6.73432	6.67193	6.71553	7.07381	AY151083	Mark4	NM_172279
10560655	8.50205	8.72757	8.58925	8.86134	8.82491	AB035511	Bcam	NM_020486
10560816	10.3695	10.1298	10.3695	10.4106	10.5851	BC081437	Atp5g2	NM_026468
10561104	8.23725	8.32307	8.10145	7.96718	7.73555	BC046618	Axl	NM_009465
10561212	7.98524	7.75933	7.81756	7.63464	7.65255	AF410798	Ltbp4	NM_175641|NM_001113549
10561323	7.14425	7.19675	7.0993	7.42359	7.53459		Map3k10	NM_001081292
10561453	8.68049	8.39274	7.97949	7.70375	7.88609	M58691	Zfp36	NM_011756
10561485	7.8464	7.65465	7.72474	7.8645	8.04345	BC048238	Pak4	NM_027470
10561712	7.55702	7.69513	7.74421	7.97117	8.35406	AF099016	Spint2	NM_011464|NM_001082548
10561787	7.88645	7.7951	7.71042	7.76779	7.22025	BC059037	Zfp27	NM_001037707|NM_011754
10561907	10.0136	10.4191	10.075	10.0152	9.98854		0610010E21Rik	NM_001033140
10561927	7.1303	7.07914	7.22851	7.22424	7.59573	BC021877	Aplp1	NM_007467
10562192	7.39038	7.19764	7.16755	6.87311	6.77936	BC031112	Fxyd5	NM_008761|NM_001111073
10562211	7.98131	7.7076	7.64122	7.50032	7.0568	BC024671	Fxyd1	NM_052992|NM_194321|NM_019503|NM_052991
10562360	9.98198	9.8332	9.58339	9.56558	9.43606	M14220	Gpi1	NM_008155
10562399	7.595	7.55667	7.5752	7.67721	8.00259	BC031749	Kctd15	NM_146188
10562408	6.88374	6.98067	6.97921	7.07962	7.42789	BC051124	Chst8	NM_175140
10562637	9.92104	9.0222	9.91418	10.6161	10.324	BC085238	Ccnb1
10563114	7.99684	7.86386	7.84375	7.63327	7.45478	BC065799	Snord32a|Rpl13a	NR_000002
10563191	8.09513	8.07873	7.7235	7.61121	7.38388	BC096475	Trpm4	NM_175130
10563441	8.60847	8.41861	8.54716	7.73841	7.42291	BC001999	Emp3	NM_010129
10563611	6.5543	7.11987	6.74624	5.73969	5.4496	BC087933|U60437|U60438	Saa1|Saa2	NM_009117
10563780	8.86648	8.42305	8.9125	9.16156	9.28692	AY957576	E2f8	NM_001013368
10564235	6.48301	6.88988	6.73399	6.76323	6.76261
10564237	7.32431	7.5205	7.10196	6.83018	6.72265		EG330552
10564507	8.36056	8.2531	7.927	7.46261	7.27924	BC017528	Arrdc4	NM_001042592|NM_025549
10564527	11.1648	11.1381	11.0569	10.8989	10.4859	BC042484	Nr2f2	NM_009697|NM_183261
10564646	6.27087	6.15182	6.6544	7.33101	7.05105	BC060224	Sv2b	NM_001109753|NM_153579
10564818	7.45351	7.14562	7.18292	7.35958	7.83838	U77083	Anpep	NM_008486
10565002	8.10615	8.02784	7.72746	7.75542	7.43919	BC011210	Crtc3	NM_173863
10565018	9.40372	9.42212	9.65148	10.0793	9.96536	AF240630	Iqgap1	NM_016721
10565292	7.588	7.65944	7.71493	7.78183	8.22919	AB093225	Arnt2	NM_007488
10565434	11.9212	12.0152	11.9542	11.8247	11.7829	BC090397	Rps13|LOC100039924|LOC100044992|LOC100048340|EG625298	NM_026533
10565456	7.13926	7.33962	7.474	8.17851	9.25299	BC018517	Prss23	NM_029614
10565567	9.63169	9.75344	9.59097	9.53609	9.26488		4632427E13Rik
10565570	8.38333	8.06243	8.76825	9.3058	8.66854	DQ400346	4632434I11Rik	NM_001080995
10565689	7.48746	7.53489	7.64417	7.82279	8.03515	U85020	Capn5	NM_007602
10566144	7.51869	7.54715	7.39236	7.34312	7.39614	BC010580	Trim21|LOC100045519	NM_009277|NM_001082552
10566993	6.3341	6.39435	6.30136	6.77662	7.09927	BC024988	Galntl4	NM_173739
10567043	9.11573	9.2272	9.29557	9.74523	9.80397	BC003871	Rras2	NM_025846
10567131	7.56028	7.65944	7.801	8.03613	7.66326	AF411517	Nup35	NM_027091
10567163	11.7853	11.8632	11.7965	11.5378	11.4678	BC011192	Rps13|LOC100039924|LOC100044992|LOC100048340|EG625298	NM_026533
10567171	8.49171	8.2055	7.83568	7.96646	7.47736	BC085269	Rps13
10567219	11.1554	10.697	11.1131	11.4588	11.4277	AF172088	Arl6ip1	NM_019419
10567289	6.71004	6.58506	6.5921	6.57799	7.22533	AB069667	Syt17	NM_138649
10567355	7.0098	7.14283	7.38861	7.15347	7.77728	AF378831	Gprc5b	NM_022420
10567526	6.52729	6.66377	6.77064	6.48191	6.4555	M34148	Zp2	NM_011775
10567546	11.9419	11.606	11.5879	10.4706	7.9111	AF039391	Crym	NM_016669
10567564	6.41184	6.46886	6.64981	6.94755	6.97204	U88588	Cdr2	NM_007672
10567750	8.70989	8.50861	8.48841	8.45909	8.73219	BC067041	Gtf3c1	NM_207239
10568050	10.323	9.63737	9.63215	9.49813	9.46193	BC089495	Aldoa	NM_007438
10568150	8.0799	7.70829	8.17977	8.52631	8.41924	BC003427	Kif22	NM_145588
10568233	7.06598	6.92153	6.83699	6.74541	6.55585	BC031466	9130019O22Rik	NM_030226
10568298	8.26919	8.30619	8.16015	7.70317	7.98546	D29743	Stx1b	NM_024414
10568332	6.75895	6.71774	6.79349	6.77954	7.21272	BC003851	Prss8	NM_133351
10568392	7.58879	7.47342	7.88156	7.91189	7.70234	BC109178	Rgs10	NM_026418
10568605	8.25736	8.18712	8.30307	8.44689	8.70453	AB033123	Ctbp2	NM_009980
10568714	9.51189	8.83427	9.63566	9.89725	9.7978	BC053453	Mki67	NM_001081117
10568785	9.02515	8.46765	8.53443	8.29258	8.32754	AF041054	Bnip3	NM_009760
10569335	11.5787	11.4588	11.7605	12.1089	11.9294	BC025150	H19	NR_001592
10569341	10.0375	9.84337	10.3624	10.7995	10.5258		H19	NR_001592
10569429	9.85355	9.45769	9.22113	9.28265	9.64512	U20553	Cdkn1c	NM_009876
10569618	7.03177	7.24194	7.30237	8.4166	9.27562	BC062959	Tmem16a	NM_178642
10569646	9.54392	9.63722	10.6791	11.6344	11.6144	BC044841	Ccnd1	NM_007631
10569707	9.60741	9.54395	9.31272	8.88293	8.96941	BC056355	Myadm	NM_001093765|NM_016969|NM_001093764|NM_001093766
10569830	7.09844	6.89548	7.02759	7.20749	7.72972	BC048787	2310057J16Rik	NM_027171
10569958	6.96649	7.1466	7.30208	7.47494	7.19096		Ccl25
10570068	7.68676	7.76007	7.78419	7.93299	8.05014	J04695	Col4a2	NM_009932
10570418	8.83311	8.88363	8.82278	8.99108	8.6802	BC116988	Upf3a	NM_025924
10570434	8.38474	8.19999	7.71593	7.8168	7.80797	BC090258	Ifitm1	NM_026820|NM_001112715
10570516	7.92364	7.8075	7.80811	8.04808	8.30279	BC080858|BC049667	Kbtbd11
10570855	8.60487	8.7285	8.33919	8.63028	9.10558	J03520	Plat	NM_008872
10571321	7.39193	7.34214	7.34606	7.2712	7.03632	BC079666	Ppp1r3b	NM_177741
10571325	7.67454	7.8498	7.82501	7.952	8.42362	BC082308	Mfhas1	NM_001081279
10571344	7.7068	7.49802	7.50069	7.35687	7.37931	BC089024	D8Ertd82e	NM_172911
10571353	6.92685	6.92646	7.02114	7.05369	7.17999	BC052184|AK220392	6430573F11Rik
10571444	7.35703	7.20438	7.22477	7.10297	6.83244	DQ086834	Slc7a2	NM_007514|NM_001044740
10571567	7.65512	7.69268	8.36765	8.68578	8.57232	BC039163	Sorbs2	NM_172752
10571657	8.21927	8.33071	8.34905	8.8394	8.75682	BC056644	Acsl1	NM_007981
10571741	7.46209	7.47496	7.84954	7.33591	7.38923
10571745	7.29126	7.42236	7.24478	7.03323	7.1461		Cldn22	NM_029383
10571815	6.74806	6.67224	6.77279	6.83273	7.34737	BC029711	Gpm6a	NM_153581
10571840	9.77258	9.30926	8.79317	7.74563	7.00603	BC021157	Hpgd	NM_008278
10571870	11.6692	11.5062	11.7785	11.9512	11.8958	BC083108	Hmgb2	NM_008252
10571958	7.43378	7.42689	7.44271	7.78745	8.08278	AK173185	Sh3rf1	NM_021506
10572097	6.47642	6.43114	6.45322	6.58516	6.82165	BC116682	Sh2d4a
10572109	8.34277	8.32404	8.18378	8.4567	8.45519	BC031923	Ints10	NM_027590
10572580	10.2811	10.2721	10.0138	9.85962	9.90207	BC038519	Use1	NM_025917|NM_029768
10572637	8.64426	8.56896	8.56989	8.52738	8.72175	BC020119	1110012M11Rik
10573008	9.13927	9.04585	8.83534	8.81887	8.73167	BC094552	Zfp827	NM_178267
10573203	7.61197	7.57051	7.60879	7.65959	7.89956	AF104358|AF089818	Gipc1	NM_018771
10573234	9.09057	9.13899	9.12247	9.00125	8.77768	BC085138	Lphn1	NM_181039
10573924	8.94891	9.06208	9.16594	9.49107	9.31527	BC070430	Mmp2	NM_008610
10574023	7.2569	7.25959	7.57531	7.87308	9.33169	BC031758	Mt2	NM_008630
10574027	7.15328	7.0923	7.32229	7.58612	8.08569	BC027262	Mt1	NM_013602
10574415	7.65826	7.48476	8.07258	8.73621	8.77297		1700047G07Rik
10574488	8.15691	8.06389	7.91619	7.79985	7.48593	BC094946	4833426J09Rik	NM_001024606
10575034	7.81747	7.77061	7.7092	8.05999	9.14995	BC098459	Cdh3	NM_001037809|NM_007665
10575052	7.3044	7.20996	7.22046	7.48196	9.01223	BC098501	Cdh1	NM_009864
10575095	6.35717	6.36396	6.36905	6.60719	7.01822	U86408	Has3	NM_008217
10575184	8.18561	8.33512	7.89796	7.57449	7.82787	BC048184	Wwp2	NM_025830
10575550	8.59217	8.84487	8.88675	9.05841	9.09588	BC033273|BC116985	Aars|Exosc6	NM_146217|NM_028274
10575733	8.28872	7.64473	8.49257	8.69064	8.39302	BC027119	Cenpn	NM_028131
10575777	8.23229	8.18659	8.77638	9.00563	8.30094	BC028834|AK173234	4933407C03Rik
10575799	6.53765	6.60876	6.62963	6.5642	6.8814	BC023877	Plcg2	NM_172285
10576386	8.86617	8.821	9.10106	9.35315	8.92102	AB051827	Rhou	NM_133955
10576391	7.70142	7.71532	7.4424	7.43124	7.45655	D86563	Rab4a	NM_009003
10576639	8.64301	8.51917	8.30136	8.61379	9.0831	D50086	Nrp1	NM_008737
10576883	8.75145	8.28919	8.97681	9.30851	9.02288	AF017152	Shcbp1	NM_011369
10576911	8.22413	8.10511	8.43489	9.12793	10.0544	L38847	Efnb2	NM_010111
10576973	7.96373	8.00828	8.06649	8.27107	8.50676	BC072650	Col4a1	NM_009931
10577164	7.24969	7.14285	6.93778	6.99213	7.12024	BC005444	Gas6	NM_019521
10577808	7.22867	7.18669	7.63924	7.46673	7.26421	AY177413	Tacc1	NM_177089|NM_199323
10577838	8.44719	8.58785	8.20782	8.0645	7.82393	BC046229|AK173010	Ddhd2
10578109	8.39912	8.58463	8.31259	8.3143	8.16011	BC024492	Ubxd6	NM_178648
10578123	8.49567	8.60796	8.60469	8.88547	9.20503	BC030397	Rbpms	NM_019733|NM_001042674|NM_001042675
10578241	6.90947	6.65982	6.6144	6.59139	6.47033		A730069N07Rik	NM_178735
10578281	8.21823	8.27738	7.96116	7.5686	7.27136	AB049218	Fgf20	NM_030610
10578322	7.7947	7.96132	7.88627	8.2788	7.47447
10578477	7.3614	7.38418	7.27811	7.20957	7.89129	AK220518	BC035537	NM_153535
10578504	8.18126	8.42602	7.98614	7.6885	7.41787	BC107256	1700029J07Rik	NM_001033148
10578515	8.40184	8.05234	8.22793	8.06021	7.84363	BC092377	Ankrd37	NM_001039562
10578539	11.7418	11.6719	11.6585	11.605	11.3973	U27315	Slc25a4	NM_007450
10578623	8.20863	8.30285	7.78612	7.91413	8.23444	BC067050	Wwc2	NM_133791
10578690	8.18317	7.80952	8.40999	8.43675	8.22497	BC034753	Neil3	NM_146208
10578829	8.58277	8.44086	8.20806	8.06585	7.94384	AK173081	Palld	NM_001081390
10579468	7.49004	7.25713	7.73234	7.90741	7.60331	BC003935	2410004L22Rik
10579659	12.0341	12.0007	12.0875	12.1165	12.1279	BC090836	Hmgn2|LOC100041826|LOC100042405|LOC100044482|LOC637089|LOC100039489|LOC100047827	NM_016957|XM_916806|XM_894481|XM_001472085|XM_001480849|XR_033564|XR_034870|XR_030564|XM_001477902|XM_923162
10579812	9.12527	9.24658	9.13021	9.03013	8.34621	BC008277	Ednra	NM_010332
10579872	6.94398	6.95594	6.79897	7.17964	7.62289	BC004068	Tpd52	NM_001025264|NM_009412
10580056	10.7724	10.8803	10.7259	10.643	10.4461		ENSMUSG00000074219
10580219	9.71455	9.55659	9.65523	9.88413	10.1862	M92988	Calr	NM_007591
10580473	8.89827	8.95166	8.73609	8.81036	8.68618	AY256893	Zfp423	NM_033327
10580516	8.45689	8.31346	8.50514	8.56182	8.52869		EG625801	XR_031896
10580537	8.17411	8.16419	8.34627	9.27233	8.96445	BC008130	Aktip	NM_010241
10580577	7.29723	7.34654	7.37932	7.74684	8.05607	BC085500	Irx3	NM_008393
10580733	8.10426	8.12875	7.86065	7.50346	7.58263	AF342737	Bbs2	NM_026116
10580771	7.69039	7.78842	7.81433	7.93309	7.97311	BC016261	Ciapin1	NM_134141
10581013	11.1902	11.2073	11.0466	10.8732	9.88266	BC046314	Cdh11	NM_009866
10581132	7.09383	7.09707	7.20311	7.30727	8.44284	BC015251	Cdh16	NM_007663
10581271	8.28454	8.19729	8.14105	7.90738	7.68013	BC119378	Zdhhc1	NM_175160
10581605	6.69568	6.72217	6.89143	6.59323	7.2634	M96827	Hp	NM_017370
10581750	7.73993	7.78031	8.14258	8.68778	9.25938	AY223868	Mrcl	NM_181549
10582303	7.4557	7.41516	7.438	7.35339	8.02469	BC026791	Cyba	NM_007806
10582337	7.18703	7.36551	7.31377	7.1344	6.9531	BC039210|AK129095	BC039210
10583207	6.82959	6.79747	6.75454	6.99649	7.22441	AK129448	Maml2
10583312	10.5671	10.5384	10.1623	10.1336	9.93302
10583314	12.2834	12.0606	12.2498	12.363	12.3594	BC056964	Josd3
10583508	8.1058	8.05821	8.02503	7.95972	8.30889	AB049634	Mrpl4	NM_023167
10583586	8.10808	8.02393	7.89407	7.79389	7.5475	BC031535	Slc44a2	NM_152808
10583697	9.9217	9.94537	9.94558	10.1824	10.1753	BC079560	Smarca4	NM_011417
10583732	7.44668	7.25229	7.60598	7.81463	7.63765	BC053041	Ldlr	NM_010700
10583788	7.8732	7.66394	7.69176	7.81097	8.03111	BC009816	Prkcsh	NM_008925
10584142	7.39851	7.30858	7.17454	7.46213	7.63596	BC010588	Ets1	NM_011808|NM_001038642
10584435	7.64759	7.6374	7.27513	7.16327	7.18724	AY366502	Loh11cr2a	NM_172767
10584561	9.77959	9.74016	9.55102	9.10538	7.83593	AB040490	9030425E11Rik	NM_133733
10584595	9.50851	9.12878	8.99733	9.02667	7.88913		2610203C20Rik
10584674	9.33094	9.39499	9.40023	9.06131	8.5507	BC026985	Mcam	NM_023061
10584710	9.45032	8.9355	9.63763	9.73574	9.47792	BC010336	H2afx	NM_010436
10584712	8.41177	8.24899	8.29125	8.67332	8.93494	AF228709	Hyou1	NM_021395
10584760	7.27715	7.37392	7.26703	7.04952	7.18296		C030014I23Rik
10584827	6.83266	6.76886	6.92192	7.07944	7.25704	BC015076	Mpzl2	NM_007962
10584883	9.69712	9.63789	9.67184	9.35774	9.42081	BC051127	Fxyd6	NM_022004
10584941	9.10162	9.1348	8.81565	8.90432	9.35854	AF190726	Bace1	NM_011792
10585186	7.56884	7.53452	8.02676	8.36618	8.50827	BC017624	1600029D21Rik	NM_029639
10585214	7.06522	7.35996	7.44166	7.39982	7.68697	BC094033	Cryab	NM_009964
10585381	6.83682	6.69162	6.91497	6.86843	7.64108	BC055843	Slc35f2	NM_028060
10585398	6.80817	7.21054	7.43401	8.10473	7.8867	AF548022	Gldn	NM_177350
10585586	9.04867	8.67628	9.03085	9.20285	9.39655	BC083323	Ube2s|LOC100048381	NM_133777
10585599	11.0317	11.0097	10.9695	10.6858	10.3455	BC009145	Imp3	NM_133976
10585699	10.181	10.1574	10.43	10.6264	10.6723	BC100543	Fabp5
10585721	7.03967	7.23677	7.03134	7.01941	7.18794	BC014751	Scamp2	NM_022813
10586064	11.9542	11.8309	11.9639	12.0297	12.1174	BC062899	Anp32a	NM_009672
10586744	8.02876	7.46736	7.44497	7.65447	8.53741	BC005763	Anxa2	NM_007585
10586781	8.77978	8.70746	8.49798	8.44656	8.70856	BC051391	Myo1e	NM_181072
10586844	9.97098	9.88469	9.73172	9.16339	9.04401	AF011379	Adam10	NM_007399
10587085	7.79997	7.69802	7.57651	7.34963	7.35481	BC060215	BC031353	NM_001113283|NM_153584
10587150	6.27212	6.36671	6.39326	6.59412	6.79368	BC003985	Myo5c	NM_001081322
10587315	11.3811	11.4386	11.1952	10.8648	10.9091	BC012639	Gsta4	NM_010357
10587446	8.09853	8.42144	8.32561	8.8633	9.22831	U49739	Myo6	NM_001039546
10587503	7.27221	7.21781	7.39543	7.86259	7.97635	BC038473	Sh3bgrl2	NM_172507
10587508	8.89312	8.30049	9.13577	9.3681	9.23169	M86377	Ttk	NM_009445|NM_001110265
10587554	8.47194	8.47448	8.40112	8.0695	7.76725	BC058198	Tpbg	NM_011627
10587627	9.7411	9.76911	9.48575	9.44053	8.99226	BC025438	Cyb5r4	NM_024195
10587780	11.6899	11.6164	11.8977	11.9659	11.869	M13446|M13441|AK202611	Tuba1b|Tuba1c	NM_011654
10587792	7.80394	7.60143	7.9863	8.08767	8.15438	AF159593	Plscr1	NM_011636
10588201	6.80079	7.07146	6.91226	6.90752	7.37917
10588243	9.83078	9.83844	9.84789	9.67045	9.22841	L02210	Ryk	NM_013649|NM_001042607
10588482	7.03214	6.77432	7.18251	7.16405	7.20332	BC034901	Wdr51a	NM_027354
10588592	6.65762	6.74676	6.71053	6.86363	7.42065	BC056389	Cacna2d2	NM_020263
10588819	7.61043	7.12605	7.04429	6.87282	6.78703		1700021K14Rik	NM_001122635
10589099	9.29379	9.27545	9.16918	9.10129	8.89657	BC039922	Ihpk2|LOC100044300	NM_029634
10589368	7.92054	8.12523	8.22345	8.59918	8.83629	AB072381	Plxnb1	NM_172775
10590004	8.59354	8.6537	8.42025	8.68742	8.91595	AF051357	Golga4	NM_018748
10590494	9.13354	8.46829	9.31618	9.68167	9.44581	BC060710	Kif15	NM_010620
10591090	7.96862	7.74189	7.42983	7.30542	6.88844		Fat3	NM_001080814
10591092	7.23625	7.08452	6.38735	6.40938	6.01962		Fat3	NM_001080814
10591094	7.67287	7.2747	7.22533	6.81795	6.71379	BC117744	Fat3	NM_001080814
10591116	9.44535	9.08071	8.24145	7.41667	7.32127		Fat3	NM_001080814
10591118	10.7069	10.3388	9.46674	8.56258	7.94825		Fat3	NM_001080814
10591120	7.85003	7.70606	6.77513	6.44922	6.26181		Fat3	NM_001080814
10591123	9.8188	9.40447	8.38592	7.57222	7.15832		Fat3	NM_001080814
10591125	8.96913	8.52731	7.56339	6.88481	6.69493		Fat3	NM_001080814
10591127	9.05143	8.87771	7.67913	6.72304	6.67849		Fat3	NM_001080814
10591129	9.10817	9.17661	8.07432	7.54205	6.98685		Fat3	NM_001080814
10591131	7.85015	8.09607	7.24228	6.33834	6.12741		Fat3	NM_001080814
10591135	10.2687	10.0396	9.26376	8.75972	7.79684		Fat3	NM_001080814
10591369	10.4198	10.2451	10.5488	10.5873	10.6153	BC048148	Dnmt1	NM_010066
10591556	9.1207	8.75613	9.44788	9.60873	9.57395	BC086683	Spc24	NM_026282
10591612	8.78352	8.77906	8.57958	8.05552	8.48516	AK129348	Dock6	NM_177030
10591668	7.2223	7.08177	7.18648	7.2286	7.74102	AF239661	Rgl3	NM_023622
10591715	7.93537	8.09657	7.87096	8.18817	7.7912	BC038037	Zfp653	NM_177318
10591773	12.2355	12.2064	12.289	12.3194	12.3321	BC090836	Hmgn2|LOC100041826|LOC100042405|LOC100044482|LOC637089|LOC100039489|LOC100047827	NM_016957|XM_916806|XM_894481|XM_001472085|XR_033564|XR_034870|XR_030564|XM_001477902|XM_923162
10591781	8.69389	8.07245	8.79558	9.19804	9.08083	BC032164	Anln	NM_028390
10591881	12.0736	12.1062	12.1929	12.2622	12.229	BC064790	Hmgb1
10591978	6.83507	6.71602	6.82018	6.86065	8.04836	AF282980	Hnt	NM_172290
10592001	6.3756	6.40075	6.5979	6.40154	7.03017	BC005496	St14	NM_011176
10592058	11.3034	11.0156	11.4769	11.5383	11.5322	M13446|M13441|AK194797	Tuba1b|Tuba1c	NM_011654
10592126	8.0878	8.22648	8.11181	8.3728	8.23927	BC051180	Ppp4r1l	NM_194257|NM_175411
10592140	6.90926	6.89108	6.65939	6.52278	6.46698	BC024852	Ddx25	NM_013932
10592420	7.95843	8.23468	7.38604	6.61266	6.17132	BC061211	AW551984	NM_178737
10592535	7.49101	7.69117	7.83984	8.05516	7.82513	AB015790	Sorl1	NM_011436
10592655	9.17447	9.37035	9.13942	9.51807	9.68577	AF467766	Arhgef12	NM_027144
10593123	7.44675	7.57758	7.26332	7.44829	7.84561	L41154	Tagln	NM_011526
10593293	9.49946	9.23713	9.59274	9.8431	9.76466	BC011310	Ncam1	NM_001081445|NM_001113204|NM_010875
10593471	7.0983	7.25566	7.41057	7.43081	7.58922
10593664	6.40157	6.57141	6.66476	6.51477	6.72443		1700104A03Rik
10594251	9.49148	8.89541	9.59978	9.97127	10.0095	BC047273	Kif23	NM_024245
10594447	8.68572	8.57466	8.31875	8.1042	8.28449	L02526	Map2k1	NM_008927
10594480	9.74385	9.90899	9.7333	9.81779	10.1462	BC010722	Rab11a	NM_017382
10594661	9.89942	9.98619	9.8306	10.1685	10.4924	M22479	Tpm1	NM_024427
10594774	9.83742	9.15537	10.0277	10.3404	10.2858	BC008247	Ccnb2	NM_007630
10594800	9.53652	9.77146	9.26256	9.30125	8.87434		B230380D07Rik	NM_172772
10594855	7.98899	7.88515	7.80796	8.16708	8.63231	AB186125	Cgnl1	NM_026599
10594911	10.0858	9.95652	10.057	10.1497	10.2378	AB000619	Tex9	NM_009359
10595480	6.9005	7.20535	7.13262	7.80096	7.44686	J02652	Me1	NM_008615
10595496	9.41469	9.49513	9.1338	8.90299	7.30833	BC052454	Snap91	NM_013669
10595718	7.93939	7.88493	8.16771	8.50881	8.57941	BC051963	Chst2	NM_018763
10595856	9.8478	9.83061	9.58366	9.50866	9.40912	BC008171	Slc25a36	NM_138756
10596200	6.6748	6.74205	7.10997	7.62313	8.20167	BC052085	Tmem108	NM_178638
10596812	7.71175	7.5044	7.45252	7.23134	7.0416	BC115538	6230427J02Rik	NM_026597
10596893	8.43961	8.3572	8.41877	8.68271	9.34876	BC007150	Dag1	NM_010017
10597470	6.59887	6.4384	6.58199	6.42894	7.36564	AY243513	Cmtm8	NM_027294
10597883	7.08788	7.41365	6.92257	6.75839	6.96211	BC099688	Tmem16k	NM_133979
10597918	8.62818	9.06049	8.87861	8.52325	8.34971
10597973	10.7785	10.7091	10.5677	10.5402	10.1119	BC026840	Lztfl1	NM_033322
10598178	9.14298	9.26817	9.46952	9.37727	8.50492	AY150577	Disp1	NM_026866
10598240	6.90904	6.73612	6.88801	6.93934	7.35062	DQ435687	Shroom4	NM_001040459
10598482	9.01324	8.8693	9.01849	9.17487	9.40748	BC008275	Timm17b	NM_011591
10598831	12.4952	12.503	12.4551	12.4208	12.3378	AF452721	Rpl23a|LOC100043755|LOC100039571	NM_207523|XM_001002269|XR_035491|XR_033597|XR_034346|XM_916980
10598933	9.05053	8.65002	8.60019	8.7323	8.65535	AK220478	Usp11	NM_145628
10599001	8.34358	8.0837	7.77783	7.75813	6.91286	U04828	Agtr2	NM_007429
10599120	7.60465	7.22684	7.62405	7.99444	8.03634	AB116935	Dock11	NM_001009947
10599348	7.97654	7.87391	8.17092	8.95758	9.06486	BC086678	Gria3	NM_016886
10599654	8.06454	7.78136	7.80525	7.74571	8.84509	BC031701	Cxx1c	NM_028375
10599736	7.22153	7.28161	7.52893	7.63837	8.10382	BC059009	Fhl1	NM_001077361|NM_001077362|NM_010211
10600235	7.35425	7.36073	7.12576	6.86559	7.03901	BC011273	Abcd1	NM_007435
10600390	9.51539	9.241	9.10964	9.15714	9.31833	BC013758	Gdi1	NM_010273
10600419	8.11654	8.03872	7.8717	7.68772	7.78177	D86950	Plxna3	NM_008883
[truncated: 50 more rows]
