# Supplementary material for: Microarrays and RNA-Seq identify molecular mechanisms driving the end of nephron production
Source: BMC Dev Biol. 2011 Mar 12;11:15. doi: 10.1186/1471-213X-11-15 (PMC3065427; doi:10.1186/1471-213X-11-15)
Supplement: Additional file 5 — List of genes with a change in level of expression by RNA-Seq between P0 and P2. RNA-Seq raw counts, normalized counts, fold change, and level of significance are shown for those genes with a significant difference in expression between P0 and P2. [file 1471-213X-11-15-S5.XLS]

## Sheet: 111309b bonferroni(p-value(Tran
Transcript Name	Gene Symbol	Transcript Length	Number of Exons	p-value (Expression)	bonferroni(p-value)	Counts of P0 (Raw)	Counts of P0 (RPKM)	Counts of P2 (Raw)	Counts of P2 (RPKM)	Fold-Change(p0 vs p2)
NM_019942		2339	10	4.74e-10	1.22e-05	302	41.1685	179	23.1212	1.78055
NM_009859		2393	13	5.46e-11	1.4e-06	775	103.264	571	72.091	1.43241
NM_053102		1509	5	2.94e-16	7.56e-12	1300	274.69	972	194.61	1.41149
NM_028941	4933407C03Rik	4349	21	2.67e-77	6.84e-73	81.5838	5.9814	532.548	36.9962	-6.18521
NM_027464	5730469M10Rik	1537	6	1.56e-52	4e-48	1626	337.315	928	182.416	1.84915
NM_026377	6330577E15Rik	1583	4	3.61e-10	9.27e-06	1999	402.643	1717	327.701	1.22869
NM_001081351	A430107O13Rik	4898	22	2.29e-11	5.88e-07	921	59.9555	696	42.9317	1.39653
NM_173759	A730017C20Rik	1810	5	1.65e-20	4.23e-16	440	77.5109	797	133.036	-1.71635
NM_146217	Aars	4891	21	1.12e-08	0.000287064	185	12.0604	327	20.1994	-1.67485
NM_001110272	Abhd14a	1125	5	9.16e-31	2.35e-26	212.423	60.2056	42.5025	11.4143	5.27457
NM_007392	Acta2	1780	9	1.94e-33	4.98e-29	520	93.1476	217	36.8322	2.52897
NM_007393	Actb	1889	6	2.76e-23	7.07e-19	69509	11732.7	69548	11123.5	1.05477
NM_134156	Actn1	3738	21	9.9e-17	2.54e-12	543	46.3179	323	26.1066	1.77418
NM_001039510	Adora1	4971	3	1.07e-11	2.74e-07	13.9442	0.894411	78.3813	4.76383	-5.32623
NM_009649	Akap2	6994	2	2.4e-09	6.17e-05	182.774	8.33253	92.0377	3.97583	2.0958
NM_138600	Aldh7a1	2911	18	4.56e-16	1.17e-11	167.465	18.343	54.8693	5.69476	3.22104
NM_007438	Aldoa	1438	9	1.91e-202	4.91e-198	3603	798.903	1582	332.38	2.40358
NM_007585	Anxa2	1374	13	3.62e-22	9.29e-18	564	130.882	304	66.8459	1.95797
NM_009686	Apbb2	3363	17	1.31e-16	3.35e-12	56	5.30945	188	16.8896	-3.18104
NM_009687	Apex1	1185	5	3.86e-12	9.92e-08	3120	839.508	3889	991.534	-1.18109
NM_009691	Aplp2	3490	16	1.47e-20	3.76e-16	179.429	16.3929	48.972	4.23945	3.86675
NM_133796	Arhgdia	2714	6	7.6e-18	1.95e-13	1794	210.766	2469	274.852	-1.30406
NM_144509	Arl6ip4	1182	5	1.1e-09	2.82e-05	399	107.633	620	158.475	-1.47237
NM_001042591	Arrdc3	4089	8	2.97e-16	7.62e-12	172	13.4122	57	4.21159	3.18459
NM_024184	Asf1b	1599	4	1.91e-16	4.91e-12	410	81.7568	714	134.908	-1.65011
NM_020615	Atp5c1	1164	10	2.19e-12	5.63e-08	2835.03	776.594	2466.7	640.253	1.21295
NM_001102458	Azin1	5028	13	1.34e-08	0.000344503	113.027	7.1676	225.492	13.5495	-1.89039
NM_027444	Bbx	8741	17	1.61e-24	4.13e-20	917	33.45	565	19.5288	1.71286
NM_007542	Bgn	2389	8	1.09e-08	0.000279604	215	28.6953	120	15.1758	1.89085
NM_007554	Bmp4	1993	4	1.1e-12	2.81e-08	57	9.11919	167	25.3161	-2.77614
NM_009761	Bnip3l	3237	6	1.29e-11	3.32e-07	589	58.0178	403	37.6141	1.54245
NM_001113573	Brd3	5257	12	6.59e-10	1.69e-05	356.268	21.6086	567.827	32.6337	-1.51021
NM_007570	Btg2	3083	2	5.62e-10	1.44e-05	134	13.8586	55	5.38985	2.57124
NM_009774	Bub3	2055	8	5.57e-11	1.43e-06	1297	201.241	1739	255.668	-1.27045
NM_009786	Cacybp	1446	6	1.87e-08	0.00048112	642	141.565	904	188.881	-1.33424
NM_018770	Cadm1	4354	10	3.12e-26	8.02e-22	212.414	15.5555	512.297	35.5485	-2.28527
NM_009788	Calb1	2867	11	9.69e-09	0.000248822	15	1.66822	67	7.06049	-4.23236
NM_018782	Calcrl	4729	16	5.91e-15	1.52e-10	203	13.6872	81	5.17492	2.64491
NM_001110500	Canx	4253	15	1.37e-10	3.51e-06	131.513	9.85968	269.294	19.1302	-1.94024
NM_007603	Capn6	3553	13	8.74e-52	2.24e-47	3341	299.826	2354	200.17	1.49786
NM_007631	Ccnd1	3796	5	1e-181	2.58e-177	462	38.8065	1858	147.879	-3.81069
NM_009829	Ccnd2	5771	5	1.76e-23	4.52e-19	596	32.9294	1041	54.4989	-1.65502
NM_016898	Cd164	2830	6	7.94e-10	2.04e-05	796	89.684	604	64.482	1.39084
NM_009846	Cd24a	1816	2	2.36e-27	6.05e-23	1952	342.73	1415	235.412	1.45588
NM_001042605	Cd74	1415	9	2.5e-12	6.41e-08	55.0768	12.4108	5.72381	1.22213	10.1551
NM_026514	Cdc42ep3	1967	2	7.68e-47	1.97e-42	427	69.2169	116	17.8173	3.88482
NM_001025779	Cdc6	4532	12	1.18e-13	3.03e-09	113.378	7.97675	265.704	17.7132	-2.2206
NM_001110162	Cdca2	3842	15	1.48e-08	0.000379518	182.534	15.1487	322.394	25.3523	-1.67357
NM_026410	Cdca5	1906	6	4.55e-09	0.000116945	196	32.7885	346	54.8455	-1.67271
NM_026560	Cdca8	1626	10	5.71e-12	1.47e-07	516	101.185	800	148.647	-1.46906
NM_016756	Cdk2	2288	7	1.18e-17	3.04e-13	117.235	16.3376	299.83	39.592	-2.42336
NM_183417	Cdk2	2432	8	9.34e-13	2.4e-08	162.765	21.3396	63.1699	7.84756	2.71927
NM_009876	Cdkn1c	1901	4	3.15e-53	8.09e-49	491.664	82.466	134.713	21.4099	3.85176
NM_001080158	Cenpm	1203	5	1.01e-13	2.59e-09	28.9862	7.68271	120.482	30.2582	-3.93848
NM_028083	Chaf1b	1913	14	1.65e-43	4.25e-39	404	67.3372	939	148.299	-2.20234
NM_134141	Ciapin1	4326	9	1.15e-21	2.96e-17	1051	77.4649	1614	112.721	-1.45513
NM_007705	Cirbp	1256	7	4.35e-11	1.12e-06	919	233.3	1287	309.583	-1.32697
NM_007709	Cited1	974	3	2.02e-97	5.18e-93	2245	734.93	1129	350.205	2.09857
NM_020293	Cldn9	1435	1	1.54e-88	3.95e-84	4635	1029.88	3094	651.413	1.58099
NM_181549	Clec18a	1819	12	2.86e-12	7.34e-08	55	9.64092	161	26.7412	-2.77372
NM_013885	Clic4	4064	6	8.89e-09	0.000228181	129	10.121	250	18.5855	-1.83633
NM_013492	Clu	1808	9	1.39e-15	3.57e-11	180	31.7441	382	63.8341	-2.0109
NM_001109746	Cnbp	2154	5	4.01e-31	1.03e-26	12676.6	1876.49	11523.8	1616.36	1.16093
NM_007744	Comt1	2114	5	2.14e-09	5.49e-05	132.693	20.0139	56.4749	8.0712	2.47967
NM_019817	Copz1	1664	9	2.87e-17	7.36e-13	3122	598.23	2636	478.608	1.24994
NM_009187	Cox7a2l	1080	3	4.35e-11	1.12e-06	1180.56	348.539	934.614	261.455	1.33308
NM_011804	Creg1	2125	4	5.01e-16	1.29e-11	167	25.058	366	52.0367	-2.07665
NM_024223	Crip2	1437	7	1.78e-19	4.58e-15	631	140.011	1043	219.288	-1.56623
NM_016669	Crym	1256	8	0	0	21471	5450.69	11603	2791.06	1.95291
NM_144901	Csde1	4200	20	1.61e-50	4.14e-46	385.229	29.2454	85.2632	6.13338	4.76824
NM_009818	Ctnna1	3676	18	1.32e-14	3.38e-10	994	86.2183	1438	118.187	-1.37079
NM_009984	Ctsl	1971	8	6e-10	1.54e-05	1972	319.013	1696	259.972	1.2271
NM_183315	Ctxn1	1226	2	1.5e-11	3.84e-07	522	135.759	802	197.639	-1.45581
NM_010516	Cyr61	2028	5	3.52e-12	9.05e-08	96	15.0936	25	3.72443	4.05258
NM_001109990	D0H4S114	2010	4	1.24e-60	3.19e-56	2219.3	352.053	1339.4	201.327	1.74866
NM_026551	Dcakd	1714	5	5.83e-26	1.5e-21	2778	516.785	3808	671.234	-1.29886
NM_007833	Dcn	1766	8	8.17e-25	2.1e-20	227	40.9849	64	10.9491	3.74323
NM_197982	Ddx39	1634	11	2.32e-14	5.95e-10	1024	199.819	1471	271.987	-1.36117
NM_177852	Dido1	4906	15	1.25e-11	3.22e-07	101.582	6.60206	232.49	14.3174	-2.16863
NM_134081	Dnajc9	1601	5	1.71e-14	4.4e-10	586	116.706	923	174.18	-1.49246
NM_010106	Eef1a1	1789	8	0	0	31728	5654.85	20900	3529.59	1.60213
NM_026007	Eef1g	1565	10	3.66e-09	9.4e-05	878	178.883	687	132.626	1.34877
NM_007907	Eef2	3098	14	1.27e-13	3.25e-09	5696	586.242	5216	508.679	1.15248
NM_010107	Efna1	1483	5	3.61e-09	9.28e-05	892.368	191.863	699.987	142.606	1.34541
NM_007913	Egr1	3072	2	9.43e-22	2.42e-17	361	37.4692	159	15.6374	2.39613
NM_080635	Eif3h	1228	8	2.87e-10	7.37e-06	2334	606.026	2035	500.673	1.21042
NM_013506	Eif4a2	2358	11	4.21e-73	1.08e-68	984.904	133.18	367.314	47.0632	2.82981
NM_138669	Eif4a3	1463	12	9.05e-14	2.32e-09	1081	235.597	1531	316.169	-1.34199
NM_001040131	Eif4g2	7646	21	1.68e-20	4.31e-16	597.741	24.9268	1010.69	39.9368	-1.60216
NM_181582	Eif5a	1296	6	2.21e-14	5.68e-10	4158	1022.98	5144	1199.18	-1.17224
NM_023119	Eno1	1776	12	8.71e-68	2.24e-63	1197	214.902	529	89.9913	2.38803
NM_001136062	Eno3	1440	12	3.92e-11	1.01e-06	437.208	96.8086	280.143	58.7766	1.64706
NM_007933	Eno3	1464	11	1.77e-48	4.55e-44	654.792	142.61	246.857	50.944	2.79936
NM_029337	Ep400	10798	52	8.19e-18	2.1e-13	132.09	3.90044	324.916	9.0911	-2.33079
NM_173066	Ep400	10690	51	1.27e-17	3.26e-13	195.91	5.84344	67.0836	1.89595	3.08207
NM_026125	Fam132a	1315	8	8.73e-32	2.24e-27	485	117.599	966	221.942	-1.88727
NM_145570	Fam176a	1768	3	2.68e-11	6.88e-07	21	3.78726	92	15.7215	-4.15114
NM_001080814	Fat3	18468	25	6.63e-14	1.7e-09	138	2.38258	44	0.719815	3.30999
NM_025995	Fbxo5	1807	5	3.05e-12	7.84e-08	644	113.636	966	161.513	-1.42132
NM_007999	Fen1	2215	2	7.65e-53	1.96e-48	668	96.1593	1413	192.733	-2.00431
NM_010234	Fos	2093	4	6.83e-119	1.75e-114	823	125.377	155	22.3743	5.60362
NM_177863	Frem1	9307	36	1.87e-08	0.000479361	96	3.2889	36	1.16864	2.81429
NM_008047	Fstl1	3609	11	7.82e-14	2.01e-09	1414	124.925	1107	92.672	1.34804
NM_022004	Fxyd6	1792	8	2.47e-85	6.35e-81	8202	1459.39	6241	1052.21	1.38697
NM_011817	Gadd45g	1078	4	3.64e-15	9.34e-11	55	16.2679	178	49.8872	-3.0666
NM_010288	Gja1	3105	2	2.78e-09	7.15e-05	484	49.7018	722	70.2528	-1.41349
NR_003373	Gm15772	520	4	2.73e-10	7.01e-06	33	20.2348	1	0.581011	34.8269
NR_002875	Gm1821	703	2	2.15e-10	5.52e-06	3426	1553.89	3089	1327.55	1.1705
NM_001134872	Gm4735	1668	12	5.68e-69	1.46e-64	1168	223.273	504	91.2898	2.44576
NM_001025388	Gm5506	1762	2	4.23e-21	1.09e-16	429	77.6318	210	36.0082	2.15595
NM_001025388	Gm5506	1649	12	2.42e-68	6.21e-64	1164	225.072	504	92.3417	2.43738
NR_003363	Gm6548	2040	1	1.93e-13	4.96e-09	253	39.5438	122	18.0683	2.18857
NM_027352	Gorasp2	2287	10	3.02e-10	7.75e-06	265.748	37.0504	452.703	59.8046	-1.61414
NM_016697	Gpc3	2196	8	9.35e-31	2.4e-26	7836	1137.76	6835	940.36	1.20992
NM_008155	Gpi1	2856	18	1.27e-18	3.25e-14	1323	147.703	964	101.978	1.44838
NM_001110337	Gprc5c	3977	5	4.6e-09	0.000118006	219.446	17.5938	377.704	28.6935	-1.63088
NM_008161	Gpx3	1450	5	9.86e-47	2.53e-42	392.275	86.2604	944.123	196.72	-2.28053
NM_010345	Grb10	5015	17	3.26e-56	8.37e-52	2892	183.872	1928	116.151	1.58304
NR_001592	H19	2615	1	1.52e-10	3.89e-06	522	63.6484	788	91.0421	-1.43039
NM_008197	H1f0	2289	1	1.04e-21	2.68e-17	995	138.601	652	86.0577	1.61056
NM_010378	H2-Aa	1069	5	2.5e-18	6.42e-14	211	62.9351	74	20.9142	3.0092
NM_010382	H2-Eb1	1669	6	8.83e-12	2.27e-07	135	25.7909	49	8.87008	2.90762
NM_012015	H2afy	1961	9	2.05e-10	5.27e-06	537	87.3143	805	124.024	-1.42043
NM_008211	H3f3b	1993	4	0	0	9787	1565.78	5337	809.055	1.93532
NM_008218	Hba-a1	559	3	2.23e-12	5.72e-08	75	42.7797	14	7.56666	5.65371
NM_001083955	Hba-a2	563	3	2.23e-12	5.72e-08	75	42.4758	14	7.5129	5.65371
NM_153198	Hbp1	2608	11	1.78e-08	0.000457537	919.193	112.38	734.858	85.1303	1.32009
NM_010423	Hey1	2205	5	7.86e-17	2.02e-12	94	13.5928	256	35.0767	-2.58054
NM_013905	Heyl	4532	5	8.03e-14	2.06e-09	208	14.634	408	27.1993	-1.85864
NM_178218	Hist3h2a	1990	1	7.17e-10	1.84e-05	461	73.8646	311	47.2167	1.56438
NM_008258	Hn1	1358	5	9.08e-26	2.33e-21	4109	964.772	5385	1198.05	-1.24179
NM_198937	Hn1l	2606	5	4.52e-11	1.16e-06	502	61.4211	770	89.2697	-1.4534
NM_001048061	Hnrnpab	2545	8	5.5e-54	1.41e-49	1223.79	153.324	2215.98	263.066	-1.71576
NM_010448	Hnrnpab	2404	7	1.15e-40	2.94e-36	1013.21	134.385	1790.02	224.963	-1.67402
NM_025279	Hnrnpk	1978	16	1.26e-08	0.000323802	2364	381.074	2104	321.371	1.18578
NM_025330	Hsd17b14	1148	5	7.07e-11	1.82e-06	36	9.99883	119	31.3179	-3.13216
NM_008302	Hsp90ab1	2507	11	1.87e-81	4.81e-77	20127	2559.84	17435	2101.14	1.21831
NM_001163434	Hspa5	2534	9	4.62e-15	1.19e-10	5959.17	749.838	7212.12	859.893	-1.14677
NM_010495	Id1	911	2	6.92e-14	1.78e-09	340	119.001	592	196.332	-1.64984
NM_010496	Id2	1272	3	3.39e-22	8.69e-18	567	142.13	988	234.67	-1.6511
NM_008321	Id3	953	3	2.92e-77	7.5e-73	2488	832.427	4176	1323.9	-1.59041
NM_010499	Ier2	1522	1	1.7e-19	4.36e-15	872	182.68	569	112.95	1.61735
NM_010518	Igfbp5	5854	4	1.06e-19	2.71e-15	1068	58.1711	732	37.7786	1.53979
NM_133775	Il33	2534	8	1.47e-08	0.000378127	1383.16	174.043	1165.94	139.013	1.25199
NM_010562	Ilk	1752	13	4.89e-12	1.25e-07	71.0905	12.938	186.748	32.2039	-2.4891
NM_016721	Iqgap1	7359	38	3.88e-14	9.97e-10	613	26.5601	953	39.1257	-1.4731
NM_025841	Kdelr2	1846	5	1.44e-09	3.71e-05	788	136.108	1101	180.195	-1.32392
NM_013910	Kdm2b	3519	12	1.54e-12	3.96e-08	3.01975	0.273615	51.7719	4.44491	-16.2451
NM_008443	Kif3a	5438	18	2.02e-09	5.19e-05	669	39.2261	496	27.5569	1.42346
NM_026167	Klhl13	3222	9	4.17e-09	0.000106955	350	34.6363	225	21.0982	1.64167
NM_010681	Lama4	5663	38	4.49e-39	1.15e-34	87	4.89848	367	19.5798	-3.99711
NM_008482	Lamb1-1	5778	33	2.1e-24	5.39e-20	320	17.6588	662	34.6153	-1.96023
NM_008485	Lamc2	5164	24	8.44e-09	0.000216619	13	0.802686	63	3.68589	-4.59194
NM_010699	Ldha	1622	8	0	0	10009.5	1967.66	4782.37	890.8	2.20886
NM_144799	Lmcd1	1670	6	1.92e-13	4.94e-09	146	27.8756	314	56.8069	-2.03787
NM_001163266	Lsm10	810	2	9.14e-10	2.35e-05	145.078	57.1092	63.3295	23.6216	2.41767
NM_019391	Lsp1	1828	11	2.32e-37	5.95e-33	509.027	88.7877	1049.07	173.386	-1.95282
NM_019791	Maged1	2752	13	8.36e-22	2.15e-17	7764	899.551	6996	768.05	1.17121
NM_030700	Maged2	2069	13	2.48e-30	6.37e-26	2349	362.002	1729	252.477	1.4338
NR_002847	Malat1	6982	1	0	0	41683	1903.56	20310	878.856	2.16596
NM_001003913	Mars	2787	21	3.74e-10	9.6e-06	166	18.9915	315	34.1477	-1.79805
NM_145569	Mat2a	2804	9	2.81e-37	7.21e-33	1907	216.851	2919	314.517	-1.45038
NM_010771	Matr3	4472	15	7.74e-13	1.99e-08	2604	185.664	2236	151.063	1.22905
NM_008563	Mcm3	2886	17	1.48e-09	3.8e-05	909	100.428	1247	130.544	-1.29988
NM_008566	Mcm5	3422	17	1.16e-11	2.98e-07	658	61.3104	975	86.082	-1.40404
NM_008567	Mcm6	2901	17	7.68e-13	1.97e-08	1195	131.344	1653	172.152	-1.3107
NM_008568	Mcm7	2396	15	4.49e-11	1.15e-06	720	95.8151	1043	131.518	-1.37262
NM_001136072	Meis2	4716	13	1.58e-13	4.06e-09	199.394	13.4811	84.3054	5.40094	2.49607
NM_008590	Mest	2543	12	0	0	54991	6894.99	36138	4293.44	1.60594
NM_008546	Mfap2	1079	9	2.16e-08	0.000553421	884.391	261.343	704.185	197.176	1.32543
NM_029568	Mfap4	1513	6	2.68e-94	6.89e-90	2854	601.456	1606	320.697	1.87546
NM_001045489	Mfge8	2015	9	4.56e-18	1.17e-13	1905.06	301.455	2606.85	390.867	-1.2966
NR_030484	Mir703	109	1	2.4e-09	6.16e-05	268	783.965	157	435.172	1.80151
NM_001001880	Mpzl1	2250	5	8.75e-15	2.25e-10	164.675	23.3364	352.689	47.3584	-2.02938
NM_026322	Msra	1860	11	1.79e-11	4.59e-07	339	58.1133	564	91.6124	-1.57645
NM_008634	Mtap1b	11852	7	1.5e-12	3.86e-08	321	8.63579	552	14.0713	-1.62942
NM_008638	Mthfd2	2070	8	8.39e-27	2.16e-22	488	75.1689	925	135.008	-1.79606
NM_008709	Mycn	2596	3	1.02e-10	2.62e-06	73	8.96616	181	21.065	-2.34939
NM_172118	Myl9	1083	4	6.54e-15	1.68e-10	811	238.771	560	156.224	1.52839
NM_019542	Nagk	1329	10	7.9e-11	2.03e-06	11.1652	2.67873	67.9587	15.4493	-5.76739
NM_026272	Narf	4412	11	1.95e-08	0.000500026	302	21.8253	191	13.0793	1.66868
NM_001081475	Nasp	2118	14	5.05e-40	1.3e-35	120.122	18.0836	437.622	62.4253	-3.45204
NM_001081445	Ncam1	6184	18	5.9e-09	0.000151519	2799.08	144.323	3425.18	167.341	-1.15949
NM_133666	Ndufv1	1572	10	3.62e-09	9.31e-05	1507	305.667	1946	374.006	-1.22357
NM_010890	Nedd4	5494	29	5.29e-80	1.36e-75	7556	438.522	5733	315.269	1.39095
NM_010910	Nefl	2001	4	2.79e-09	7.15e-05	42	6.69254	5	0.754937	8.86502
NM_001110233	Ngfrap1	933	3	2.15e-15	5.52e-11	392.308	134.071	214.463	69.4479	1.93053
NM_133702	Nol11	3158	18	8.56e-12	2.2e-07	35.2086	3.55488	122.591	11.7283	-3.2992
NM_008722	Npm1	1259	11	4.29e-57	1.1e-52	4297	1088.25	3127	750.395	1.45023
NM_183261	Nr2f2	4164	3	2.64e-21	6.78e-17	1726.42	132.198	1288.02	93.4541	1.41457
NM_134122	Nrm	1464	4	7.32e-12	1.88e-07	662	144.18	983	202.862	-1.407
NM_008737	Nrp1	5918	17	5.95e-09	0.000152735	302	16.2712	187	9.54673	1.70438
NM_053074	Nup62	2384	2	5.4e-09	0.0001386	628	83.9928	896	113.551	-1.35191
NM_139144	Ogt	5382	22	3.87e-09	9.93e-05	728	43.1297	552	30.9873	1.39185
NM_172907	Olfml1	1969	3	9.15e-10	2.35e-05	251	40.6459	141	21.6352	1.87869
NM_133859	Olfml3	1736	3	1.15e-13	2.96e-09	216	39.6728	95	16.5334	2.39955
NM_011859	Osr1	2010	3	3.4e-22	8.73e-18	485	76.9368	245	36.8263	2.08918
NM_011030	P4ha1	4042	15	3.5e-12	8.98e-08	142	11.2016	52	3.88682	2.88194
NM_025939	Paics	2379	9	9.06e-11	2.33e-06	3058	409.856	2721	345.559	1.18607
NM_011040	Pax8	2527	12	1.32e-239	3.39e-235	483	60.9439	2193	262.193	-4.3022
NM_023209	Pbk	1646	8	3.26e-14	8.38e-10	660	127.851	1014	186.121	-1.45577
NM_172665	Pdk1	5136	11	2.66e-09	6.82e-05	64	3.97323	15	0.882377	4.50287
NM_008817	Peg3	6624	9	1.56e-10	4e-06	624	30.0367	444	20.2512	1.48321
NM_001002927	Penk	1412	2	2.11e-85	5.42e-81	933	210.686	295	63.1212	3.3378
NM_008826	Pfkl	3717	22	6.01e-24	1.54e-19	481	41.2611	233	18.9387	2.17866
NM_008827	Pgf	1569	7	2.16e-33	5.56e-29	286	58.1208	74	14.2494	4.07882
NM_001005748	Phactr1	3835	5	1.55e-08	0.000398311	71.6067	5.95357	21.0211	1.65607	3.595
NM_011099	Pkm2	2192	11	0	0	8500	1236.42	4476	616.932	2.00415
NM_198604	Plekhg6	3019	17	2.14e-11	5.49e-07	9	0.950535	65	6.50486	-6.84337
NM_011122	Plod1	3251	19	3.11e-12	7.99e-08	201	19.7137	91	8.45692	2.33107
NM_011125	Pltp	1806	16	1.48e-09	3.79e-05	341	60.204	214	35.8001	1.68167
NM_001159521	Plxnb2	6432	38	1.18e-10	3.04e-06	72.8559	3.61166	180.325	8.47027	-2.34526
NM_008894	Pold2	1608	11	7.53e-11	1.93e-06	399	79.118	635	119.31	-1.508
NM_026438	Ppa1	1292	11	4.42e-11	1.14e-06	444	109.574	696	162.755	-1.48534
NM_031868	Ppp1ca	1363	7	2.12e-35	5.44e-31	5187	1213.41	6872	1523.26	-1.25535
NM_001159714	Prpf31	3122	14	2.63e-17	6.75e-13	122.591	12.5203	306.149	29.627	-2.36632
NM_175181	Prr5l	4245	9	8.84e-17	2.27e-12	97.5152	7.32458	261.552	18.6152	-2.54147
NM_177420	Psat1	2129	9	1.09e-33	2.79e-29	443	66.3463	921	130.699	-1.96995
NM_133691	Puf60	1861	11	1.75e-23	4.5e-19	258.234	44.2442	562.478	91.3161	-2.06391
NM_011237	Rad9	2046	11	3.55e-10	9.1e-06	758	118.128	1075	158.742	-1.34381
NM_011239	Ranbp1	852	6	6.46e-20	1.66e-15	1218	455.823	1799	637.939	-1.39953
NM_011254	Rbp1	2627	4	3.19e-21	8.18e-17	1011	122.71	1557	179.067	-1.45927
NM_009047	Rem1	1603	5	8.05e-20	2.07e-15	315	62.6564	615	115.912	-1.84997
NM_145480	Rfc4	1216	11	1.43e-11	3.68e-07	863	226.29	1227	304.859	-1.3472
NM_175549	Robo2	8047	28	1.83e-22	4.7e-18	565	22.3874	303	11.3762	1.96792
NM_026653	Rpa1	3043	17	1.15e-12	2.94e-08	345.717	36.225	586.429	58.2239	-1.60729
NM_011284	Rpa2	1782	9	1.27e-13	3.26e-09	887	158.71	1290	218.711	-1.37805
NM_009438	Rpl13a	803	8	1.85e-14	4.76e-10	682	270.805	455	171.192	1.58188
NM_025586	Rpl15	1841	4	2.69e-16	6.91e-12	944	163.496	660	108.312	1.50948
NM_009079	Rpl22	2040	4	3.32e-19	8.52e-15	968	151.298	652	96.5618	1.56685
NM_009080	Rpl26	543	4	3.5e-09	8.99e-05	33	19.3777	2	1.1128	17.4134
NM_011975	Rpl27a	1112	5	1.37e-11	3.53e-07	545	156.272	366	99.4407	1.57151
NM_172086	Rpl32	504	4	1.49e-10	3.82e-06	958	606.071	740	443.597	1.36626
NM_024212	Rpl4	1422	10	0	0	20811	4666.4	14284	3034.86	1.5376
NM_011290	Rpl6	1249	7	1.94e-08	0.000498701	862	220.056	683	165.214	1.33195
NM_011291	Rpl7	934	7	6.64e-12	1.7e-07	584	199.368	396	128.096	1.55639
NM_007475	Rplp0	1358	7	1.04e-115	2.67e-111	14614	3431.29	11620	2585.2	1.32728
NM_026147	Rps20	502	4	5.73e-14	1.47e-09	526	334.095	330	198.609	1.68218
NM_012052	Rps3	1878	7	7.78e-30	2e-25	3049	517.667	2361	379.829	1.36289
NM_009094	Rps4x	876	6	1.83e-08	0.000469528	459	167.069	323	111.4	1.49972
NM_009095	Rps5	739	6	1.97e-32	5.06e-28	3378	1457.48	2622	1071.95	1.35965
NM_029767	Rps9	703	5	3.8e-11	9.76e-07	1329	602.779	1070	459.85	1.31082
NM_009104	Rrm2	2179	10	1.34e-59	3.45e-55	1152	168.571	2171	301.017	-1.78569
NM_028351	Rspo3	2354	5	1.87e-12	4.8e-08	110	14.8996	32	4.10706	3.6278
NM_009128	Scd2	5451	6	4.14e-11	1.06e-06	797	46.6198	589	32.6458	1.42805
NM_024206	Sec13	1301	9	1.93e-08	0.000494522	949	232.583	1273	295.624	-1.27105
NM_009155	Sepp1	2030	5	5.63e-49	1.45e-44	331.595	52.0835	62.5259	9.30576	5.59691
NM_133210	Sertad3	1257	2	6.94e-14	1.78e-09	292	74.0689	148	35.5725	2.0822
NM_025669	Sfrs18	4545	12	5.1e-14	1.31e-09	1565	109.792	1242	82.5611	1.32982
NM_020587	Sfrs4	2254	6	4.81e-09	0.000123587	498	70.4472	736	98.6533	-1.40039
NM_009159	Sfrs5	1523	8	1.63e-17	4.18e-13	208.061	43.5592	74.9308	14.8644	2.93043
NM_019989	Sh3bgrl	2836	4	9.45e-11	2.43e-06	931	104.672	713	75.9576	1.37804
NM_028230	Shmt2	2280	12	5.32e-09	0.000136702	295	41.2549	477	63.2079	-1.53213
NM_011014	Sigmar1	1591	4	4.3e-19	1.1e-14	778	155.919	1230	233.573	-1.49805
NM_001110351	Sin3a	4979	22	1.02e-09	2.61e-05	43.8909	2.81074	126.275	7.66235	-2.7261
NM_134038	Slc16a6	4159	6	1.27e-10	3.25e-06	59.5951	4.56888	158.498	11.5139	-2.52007
NM_007450	Slc25a4	1103	4	2.63e-30	6.75e-26	15487	4476.93	14315	3921.06	1.14176
NM_007451	Slc25a5	1238	4	1.6e-29	4.1e-25	1145	294.899	1838	448.552	-1.52104
NM_023596	Slc29a3	5240	6	1.62e-10	4.15e-06	129	7.84959	265	15.2793	-1.9465
NM_145977	Slc45a3	3340	5	3.59e-10	9.23e-06	98	9.35552	216	19.5387	-2.08846
NM_172796	Slfn9	3856	5	8.45e-17	2.17e-12	76	6.28442	225	17.6292	-2.80523
NM_008017	Smc2	5321	25	1.08e-10	2.77e-06	657	39.3696	959	54.4519	-1.3831
NM_172752	Sorbs2	6259	26	1.15e-09	2.96e-05	51	2.59809	138	6.66135	-2.56394
NM_009263	Spp1	1410	7	3.12e-15	8.01e-11	29	6.55794	128	27.427	-4.18226
NM_182990	Ssrp1	2774	17	7.29e-11	1.87e-06	670.976	77.1239	978.991	106.625	-1.38252
NM_134023	Tbc1d10a	1913	9	6.12e-10	1.57e-05	17	2.8335	77	12.1608	-4.29182
NM_031199	Tgfa	3772	6	3.44e-09	8.84e-05	14	1.18344	67	5.3665	-4.53468
NM_009369	Tgfbi	2678	17	9.27e-31	2.38e-26	1779	211.814	1229	138.653	1.52765
NM_026211	Tmed9	1451	5	4e-09	0.000102814	2137	469.597	2674	556.778	-1.18565
NM_026433	Tmem100	1764	3	8.85e-09	0.000227159	644	116.406	912	156.201	-1.34186
NM_134142	Tmem109	1928	4	1.4e-14	3.61e-10	603	99.7238	946	148.242	-1.48653
NM_025326	Tmem176a	1064	7	4.7e-10	1.21e-05	249.527	74.7765	138.068	39.2047	1.90734
NM_001164209	Tmem176b	1254	8	8.56e-11	2.2e-06	310.178	78.8681	180.35	43.4518	1.81507
NM_001033271	Tmem55b	2753	7	3.48e-10	8.95e-06	2691	311.671	3340	366.546	-1.17607
NM_021278	Tmsb4x	670	3	1.42e-13	3.64e-09	391	186.076	225	101.46	1.83398
NM_009396	Tnfaip2	3570	12	2.48e-12	6.36e-08	60	5.35885	170	14.3869	-2.68471
NM_011623	Top2a	5217	36	5.01e-10	1.29e-05	1049	64.1126	1424	82.4664	-1.28628
NM_144791	Tor1aip1	4133	7	3.93e-10	1.01e-05	20.0414	1.54615	84.2744	6.16053	-3.98443
NM_022329	Tor1aip2	2585	2	2.77e-09	7.12e-05	92.6412	11.427	31.1568	3.64149	3.138
NM_009415	Tpi1	1601	7	3.67e-106	9.43e-102	2644	526.573	1375	259.477	2.02936
NM_009416	Tpm2	2098	9	7.05e-24	1.81e-19	901	136.933	557	80.2117	1.70714
NM_053169	Trim16	3896	6	2.03e-19	5.21e-15	29	2.37338	148	11.4771	-4.83574
NM_001039048	Trim63	1886	9	7.85e-09	0.000201505	56	9.46749	12	1.92233	4.92501
NM_009366	Tsc22d1	1671	3	1.91e-31	4.9e-27	35133.2	6703.93	40369.4	7299.01	-1.08877
NM_011653	Tuba1a	1591	4	2.3e-20	5.9e-16	1408	282.177	2042	387.769	-1.37421
NM_011654	Tuba1b	1562	4	3.05e-10	7.84e-06	2328	475.215	2925	565.761	-1.19053
NM_146116	Tubb2c	1535	4	1.54e-09	3.94e-05	1006	208.967	1363	268.272	-1.2838
NM_011655	Tubb5	2645	4	1.12e-97	2.87e-93	37732	4548.55	46051	5260.19	-1.15646
NM_001009935	Txnip	2801	8	2.53e-10	6.49e-06	214.423	24.4088	110.083	11.8739	2.05566
NM_023719	Txnip	2798	8	1.21e-16	3.11e-12	278.577	31.7458	124.917	13.4885	2.35355
NM_001038608	Txnl4a	1683	4	2.6e-24	6.67e-20	418.643	79.3137	803.648	144.268	-1.81895
NM_019639	Ubc	2408	2	3.18e-16	8.17e-12	1818	240.728	1440	180.673	1.33239
NM_009458	Ube2b	2124	6	6.59e-10	1.69e-05	854	128.201	655	93.1697	1.376
NM_010931	Uhrf1	3570	17	6.48e-09	0.000166303	152.278	13.6006	284.146	24.047	-1.76809
NM_009471	Umps	3219	6	2.88e-24	7.39e-20	1357	134.415	2038	191.281	-1.42306
NM_011677	Ung	1906	6	3.64e-09	9.34e-05	126.736	21.2014	250.182	39.6572	-1.8705
NM_025710	Uqcrfs1	1313	2	5.58e-12	1.43e-07	573	139.148	386	88.8199	1.56663
NM_009462	Usp10	3236	14	7.86e-14	2.02e-09	463	45.6206	755	70.4898	-1.54513
NR_027352	Vash2	3895	8	1.71e-08	0.000438329	53.2925	4.36262	134.107	10.4024	-2.38443
NM_011692	Vbp1	1601	6	4.56e-13	1.17e-08	1210	240.981	933	176.067	1.36869
NM_001029844	Vrk1	3664	13	2.02e-11	5.19e-07	175.989	15.315	340.733	28.0961	-1.83455
NM_011710	Wars	1842	11	5.46e-17	1.4e-12	349.24	60.4537	636.469	104.394	-1.72684
NM_145393	Ythdf2	4078	5	1.96e-13	5.04e-09	1026	80.2211	1458	108.019	-1.34651
NM_009536	Ywhae	2076	6	9.77e-45	2.51e-40	14577	2238.87	12990	1890.47	1.18429
NM_181058	Zbtb20	2905	7	5.25e-09	0.000134767	36.8934	4.0494	109.826	11.4222	-2.8207
NM_145459	Zfp503	4213	3	5.55e-21	1.42e-16	1969	149.019	1509	108.215	1.37707
NM_001042438	Zhx1	5212	5	5.98e-09	0.000153404	189.792	11.6108	99.3627	5.75979	2.01583
