# Supplementary material for: Microarrays and RNA-Seq identify molecular mechanisms driving the end of nephron production
Source: BMC Dev Biol. 2011 Mar 12;11:15. doi: 10.1186/1471-213X-11-15 (PMC3065427; doi:10.1186/1471-213X-11-15)
Supplement: Additional file 6 — Functional sets of genes with a change in level by RNA-Seq between P0 and P2. Genes identified by Partek Genomic Suites to significantly change were analyzed by ToppGene to identify functional classes. [file 1471-213X-11-15-S6.XLS]

## Sheet: Sheet1
Category	ID	Name	Source	P-value	Hit Count in Query List	Hit Count in Genome	Hit in Query List
GO: Molecular Function	GO:0005198	structural molecule activity		0	33	639	MATR3,ACTB,MYL9,TUBA1B,TUBB2C,BGN,RPL7,RPL6,RPL15,TUBB,RPL4,RPL13A,MAP1B,CLDN9,NUP62,SORBS2,MPZL1,TUBA1A,CTNNA1,RPS5,NEFL,RPS9,RPS4X,RPS3,RPL32,LAMB1,LAMA4,RPLP0,RPL22,RPL26,RPL27A,RPS20,TPM2
GO: Molecular Function	GO:0003735	structural constituent of ribosome		0	15	162	RPL7,RPL6,RPL15,RPL4,RPL13A,RPS5,RPS9,RPS4X,RPS3,RPL32,RPLP0,RPL22,RPL26,RPL27A,RPS20
GO: Molecular Function	GO:0003723	RNA binding		1e-06	31	768	EIF4A3,PUF60,AARS,NPM1,MATR3,CNBP,RPL7,RPL6,PRPF31,HNRNPK,RPL15,HNRNPAB,SRSF5,RPL4,SRSF4,CIRBP,KDM2B,MARS,CSDE1,RPS5,RPS9,RPS4X,RPS3,RPLP0,RPL22,EIF5A,RPL26,RPL27A,EIF4A2,LSM10,RPS20
GO: Molecular Function	GO:0032403	protein complex binding		1e-06	19	332	TGFBI,IQGAP1,ACTN1,CCND1,YWHAE,ADORA1,TUBB,ILK,MAP1B,UQCRFS1,PDK1,APEX1,EIF3H,MFGE8,CTSL1,CDK2,SIN3A,CLIC4,GRB10
GO: Molecular Function	GO:0042802	identical protein binding		2e-06	31	808	NPM1,NRP1,ACTN1,TOP2A,ROBO2,RPL7,BMP4,BNIP3L,ALDOA,SHMT2,NR2F2,PGF,MAGED1,CLDN9,CDCA5,PFKL,PDK1,APLP2,MCM6,PLOD1,NEFL,LDHA,CACYBP,ENO1,ARHGDIA,ENO3,PAICS,CDK2,CRYM,CADM1,CD74
GO: Molecular Function	GO:0045182	translation regulator activity		7.1e-05	10	144	EIF4A3,CIRBP,EEF1A1,EIF3H,RPS9,EIF5A,EIF4A2,EIF4G2,EEF2,EEF1G
GO: Molecular Function	GO:0030246	carbohydrate binding		7.2e-05	18	416	DCN,FREM1,BGN,BMP4,ALDOA,CANX,PGF,PFKL,CD24,OGT,NCAM1,CYR61,FSTL1,GPI,LAMC2,RPL22,RSPO3,CLEC18A
GO: Molecular Function	GO:0019843	rRNA binding		9.6e-05	5	31	NPM1,CIRBP,KDM2B,RPS9,RPS4X
GO: Molecular Function	GO:0005521	lamin binding		0.000183	3	8	BNIP3L,NARF,TOR1AIP1
GO: Molecular Function	GO:0005539	glycosaminoglycan binding		0.000209	10	164	DCN,BGN,BMP4,PGF,NCAM1,CYR61,FSTL1,LAMC2,RPL22,RSPO3
GO: Molecular Function	GO:0015207	adenine transmembrane transporter activity		0.00023	2	2	SLC25A4,SLC25A5
GO: Molecular Function	GO:0019904	protein domain specific binding		0.000293	18	466	HSP90AB1,GJA1,CITED1,YWHAE,SH3BGRL,SRSF5,ILK,NUP62,AKAP2,TBC1D10A,TRIM16,NCAM1,TUBA1A,NEDD4,NEFL,ID3,RAD9A,CADM1
GO: Molecular Function	GO:0050840	extracellular matrix binding		0.000373	5	41	DCN,TGFBI,BGN,CYR61,SPP1
GO: Molecular Function	GO:0003697	single-stranded DNA binding		0.000417	6	64	CNBP,HNRNPK,RPA1,RPA2,MCM6,MCM7
GO: Molecular Function	GO:0030247	polysaccharide binding		0.000422	10	179	DCN,BGN,BMP4,PGF,NCAM1,CYR61,FSTL1,LAMC2,RPL22,RSPO3
GO: Molecular Function	GO:0043566	structure-specific DNA binding		0.000441	10	180	FEN1,CNBP,TOP2A,HNRNPK,RPA1,RPA2,MCM6,MCM7,FOS,EGR1
GO: Molecular Function	GO:0008201	heparin binding		0.000524	8	121	BMP4,PGF,NCAM1,CYR61,FSTL1,LAMC2,RPL22,RSPO3
GO: Molecular Function	GO:0008135	translation factor activity, nucleic acid binding		0.000585	8	123	EIF4A3,EEF1A1,EIF3H,EIF5A,EIF4A2,EIF4G2,EEF2,EEF1G
GO: Molecular Function	GO:0001871	pattern binding		0.000701	10	191	DCN,BGN,BMP4,PGF,NCAM1,CYR61,FSTL1,LAMC2,RPL22,RSPO3
GO: Molecular Function	GO:0003714	transcription corepressor activity		0.001049	9	167	CREG1,LMCD1,NR2F2,MEIS2,APEX1,ID3,ENO1,CRYM,SIN3A
GO: Molecular Function	GO:0004844	uracil DNA N-glycosylase activity		0.001351	2	4	UNG,APEX1
GO: Molecular Function	GO:0004634	phosphopyruvate hydratase activity		0.001351	2	4	ENO1,ENO3
GO: Molecular Function	GO:0050815	phosphoserine binding		0.001351	2	4	YWHAE,NEDD4
GO: Molecular Function	GO:0005519	cytoskeletal regulatory protein binding		0.001351	2	4	MAP1B,CDC42EP3
GO: Molecular Function	GO:0015932	nucleobase, nucleoside, nucleotide and nucleic acid transmembrane transporter activity		0.001377	3	15	SLC29A3,SLC25A4,SLC25A5
GO: Molecular Function	GO:0019899	enzyme binding		0.001444	23	763	NPM1,IQGAP1,HSPA5,ACTB,RANBP1,CCND1,TOP2A,YWHAE,PHACTR1,PFKL,AKAP2,ANXA2,CD24,TXNIP,NCAM1,CCND2,APBB2,UBE2B,NEDD4,NEFL,RPS3,LAMB1,RAD9A
GO: Molecular Function	GO:0043021	ribonucleoprotein binding		0.001459	5	55	PPP1CA,NPM1,HSPA5,PRPF31,EIF5A
GO: Molecular Function	GO:0003746	translation elongation factor activity		0.001506	4	33	EEF1A1,EIF5A,EEF2,EEF1G
GO: Molecular Function	GO:0051082	unfolded protein binding		0.002175	7	118	NPM1,HSP90AB1,HSPA5,CHAF1B,TUBB2C,CANX,VBP1
GO: Molecular Function	GO:0005200	structural constituent of cytoskeleton		0.002226	6	88	ACTB,TUBA1B,TUBB,SORBS2,NEFL,TPM2
GO: Molecular Function	GO:0005345	purine transmembrane transporter activity		0.002229	2	5	SLC25A4,SLC25A5
GO: Molecular Function	GO:0016564	transcription repressor activity		0.002495	14	387	CREG1,CDKN1C,CITED1,LMCD1,BMP4,NR2F2,MEIS2,APEX1,ID2,ID3,ID1,ENO1,CRYM,SIN3A
GO: Biological Process	GO:0006414	translational elongation		0	19	109	RPL7,RPL6,RPL15,RPL4,RPL13A,EEF1A1,RPS5,RPS9,RPS4X,RPS3,RPL32,RPLP0,RPL22,EIF5A,RPL26,RPL27A,RPS20,EEF2,EEF1G
GO: Biological Process	GO:0006412	translation		0	29	434	EIF4A3,PPP1CA,AARS,RPL7,RPL6,RPL15,RPL4,CIRBP,RPL13A,WARS,EEF1A1,MARS,IGFBP5,RPS5,EIF3H,RPS9,RPS4X,RPS3,RPL32,RPLP0,RPL22,EIF5A,RPL26,RPL27A,EIF4A2,EIF4G2,RPS20,EEF2,EEF1G
GO: Biological Process	GO:0008283	cell proliferation		0	52	1335	CREG1,TGFBI,H19,NPM1,NRP1,GPC3,UHRF1,GJA1,CDKN1C,CD164,CNBP,CITED1,CCND1,ADORA1,BMP4,RPA1,VASH2,CLU,ILK,SHMT2,NR2F2,WARS,TGFA,MYCN,PGF,MAGED1,CRIP2,NUP62,CD24,NASP,TXNIP,BTG2,CCND2,IGFBP5,CYR61,MCM7,COMT,CTNNA1,ID2,RPS9,BUB3,RPS4X,LAMB1,EIF5A,MFGE8,CDK2,RRM2,CDC6,CALCRL,CADM1,CD74,OSR1
GO: Biological Process	GO:0042127	regulation of cell proliferation		0	43	1009	H19,NPM1,NRP1,GPC3,GJA1,CDKN1C,CD164,CNBP,CCND1,ADORA1,BMP4,RPA1,VASH2,CLU,ILK,SHMT2,NR2F2,WARS,TGFA,MYCN,PGF,MAGED1,CRIP2,NUP62,CD24,TXNIP,NCAM1,BTG2,CCND2,IGFBP5,COMT,CTNNA1,ID2,RPS9,RPS4X,LAMB1,EIF5A,MFGE8,CDK2,RRM2,CDC6,CALCRL,CD74
GO: Biological Process	GO:0006260	DNA replication		0	20	277	NPM1,FEN1,RFC4,POLD2,CHAF1B,TOP2A,RPA1,RPA2,NASP,MCM3,MCM6,MCM5,MCM7,ID3,RAD9A,CDK2,SSRP1,SIN3A,RRM2,CDC6
GO: Biological Process	GO:0008219	cell death		0	50	1412	PUF60,AARS,NPM1,GJA1,HSPA5,ACTN1,TUBB2C,GADD45G,TOP2A,YWHAE,ADORA1,BMP4,FAM176A,TUBB,BNIP3L,CIAPIN1,CLU,ILK,TGFA,MYCN,MAGED1,NUP62,LSP1,SLC25A4,UNG,CD24,TXNIP,BTG2,PEG3,APBB2,UBE2B,CTNNA1,NEFL,ID3,LDHA,ID1,ARHGDIA,RPS3,GPI,PKM2,DIDO1,EIF5A,RAD9A,SPP1,NGFRAP1,EIF4G2,SIN3A,CADM1,CD74,OSR1
GO: Biological Process	GO:0016265	death		0	50	1417	PUF60,AARS,NPM1,GJA1,HSPA5,ACTN1,TUBB2C,GADD45G,TOP2A,YWHAE,ADORA1,BMP4,FAM176A,TUBB,BNIP3L,CIAPIN1,CLU,ILK,TGFA,MYCN,MAGED1,NUP62,LSP1,SLC25A4,UNG,CD24,TXNIP,BTG2,PEG3,APBB2,UBE2B,CTNNA1,NEFL,ID3,LDHA,ID1,ARHGDIA,RPS3,GPI,PKM2,DIDO1,EIF5A,RAD9A,SPP1,NGFRAP1,EIF4G2,SIN3A,CADM1,CD74,OSR1
GO: Biological Process	GO:0007049	cell cycle		0	43	1118	CDCA2,PPP1CA,NPM1,UHRF1,FBXO5,CDKN1C,RANBP1,CHAF1B,PBK,GADD45G,TXNL4A,KLHL13,CCND1,BMP4,TUBB,RPA1,SRSF5,ILK,NR2F2,TGFA,HBP1,CDCA5,NASP,TXNIP,CCND2,APBB2,APEX1,UBE2B,MCM3,MCM6,MCM7,ID2,ID3,BUB3,SMC2,CDCA8,RAD9A,CDK2,EIF4G2,SIN3A,LSM10,CDC6,CADM1
GO: Biological Process	GO:0010033	response to organic substance		0	35	803	DCN,AARS,GJA1,HSPA5,CITED1,CCND1,ROBO2,BMP4,CLU,MAP1B,PGF,MAT2A,UQCRFS1,PFKL,CD24,TXNIP,NCAM1,BTG2,CCND2,APEX1,CYR61,COMT,CTNNA1,NEFL,ID2,ID3,ID1,CACYBP,GPX3,FOS,SPP1,CDK2,EIF4A2,SIN3A,EGR1
GO: Biological Process	GO:0060548	negative regulation of cell death		0	27	512	AARS,NPM1,HSPA5,ADORA1,BMP4,BNIP3L,CIAPIN1,CLU,ILK,TGFA,NUP62,SLC25A4,UNG,NCAM1,BTG2,APBB2,UBE2B,CTNNA1,NEFL,CACYBP,ARHGDIA,GPI,EIF5A,SPP1,SIN3A,CD74,OSR1
GO: Biological Process	GO:0010941	regulation of cell death		0	42	1084	AARS,NPM1,HSPA5,ACTN1,TUBB2C,TOP2A,YWHAE,ADORA1,BMP4,TUBB,BNIP3L,CIAPIN1,CLU,ILK,TGFA,MYCN,MAGED1,NUP62,SLC25A4,UNG,CD24,TXNIP,NCAM1,BTG2,APBB2,UBE2B,CTNNA1,NEFL,ID3,LDHA,CACYBP,ARHGDIA,RPS3,GPI,EIF5A,RAD9A,SPP1,NGFRAP1,SIN3A,CADM1,CD74,OSR1
GO: Biological Process	GO:0012501	programmed cell death		0	47	1297	PUF60,AARS,NPM1,GJA1,HSPA5,ACTN1,TUBB2C,GADD45G,TOP2A,YWHAE,ADORA1,BMP4,FAM176A,TUBB,BNIP3L,CIAPIN1,CLU,ILK,TGFA,MAGED1,NUP62,LSP1,UNG,CD24,TXNIP,BTG2,PEG3,APBB2,UBE2B,CTNNA1,NEFL,ID3,LDHA,ID1,ARHGDIA,RPS3,GPI,PKM2,DIDO1,EIF5A,RAD9A,SPP1,NGFRAP1,SIN3A,CADM1,CD74,OSR1
GO: Biological Process	GO:0006915	apoptosis		0	46	1282	PUF60,AARS,NPM1,GJA1,HSPA5,ACTN1,TUBB2C,GADD45G,TOP2A,YWHAE,ADORA1,BMP4,FAM176A,TUBB,BNIP3L,CIAPIN1,CLU,ILK,TGFA,MAGED1,NUP62,LSP1,UNG,CD24,TXNIP,BTG2,PEG3,APBB2,UBE2B,CTNNA1,NEFL,ID3,LDHA,ID1,ARHGDIA,RPS3,GPI,DIDO1,EIF5A,RAD9A,SPP1,NGFRAP1,SIN3A,CADM1,CD74,OSR1
GO: Biological Process	GO:0009719	response to endogenous stimulus		0	28	585	AARS,GJA1,CITED1,CCND1,ROBO2,BMP4,MAP1B,PGF,MAT2A,NUP62,UQCRFS1,CD24,TRIM16,TXNIP,BTG2,CCND2,APEX1,UBE2B,NEFL,CACYBP,GPX3,FOS,MFGE8,SPP1,CDK2,SIN3A,EGR1,GRB10
GO: Biological Process	GO:0044085	cellular component biogenesis		0	48	1403	EIF4A3,NPM1,GJA1,FBXO5,TMSB4X,ACTN1,TUBA1B,CHAF1B,TUBB2C,TXNL4A,ROBO2,RPL7,PRPF31,TUBB,SRSF5,CIRBP,CLU,HIST3H2A,ILK,SHMT2,MAP1B,H1F0,PFKL,AKAP2,CD24,OGT,H2AFY,H3F3B,UBE2B,TUBA1A,HBA1,CTNNA1,RPS5,NEFL,EIF3H,ASF1B,KIF3A,GPX3,RPS3,LAMC2,RPLP0,EIF5A,RPL26,EIF4A2,EIF4G2,RRM2,CADM1,CD74
GO: Biological Process	GO:0006259	DNA metabolic process		0	29	628	NPM1,FEN1,UHRF1,RFC4,POLD2,CHAF1B,GADD45G,TOP2A,RPA1,RPA2,UNG,NASP,BTG2,APEX1,UBE2B,MCM3,MCM6,MCM5,MCM7,ID3,RPS3,FOS,RAD9A,CDK2,SSRP1,SIN3A,RRM2,CDC6,USP10
GO: Biological Process	GO:0008284	positive regulation of cell proliferation		0	27	558	NPM1,NRP1,CNBP,CCND1,BMP4,RPA1,VASH2,CLU,ILK,SHMT2,TGFA,MYCN,PGF,CRIP2,CD24,NCAM1,CCND2,ID2,RPS9,RPS4X,LAMB1,EIF5A,MFGE8,CDK2,RRM2,CALCRL,CD74
GO: Biological Process	GO:0009725	response to hormone stimulus		0	26	525	GJA1,CITED1,CCND1,ROBO2,BMP4,MAP1B,PGF,MAT2A,NUP62,UQCRFS1,CD24,TRIM16,TXNIP,BTG2,CCND2,APEX1,UBE2B,NEFL,CACYBP,GPX3,FOS,MFGE8,SPP1,CDK2,EGR1,GRB10
GO: Biological Process	GO:0065003	macromolecular complex assembly		0	38	1009	NPM1,GJA1,FBXO5,TMSB4X,TUBA1B,CHAF1B,TUBB2C,TXNL4A,PRPF31,TUBB,SRSF5,CIRBP,CLU,HIST3H2A,ILK,SHMT2,MAP1B,H1F0,PFKL,AKAP2,CD24,OGT,H2AFY,H3F3B,TUBA1A,HBA1,CTNNA1,RPS5,NEFL,EIF3H,ASF1B,GPX3,RPS3,EIF5A,EIF4A2,EIF4G2,RRM2,CD74
GO: Biological Process	GO:0006261	DNA-dependent DNA replication		0	11	100	FEN1,RFC4,POLD2,RPA1,RPA2,MCM3,MCM6,MCM5,MCM7,RAD9A,CDC6
GO: Biological Process	GO:0043066	negative regulation of apoptosis		1e-06	24	491	AARS,NPM1,HSPA5,ADORA1,BMP4,BNIP3L,CIAPIN1,CLU,ILK,TGFA,NUP62,UNG,BTG2,APBB2,UBE2B,CTNNA1,NEFL,ARHGDIA,GPI,EIF5A,SPP1,SIN3A,CD74,OSR1
GO: Biological Process	GO:0043933	macromolecular complex subunit organization		1e-06	39	1089	NPM1,GJA1,FBXO5,TMSB4X,TUBA1B,CHAF1B,TUBB2C,TXNL4A,PRPF31,TUBB,SRSF5,CIRBP,CLU,HIST3H2A,ILK,SHMT2,MAP1B,H1F0,PFKL,AKAP2,CD24,NASP,OGT,H2AFY,H3F3B,TUBA1A,HBA1,CTNNA1,RPS5,NEFL,EIF3H,ASF1B,GPX3,RPS3,EIF5A,EIF4A2,EIF4G2,RRM2,CD74
GO: Biological Process	GO:0001656	metanephros development		1e-06	10	85	GPC3,CITED1,ROBO2,BMP4,ILK,PGF,CALB1,PAX8,ID3,OSR1
GO: Biological Process	GO:0043069	negative regulation of programmed cell death		1e-06	24	498	AARS,NPM1,HSPA5,ADORA1,BMP4,BNIP3L,CIAPIN1,CLU,ILK,TGFA,NUP62,UNG,BTG2,APBB2,UBE2B,CTNNA1,NEFL,ARHGDIA,GPI,EIF5A,SPP1,SIN3A,CD74,OSR1
GO: Biological Process	GO:0042981	regulation of apoptosis		1e-06	38	1056	AARS,NPM1,HSPA5,ACTN1,TUBB2C,TOP2A,YWHAE,ADORA1,BMP4,TUBB,BNIP3L,CIAPIN1,CLU,ILK,TGFA,MAGED1,NUP62,UNG,CD24,TXNIP,BTG2,APBB2,UBE2B,CTNNA1,NEFL,ID3,LDHA,ARHGDIA,RPS3,GPI,EIF5A,RAD9A,SPP1,NGFRAP1,SIN3A,CADM1,CD74,OSR1
GO: Biological Process	GO:0022607	cellular component assembly		1e-06	44	1322	NPM1,GJA1,FBXO5,TMSB4X,ACTN1,TUBA1B,CHAF1B,TUBB2C,TXNL4A,ROBO2,PRPF31,TUBB,SRSF5,CIRBP,CLU,HIST3H2A,ILK,SHMT2,MAP1B,H1F0,PFKL,AKAP2,CD24,OGT,H2AFY,H3F3B,UBE2B,TUBA1A,HBA1,CTNNA1,RPS5,NEFL,EIF3H,ASF1B,KIF3A,GPX3,RPS3,LAMC2,EIF5A,EIF4A2,EIF4G2,RRM2,CADM1,CD74
GO: Biological Process	GO:0043067	regulation of programmed cell death		1e-06	38	1069	AARS,NPM1,HSPA5,ACTN1,TUBB2C,TOP2A,YWHAE,ADORA1,BMP4,TUBB,BNIP3L,CIAPIN1,CLU,ILK,TGFA,MAGED1,NUP62,UNG,CD24,TXNIP,BTG2,APBB2,UBE2B,CTNNA1,NEFL,ID3,LDHA,ARHGDIA,RPS3,GPI,EIF5A,RAD9A,SPP1,NGFRAP1,SIN3A,CADM1,CD74,OSR1
GO: Biological Process	GO:0051789	response to protein stimulus		1e-06	13	159	AARS,HSP90AB1,HSPA5,CCND1,CLU,MAP1B,CYR61,ID2,ID3,ID1,FOS,EIF4A2,EGR1
GO: Biological Process	GO:0022403	cell cycle phase		1e-06	25	553	CDCA2,PPP1CA,FBXO5,CDKN1C,RANBP1,PBK,TXNL4A,KLHL13,CCND1,BMP4,TUBB,RPA1,TGFA,CDCA5,CCND2,APBB2,APEX1,UBE2B,BUB3,SMC2,CDCA8,CDK2,SIN3A,LSM10,CDC6
GO: Biological Process	GO:0051094	positive regulation of developmental process		2e-06	34	916	GJA1,HSPA5,TUBB2C,TOP2A,YWHAE,ADORA1,ROBO2,BMP4,TUBB,BNIP3L,VASH2,CLU,ILK,HLA-DQA1,MYCN,MAP1B,MAGED1,PLXNB2,CD24,TRIM16,TXNIP,NCAM1,APBB2,NEFL,ID2,ID3,LDHA,ARHGDIA,RPS3,EIF5A,RAD9A,NGFRAP1,CADM1,CD74
GO: Biological Process	GO:0022402	cell cycle process		2e-06	29	716	CDCA2,PPP1CA,NPM1,FBXO5,CDKN1C,RANBP1,PBK,TXNL4A,KLHL13,CCND1,BMP4,TUBB,RPA1,ILK,TGFA,HBP1,CDCA5,CCND2,APBB2,APEX1,UBE2B,BUB3,SMC2,CDCA8,CDK2,EIF4G2,SIN3A,LSM10,CDC6
GO: Biological Process	GO:0051093	negative regulation of developmental process		2e-06	30	760	AARS,NPM1,NRP1,HSPA5,CITED1,CCND1,ADORA1,ROBO2,BMP4,BNIP3L,CIAPIN1,CLU,ILK,TGFA,NUP62,UNG,CD24,BTG2,APBB2,UBE2B,CTNNA1,NEFL,ID2,ARHGDIA,GPI,EIF5A,SPP1,SIN3A,CD74,OSR1
GO: Biological Process	GO:0022603	regulation of anatomical structure morphogenesis		2e-06	28	681	NPM1,NRP1,CITED1,CCND1,ROBO2,BMP4,VASH2,ILK,ALDOA,WARS,MAP1B,PGF,MAGED1,PLXNB2,CD24,TRIM16,APBB2,SERTAD3,IGFBP5,CYR61,NEFL,ID1,ENO1,ARHGDIA,CDC42EP3,SPP1,EFNA1,OSR1
GO: Biological Process	GO:0048514	blood vessel morphogenesis		2e-06	18	318	NRP1,GJA1,BGN,TNFAIP2,CITED1,BMP4,HEY1,VASH2,NR2F2,WARS,TGFA,PGF,ANXA2,CYR61,ID1,GPI,MFGE8,EFNA1
GO: Biological Process	GO:0050770	regulation of axonogenesis		2e-06	9	76	NRP1,ROBO2,ILK,MAP1B,PLXNB2,NEFL,ARHGDIA,SPP1,EFNA1
GO: Biological Process	GO:0006096	glycolysis		2e-06	8	57	TPI1,ALDOA,PFKL,LDHA,ENO1,ENO3,GPI,PKM2
GO: Biological Process	GO:0006270	DNA-dependent DNA replication initiation		3e-06	6	27	MCM3,MCM6,MCM5,MCM7,RAD9A,CDC6
GO: Biological Process	GO:0009887	organ morphogenesis		3e-06	39	1162	DCN,NRP1,GPC3,HSP90AB1,GJA1,BGN,TNFAIP2,CITED1,CCND1,BMP4,HEY1,VASH2,ILK,TMEM176B,NR2F2,WARS,TGFA,MYCN,PGF,ANXA2,CD24,TRIM16,TXNIP,CCND2,CYR61,PAX8,ID2,ID3,ID1,LAMB1,GPI,PKM2,MFGE8,RSPO3,SPP1,CTSL1,EFNA1,CADM1,OSR1
GO: Biological Process	GO:0009892	negative regulation of metabolic process		3e-06	36	1035	EIF4A3,NPM1,HSP90AB1,GJA1,TMSB4X,CDKN1C,CITED1,YWHAE,ADORA1,LMCD1,BMP4,HEY1,HNRNPAB,BNIP3L,CIRBP,NR2F2,MAP1B,MAGED1,ZHX1,TXNIP,MEIS2,IGFBP5,UBE2B,COMT,NEDD4,ID2,ID3,ID1,ENO1,RPS3,RAD9A,CRYM,SIN3A,EGR1,CDC6,GRB10
GO: Biological Process	GO:0001568	blood vessel development		4e-06	19	365	NRP1,GJA1,BGN,TNFAIP2,CITED1,BMP4,HEY1,VASH2,NR2F2,WARS,TGFA,PGF,ANXA2,CYR61,ID1,GPI,LAMA4,MFGE8,EFNA1
GO: Biological Process	GO:0010605	negative regulation of macromolecule metabolic process		4e-06	34	955	EIF4A3,NPM1,HSP90AB1,GJA1,TMSB4X,CDKN1C,CITED1,YWHAE,LMCD1,BMP4,HEY1,HNRNPAB,BNIP3L,CIRBP,NR2F2,MAP1B,MAGED1,ZHX1,TXNIP,MEIS2,IGFBP5,UBE2B,NEDD4,ID2,ID3,ID1,ENO1,RPS3,RAD9A,CRYM,SIN3A,EGR1,CDC6,GRB10
GO: Biological Process	GO:0006974	response to DNA damage stimulus		4e-06	21	439	NPM1,FEN1,UHRF1,RFC4,POLD2,CHAF1B,GADD45G,CCND1,TOP2A,RPA1,RPA2,UNG,BTG2,APEX1,UBE2B,MCM7,RPS3,RAD9A,SSRP1,USP10,CD74
GO: Biological Process	GO:0051716	cellular response to stimulus		4e-06	40	1226	AARS,NPM1,FEN1,UHRF1,RFC4,HSPA5,POLD2,CHAF1B,GADD45G,C5orf13,CCND1,TOP2A,ROBO2,BMP4,RPA1,RPA2,PGF,NUP62,UNG,BTG2,CCND2,APEX1,UBE2B,MCM7,NEDD4,CTNNA1,ID2,LDHA,GPX3,RPS3,FOS,RAD9A,CDK2,SSRP1,SIN3A,EGR1,CLIC4,GRB10,USP10,CD74
GO: Biological Process	GO:0001822	kidney development		5e-06	12	155	DCN,GPC3,CITED1,ROBO2,BMP4,ILK,PGF,CALB1,PAX8,ID3,KIF3A,OSR1
GO: Biological Process	GO:0030855	epithelial cell differentiation		5e-06	13	185	GJA1,CITED1,CCND1,BMP4,NR2F2,CD24,TRIM16,TXNIP,ID2,ID3,ID1,CLIC4,OSR1
GO: Biological Process	GO:0001944	vasculature development		5e-06	19	376	NRP1,GJA1,BGN,TNFAIP2,CITED1,BMP4,HEY1,VASH2,NR2F2,WARS,TGFA,PGF,ANXA2,CYR61,ID1,GPI,LAMA4,MFGE8,EFNA1
GO: Biological Process	GO:0051128	regulation of cellular component organization		6e-06	34	977	NPM1,NRP1,GPC3,TMSB4X,RANBP1,CITED1,ROBO2,BMP4,CLU,ILK,ALDOA,TGFA,MAP1B,PLXNB2,ANXA2,CD24,APBB2,SERTAD3,IGFBP5,CYR61,UBE2B,NEFL,EIF3H,KIF3A,ENO1,ARHGDIA,CDC42EP3,EIF5A,MFGE8,SPP1,EIF4A2,EIF4G2,CLIC4,EFNA1
GO: Biological Process	GO:0031324	negative regulation of cellular metabolic process		9e-06	33	951	EIF4A3,NPM1,HSP90AB1,TMSB4X,CDKN1C,CITED1,YWHAE,LMCD1,BMP4,HEY1,HNRNPAB,CIRBP,NR2F2,MAP1B,MAGED1,ZHX1,TXNIP,MEIS2,IGFBP5,UBE2B,COMT,NEDD4,ID2,ID3,ID1,ENO1,RPS3,RAD9A,CRYM,SIN3A,EGR1,CDC6,GRB10
GO: Biological Process	GO:0033554	cellular response to stress		1e-05	28	743	AARS,NPM1,FEN1,UHRF1,RFC4,HSPA5,POLD2,CHAF1B,GADD45G,C5orf13,CCND1,TOP2A,RPA1,RPA2,UNG,BTG2,APEX1,UBE2B,MCM7,NEDD4,GPX3,RPS3,FOS,RAD9A,SSRP1,SIN3A,USP10,CD74
GO: Biological Process	GO:0006281	DNA repair		1.1e-05	17	324	FEN1,UHRF1,RFC4,POLD2,CHAF1B,GADD45G,TOP2A,RPA1,RPA2,UNG,BTG2,APEX1,UBE2B,RPS3,RAD9A,SSRP1,USP10
GO: Biological Process	GO:0007568	aging		1.2e-05	12	170	DCN,NPM1,MSRA,ILK,CANX,NUP62,NCAM1,APEX1,ENO3,FOS,EIF5A,SIN3A
GO: Biological Process	GO:0006007	glucose catabolic process		1.2e-05	8	71	TPI1,ALDOA,PFKL,LDHA,ENO1,ENO3,GPI,PKM2
GO: Biological Process	GO:0035466	regulation of signaling pathway		1.3e-05	22	511	NPM1,IQGAP1,GPC3,HSPA5,CITED1,C5orf13,CCND1,ADORA1,BMP4,HEY1,MAGED1,NUP62,CD24,TRIM16,NCAM1,IGFBP5,UBE2B,NEDD4,CTNNA1,ID1,GRB10,CD74
GO: Biological Process	GO:0010769	regulation of cell morphogenesis involved in differentiation		1.3e-05	10	118	NRP1,CITED1,ROBO2,ILK,MAP1B,PLXNB2,NEFL,ARHGDIA,SPP1,EFNA1
GO: Biological Process	GO:0001657	ureteric bud development		1.3e-05	8	72	GPC3,CITED1,ROBO2,BMP4,ILK,PGF,CALB1,OSR1
GO: Biological Process	GO:0051239	regulation of multicellular organismal process		1.6e-05	41	1344	NRP1,GJA1,HSPA5,MYL9,CITED1,RBP1,C5orf13,CCND1,ADORA1,LMCD1,ROBO2,BMP4,HNRNPAB,VASH2,ILK,WARS,HLA-DQA1,MAP1B,PGF,MAGED1,PLXNB2,CALB1,ANXA2,CD24,TRIM16,NCAM1,CCND2,HBA1,CTNNA1,NEFL,ID2,ID1,ARHGDIA,LAMA4,SPP1,EGR1,EFNA1,CALCRL,CADM1,CD74,OSR1
GO: Biological Process	GO:0051726	regulation of cell cycle		1.6e-05	24	597	NPM1,FBXO5,CDKN1C,RANBP1,GADD45G,CCND1,BMP4,SRSF5,ILK,NR2F2,TGFA,HBP1,CCND2,APBB2,APEX1,UBE2B,ID2,ID3,BUB3,RAD9A,CDK2,EIF4G2,CDC6,CADM1
GO: Biological Process	GO:0051247	positive regulation of protein metabolic process		1.6e-05	17	335	EIF4A3,GPC3,GJA1,HSPA5,CCND1,ADORA1,BMP4,CIRBP,TGFA,MAP1B,CD24,CCND2,NEDD4,RPS4X,EIF5A,EIF4G2,CD74
GO: Biological Process	GO:0045664	regulation of neuron differentiation		1.7e-05	14	236	NRP1,C5orf13,ROBO2,BMP4,ILK,MAP1B,PLXNB2,CD24,CCND2,NEFL,ID2,ARHGDIA,SPP1,EFNA1
GO: Biological Process	GO:0034622	cellular macromolecular complex assembly		1.7e-05	25	639	NPM1,FBXO5,TMSB4X,TUBA1B,CHAF1B,TUBB2C,TXNL4A,PRPF31,TUBB,SRSF5,CIRBP,HIST3H2A,MAP1B,H1F0,H2AFY,H3F3B,TUBA1A,RPS5,NEFL,EIF3H,ASF1B,RPS3,EIF5A,EIF4A2,EIF4G2
GO: Biological Process	GO:0048754	branching morphogenesis of a tube		1.9e-05	10	123	PPP1CA,NRP1,GPC3,CITED1,BMP4,ILK,MYCN,PGF,CYR61,CTSL1
GO: Biological Process	GO:0050772	positive regulation of axonogenesis		2.2e-05	6	38	ROBO2,ILK,MAP1B,PLXNB2,NEFL,ARHGDIA
GO: Biological Process	GO:0009893	positive regulation of metabolic process		2.2e-05	39	1269	EIF4A3,NPM1,GPC3,HSP90AB1,GJA1,HSPA5,CNBP,CITED1,CCND1,TOP2A,ADORA1,BMP4,HNRNPAB,CIRBP,NR2F2,TGFA,MAP1B,MAGED1,NUP62,CD24,TRIM16,CCND2,MEIS2,SERTAD3,UBE2B,COMT,NEDD4,PAX8,ID2,CACYBP,RPS4X,FOS,EIF5A,CDK2,EIF4G2,EGR1,GRB10,CD74,OSR1
GO: Biological Process	GO:0000904	cell morphogenesis involved in differentiation		2.4e-05	18	381	NRP1,GJA1,ACTB,CITED1,ROBO2,BMP4,HNRNPAB,CLU,ILK,MAP1B,PLXNB2,APBB2,NEFL,ID1,ARHGDIA,LAMB1,SPP1,EFNA1
GO: Biological Process	GO:0048699	generation of neurons		2.6e-05	26	697	NRP1,GJA1,ACTB,CDKN1C,C5orf13,YWHAE,ROBO2,BMP4,TUBB,CLU,ILK,NR2F2,MAP1B,PLXNB2,CD24,BTG2,CCND2,APBB2,NEDD4,CTNNA1,NEFL,ID3,ARHGDIA,LAMB1,SPP1,EFNA1
GO: Biological Process	GO:0051329	interphase of mitotic cell cycle		3.3e-05	10	131	CDKN1C,CCND1,CDCA5,CCND2,APBB2,APEX1,CDK2,SIN3A,LSM10,CDC6
GO: Biological Process	GO:0001763	morphogenesis of a branching structure		3.3e-05	11	159	PPP1CA,NRP1,GPC3,CITED1,BMP4,ILK,MYCN,PGF,CYR61,RSPO3,CTSL1
GO: Biological Process	GO:0022613	ribonucleoprotein complex biogenesis		3.5e-05	15	286	EIF4A3,NPM1,TXNL4A,RPL7,PRPF31,SRSF5,CIRBP,RPS5,EIF3H,RPS3,RPLP0,EIF5A,RPL26,EIF4A2,EIF4G2
GO: Biological Process	GO:0050767	regulation of neurogenesis		3.5e-05	15	286	NRP1,C5orf13,ROBO2,BMP4,ILK,MAP1B,PLXNB2,CD24,CCND2,CTNNA1,NEFL,ID2,ARHGDIA,SPP1,EFNA1
GO: Biological Process	GO:0019320	hexose catabolic process		3.5e-05	8	82	TPI1,ALDOA,PFKL,LDHA,ENO1,ENO3,GPI,PKM2
GO: Biological Process	GO:0010558	negative regulation of macromolecule biosynthetic process		3.6e-05	26	711	EIF4A3,CDKN1C,CITED1,LMCD1,BMP4,HEY1,HNRNPAB,CIRBP,NR2F2,MAGED1,ZHX1,TXNIP,MEIS2,IGFBP5,UBE2B,NEDD4,ID2,ID3,ID1,ENO1,RAD9A,CRYM,SIN3A,EGR1,CDC6,GRB10
GO: Biological Process	GO:0010604	positive regulation of macromolecule metabolic process		3.6e-05	36	1157	EIF4A3,NPM1,GPC3,GJA1,HSPA5,CNBP,CITED1,CCND1,TOP2A,ADORA1,BMP4,HNRNPAB,CIRBP,NR2F2,TGFA,MAP1B,MAGED1,NUP62,CD24,TRIM16,CCND2,MEIS2,SERTAD3,UBE2B,NEDD4,PAX8,ID2,CACYBP,RPS4X,FOS,EIF5A,CDK2,EIF4G2,EGR1,CD74,OSR1
GO: Biological Process	GO:0022618	ribonucleoprotein complex assembly		4.2e-05	11	163	NPM1,TXNL4A,PRPF31,SRSF5,CIRBP,RPS5,EIF3H,RPS3,EIF5A,EIF4A2,EIF4G2
GO: Biological Process	GO:0051246	regulation of protein metabolic process		4.6e-05	27	765	EIF4A3,PPP1CA,AARS,GPC3,HSP90AB1,GJA1,HSPA5,TMSB4X,CCND1,YWHAE,ADORA1,BMP4,CIRBP,TGFA,MAP1B,CD24,CCND2,IGFBP5,UBE2B,NEDD4,RPS5,EIF3H,RPS4X,EIF5A,EIF4A2,EIF4G2,CD74
GO: Biological Process	GO:0051253	negative regulation of RNA metabolic process		5.2e-05	20	481	NPM1,CDKN1C,LMCD1,BMP4,HEY1,HNRNPAB,NR2F2,MAGED1,ZHX1,TXNIP,MEIS2,UBE2B,NEDD4,ID2,ID3,ID1,ENO1,CRYM,SIN3A,EGR1
GO: Biological Process	GO:0043434	response to peptide hormone stimulus		5.2e-05	13	229	GJA1,CITED1,MAP1B,TRIM16,BTG2,CCND2,APEX1,UBE2B,NEFL,CACYBP,CDK2,EGR1,GRB10
GO: Biological Process	GO:0046365	monosaccharide catabolic process		5.4e-05	8	87	TPI1,ALDOA,PFKL,LDHA,ENO1,ENO3,GPI,PKM2
GO: Biological Process	GO:0051325	interphase		5.4e-05	10	139	CDKN1C,CCND1,CDCA5,CCND2,APBB2,APEX1,CDK2,SIN3A,LSM10,CDC6
GO: Biological Process	GO:0008285	negative regulation of cell proliferation		5.8e-05	19	446	H19,NPM1,GPC3,GJA1,CDKN1C,CD164,ADORA1,BMP4,ILK,NR2F2,WARS,MAGED1,NUP62,CD24,BTG2,IGFBP5,COMT,CTNNA1,CDC6
GO: Biological Process	GO:0002009	morphogenesis of an epithelium		6.1e-05	17	372	NRP1,GPC3,GJA1,CITED1,CCND1,BMP4,ILK,NR2F2,PGF,CD24,TRIM16,TXNIP,ID3,ID1,RSPO3,CTSL1,OSR1
GO: Biological Process	GO:0051130	positive regulation of cellular component organization		6.3e-05	15	301	NPM1,GPC3,RANBP1,ROBO2,ILK,TGFA,MAP1B,PLXNB2,ANXA2,CD24,NEFL,KIF3A,ARHGDIA,EIF5A,MFGE8
GO: Biological Process	GO:0007167	enzyme linked receptor protein signaling pathway		6.7e-05	21	530	NRP1,GPC3,HSPA5,CDKN1C,CITED1,C5orf13,BMP4,TGFA,NUP62,AKAP2,MPZL1,TXNIP,APLP2,IGFBP5,FSTL1,NEDD4,ID1,FOS,EGR1,EFNA1,GRB10
GO: Biological Process	GO:0031327	negative regulation of cellular biosynthetic process		6.8e-05	26	739	EIF4A3,CDKN1C,CITED1,LMCD1,BMP4,HEY1,HNRNPAB,CIRBP,NR2F2,MAGED1,ZHX1,TXNIP,MEIS2,IGFBP5,UBE2B,NEDD4,ID2,ID3,ID1,ENO1,RAD9A,CRYM,SIN3A,EGR1,CDC6,GRB10
GO: Biological Process	GO:0034621	cellular macromolecular complex subunit organization		6.9e-05	25	697	NPM1,FBXO5,TMSB4X,TUBA1B,CHAF1B,TUBB2C,TXNL4A,PRPF31,TUBB,SRSF5,CIRBP,HIST3H2A,MAP1B,H1F0,H2AFY,H3F3B,TUBA1A,RPS5,NEFL,EIF3H,ASF1B,RPS3,EIF5A,EIF4A2,EIF4G2
GO: Biological Process	GO:0051301	cell division		6.9e-05	17	376	CDCA2,PPP1CA,FBXO5,TXNL4A,KLHL13,CCND1,TOP2A,TGFA,PGF,CDCA5,CCND2,MCM5,BUB3,SMC2,CDCA8,CDK2,CDC6
GO: Biological Process	GO:0006417	regulation of translation		7.5e-05	11	174	EIF4A3,PPP1CA,AARS,CIRBP,IGFBP5,RPS5,EIF3H,RPS4X,EIF5A,EIF4A2,EIF4G2
GO: Biological Process	GO:0060284	regulation of cell development		7.6e-05	16	342	NRP1,CITED1,C5orf13,ROBO2,BMP4,ILK,MAP1B,PLXNB2,CD24,CCND2,CTNNA1,NEFL,ID2,ARHGDIA,SPP1,EFNA1
GO: Biological Process	GO:0006323	DNA packaging		8.4e-05	11	176	NPM1,CHAF1B,TOP2A,HIST3H2A,H1F0,CDCA5,H2AFY,H3F3B,UBE2B,ASF1B,SMC2
GO: Biological Process	GO:0009890	negative regulation of biosynthetic process		8.4e-05	26	749	EIF4A3,CDKN1C,CITED1,LMCD1,BMP4,HEY1,HNRNPAB,CIRBP,NR2F2,MAGED1,ZHX1,TXNIP,MEIS2,IGFBP5,UBE2B,NEDD4,ID2,ID3,ID1,ENO1,RAD9A,CRYM,SIN3A,EGR1,CDC6,GRB10
GO: Biological Process	GO:0022008	neurogenesis		8.6e-05	26	750	NRP1,GJA1,ACTB,CDKN1C,C5orf13,YWHAE,ROBO2,BMP4,TUBB,CLU,ILK,NR2F2,MAP1B,PLXNB2,CD24,BTG2,CCND2,APBB2,NEDD4,CTNNA1,NEFL,ID3,ARHGDIA,LAMB1,SPP1,EFNA1
GO: Biological Process	GO:0007399	nervous system development		8.9e-05	38	1305	AARS,NRP1,GJA1,HSPA5,ACTB,CDKN1C,CITED1,C5orf13,YWHAE,ADORA1,ROBO2,BMP4,SEPP1,HEY1,TUBB,CLU,ILK,NR2F2,SIGMAR1,MAP1B,PLXNB2,HEYL,CD24,BTG2,CCND2,APBB2,APLP2,NEDD4,CTNNA1,NEFL,ID3,KIF3A,ARHGDIA,LAMB1,FOS,SPP1,EFNA1,CADM1
GO: Biological Process	GO:0060429	epithelium development		9e-05	16	347	NRP1,GPC3,GJA1,CITED1,CCND1,BMP4,ILK,NR2F2,PGF,CD24,TRIM16,TXNIP,ID3,ID1,CTSL1,OSR1
GO: Biological Process	GO:0051960	regulation of nervous system development		9e-05	15	311	NRP1,C5orf13,ROBO2,BMP4,ILK,MAP1B,PLXNB2,CD24,CCND2,CTNNA1,NEFL,ID2,ARHGDIA,SPP1,EFNA1
GO: Biological Process	GO:0045859	regulation of protein kinase activity		9.5e-05	18	424	NPM1,HSPA5,CDKN1C,GADD45G,CCND1,ADORA1,BMP4,ILK,NR2F2,TGFA,MAGED1,NUP62,CD24,CCND2,APLP2,EFNA1,CDC6,CD74
GO: Biological Process	GO:0048468	cell development		9.8e-05	34	1120	NRP1,GJA1,FBXO5,ACTB,CDKN1C,CITED1,C5orf13,YWHAE,ROBO2,BMP4,TUBB,HNRNPAB,CLU,ILK,NR2F2,MAP1B,PLXNB2,CD24,HBA2,NCAM1,BTG2,CCND2,APBB2,UBE2B,HBA1,NEDD4,CTNNA1,NEFL,ID3,ID1,ARHGDIA,LAMB1,SPP1,EFNA1
GO: Biological Process	GO:0045934	negative regulation of nucleobase, nucleoside, nucleotide and nucleic acid metabolic process		0.000106	24	673	NPM1,CDKN1C,CITED1,LMCD1,BMP4,HEY1,HNRNPAB,NR2F2,MAGED1,ZHX1,TXNIP,MEIS2,UBE2B,NEDD4,ID2,ID3,ID1,ENO1,RPS3,RAD9A,CRYM,SIN3A,EGR1,CDC6
GO: Biological Process	GO:0006297	nucleotide-excision repair, DNA gap filling		0.000107	4	17	RFC4,POLD2,RPA1,RPA2
GO: Biological Process	GO:0000902	cell morphogenesis		0.000108	30	940	NPM1,NRP1,GJA1,ACTB,CITED1,ROBO2,BMP4,HNRNPAB,CLU,ILK,ALDOA,MAP1B,PLXNB2,CD24,APBB2,SERTAD3,IGFBP5,CYR61,UBE2B,NEDD4,CTNNA1,NEFL,ID1,KIF3A,ENO1,ARHGDIA,LAMB1,CDC42EP3,SPP1,EFNA1
GO: Biological Process	GO:0070271	protein complex biogenesis		0.000109	23	632	NPM1,GJA1,FBXO5,TMSB4X,TUBA1B,CHAF1B,TUBB2C,TUBB,CLU,ILK,SHMT2,MAP1B,PFKL,AKAP2,CD24,OGT,TUBA1A,HBA1,CTNNA1,NEFL,GPX3,RRM2,CD74
GO: Biological Process	GO:0010608	posttranscriptional regulation of gene expression		0.00011	14	281	EIF4A3,PPP1CA,AARS,CIRBP,APBB2,IGFBP5,UBE2B,RPS5,EIF3H,ID1,RPS4X,EIF5A,EIF4A2,EIF4G2
GO: Biological Process	GO:0032989	cellular component morphogenesis		0.000111	31	987	NPM1,NRP1,GJA1,ACTB,CITED1,C5orf13,ROBO2,BMP4,HNRNPAB,CLU,ILK,ALDOA,MAP1B,PLXNB2,CD24,APBB2,SERTAD3,IGFBP5,CYR61,UBE2B,NEDD4,CTNNA1,NEFL,ID1,KIF3A,ENO1,ARHGDIA,LAMB1,CDC42EP3,SPP1,EFNA1
GO: Biological Process	GO:0046164	alcohol catabolic process		0.000117	8	97	TPI1,ALDOA,PFKL,LDHA,ENO1,ENO3,GPI,PKM2
GO: Biological Process	GO:0015931	nucleobase, nucleoside, nucleotide and nucleic acid transport		0.000119	9	124	EIF4A3,NPM1,SLC29A3,GJA1,ADORA1,NUP62,SLC25A4,EIF5A,DDX39
GO: Biological Process	GO:0045892	negative regulation of transcription, DNA-dependent		0.000129	19	474	CDKN1C,LMCD1,BMP4,HEY1,HNRNPAB,NR2F2,MAGED1,ZHX1,TXNIP,MEIS2,UBE2B,NEDD4,ID2,ID3,ID1,ENO1,CRYM,SIN3A,EGR1
GO: Biological Process	GO:0051412	response to corticosterone stimulus		0.000136	4	18	CCND1,NEFL,GPX3,FOS
GO: Biological Process	GO:0007178	transmembrane receptor protein serine/threonine kinase signaling pathway		0.000137	11	186	GPC3,HSPA5,CDKN1C,CITED1,C5orf13,BMP4,AKAP2,FSTL1,ID1,FOS,EGR1
GO: Biological Process	GO:0080090	regulation of primary metabolic process		0.00015	35	1193	EIF4A3,PPP1CA,AARS,NPM1,GPC3,GJA1,HSPA5,CITED1,ADORA1,LMCD1,BMP4,HEY1,HNRNPAB,CIRBP,NR2F2,TGFA,MAP1B,MAGED1,ZHX1,HBP1,TXNIP,MEIS2,UBE2B,COMT,PAX8,ID2,ID3,CACYBP,ENO1,FOS,SIN3A,EGR1,GRB10,CD74,TPM2
GO: Biological Process	GO:0043549	regulation of kinase activity		0.00015	18	440	NPM1,HSPA5,CDKN1C,GADD45G,CCND1,ADORA1,BMP4,ILK,NR2F2,TGFA,MAGED1,NUP62,CD24,CCND2,APLP2,EFNA1,CDC6,CD74
GO: Biological Process	GO:0051674	localization of cell		0.000152	25	733	NRP1,GJA1,ACTB,TMSB4X,ACTN1,TUBB2C,YWHAE,ADORA1,ROBO2,BMP4,TUBB,ILK,NR2F2,NUP62,LSP1,CD24,APBB2,APEX1,IGFBP5,ID1,ARHGDIA,LAMB1,LAMA4,CLIC4,EFNA1
GO: Biological Process	GO:0044275	cellular carbohydrate catabolic process		0.000152	9	128	PPP1CA,TPI1,ALDOA,PFKL,LDHA,ENO1,ENO3,GPI,PKM2
GO: Biological Process	GO:0032268	regulation of cellular protein metabolic process		0.000154	24	690	EIF4A3,PPP1CA,AARS,HSP90AB1,HSPA5,TMSB4X,CCND1,YWHAE,ADORA1,BMP4,CIRBP,TGFA,MAP1B,CD24,CCND2,IGFBP5,UBE2B,RPS5,EIF3H,RPS4X,EIF5A,EIF4A2,EIF4G2,CD74
GO: Biological Process	GO:0001655	urogenital system development		0.000157	11	189	GPC3,CITED1,ROBO2,BMP4,ILK,PGF,CALB1,PAX8,ID3,KIF3A,OSR1
GO: Biological Process	GO:0000278	mitotic cell cycle		0.000161	20	523	CDCA2,FBXO5,CDKN1C,PBK,TXNL4A,CCND1,BMP4,TUBB,TGFA,CDCA5,CCND2,APBB2,APEX1,BUB3,SMC2,CDCA8,CDK2,SIN3A,LSM10,CDC6
GO: Biological Process	GO:0045595	regulation of cell differentiation		0.000168	24	694	NRP1,CITED1,RBP1,C5orf13,CCND1,ROBO2,BMP4,CLU,ILK,HLA-DQA1,MAP1B,PLXNB2,CD24,TRIM16,CCND2,CTNNA1,NEFL,ID2,ARHGDIA,EIF5A,SPP1,EFNA1,CD74,OSR1
GO: Biological Process	GO:0035295	tube development		0.000168	15	329	PPP1CA,NRP1,GPC3,GJA1,CITED1,ROBO2,BMP4,ILK,MYCN,PGF,CALB1,CYR61,ID1,CTSL1,OSR1
GO: Biological Process	GO:0010721	negative regulation of cell development		0.000171	7	77	NRP1,CITED1,BMP4,CD24,CTNNA1,ARHGDIA,SPP1
GO: Biological Process	GO:0001525	angiogenesis		0.000173	13	258	NRP1,TNFAIP2,BMP4,VASH2,WARS,TGFA,PGF,ANXA2,CYR61,ID1,GPI,MFGE8,EFNA1
GO: Biological Process	GO:0019220	regulation of phosphate metabolic process		0.000179	17	407	HSPA5,CDKN1C,CCND1,YWHAE,ADORA1,BMP4,ILK,NR2F2,TGFA,MAGED1,PHACTR1,CD24,CCND2,UBE2B,MCM7,GRB10,CD74
GO: Biological Process	GO:0051174	regulation of phosphorus metabolic process		0.000179	17	407	HSPA5,CDKN1C,CCND1,YWHAE,ADORA1,BMP4,ILK,NR2F2,TGFA,MAGED1,PHACTR1,CD24,CCND2,UBE2B,MCM7,GRB10,CD74
GO: Biological Process	GO:0006448	regulation of translational elongation		0.000185	3	8	AARS,RPS5,EIF5A
GO: Biological Process	GO:0016052	carbohydrate catabolic process		0.000192	9	132	PPP1CA,TPI1,ALDOA,PFKL,LDHA,ENO1,ENO3,GPI,PKM2
GO: Biological Process	GO:0030182	neuron differentiation		0.000193	23	657	NRP1,GJA1,ACTB,CDKN1C,C5orf13,ROBO2,BMP4,TUBB,CLU,ILK,MAP1B,PLXNB2,CD24,BTG2,CCND2,APBB2,NEDD4,NEFL,ID3,ARHGDIA,LAMB1,SPP1,EFNA1
GO: Biological Process	GO:0006461	protein complex assembly		0.000201	23	659	NPM1,GJA1,FBXO5,TMSB4X,TUBA1B,CHAF1B,TUBB2C,TUBB,CLU,ILK,SHMT2,MAP1B,PFKL,AKAP2,CD24,OGT,TUBA1A,HBA1,CTNNA1,NEFL,GPX3,RRM2,CD74
GO: Biological Process	GO:0009790	embryonic development		0.000203	25	747	NRP1,GJA1,HSPA5,CITED1,TPI1,TOP2A,BMP4,RPA1,MYCN,MAP1B,NASP,HBA2,APLP2,CYR61,UBE2B,HBA1,ID2,ID3,KIF3A,ENO1,LAMA4,RSPO3,SIN3A,EFNA1,OSR1
GO: Biological Process	GO:0048389	intermediate mesoderm development		0.000231	2	2	BMP4,OSR1
GO: Biological Process	GO:0051503	adenine nucleotide transport		0.000231	2	2	GJA1,SLC25A4
GO: Biological Process	GO:0015867	ATP transport		0.000231	2	2	GJA1,SLC25A4
GO: Biological Process	GO:0051338	regulation of transferase activity		0.000233	18	456	NPM1,HSPA5,CDKN1C,GADD45G,CCND1,ADORA1,BMP4,ILK,NR2F2,TGFA,MAGED1,NUP62,CD24,CCND2,APLP2,EFNA1,CDC6,CD74
GO: Biological Process	GO:0031099	regeneration		0.000248	8	108	GJA1,C5orf13,CCND1,MAP1B,NEFL,ENO3,PKM2,SPP1
GO: Biological Process	GO:0000280	nuclear division		0.000249	14	304	CDCA2,FBXO5,PBK,TXNL4A,KLHL13,BMP4,TUBB,TGFA,CDCA5,BUB3,SMC2,CDCA8,CDK2,CDC6
GO: Biological Process	GO:0007067	mitosis		0.000249	14	304	CDCA2,FBXO5,PBK,TXNL4A,KLHL13,BMP4,TUBB,TGFA,CDCA5,BUB3,SMC2,CDCA8,CDK2,CDC6
GO: Biological Process	GO:0060675	ureteric bud morphogenesis		0.000263	5	38	GPC3,CITED1,BMP4,ILK,PGF
GO: Biological Process	GO:0006928	cellular component movement		0.000263	25	760	NRP1,GJA1,ACTB,TMSB4X,ACTN1,TUBB2C,YWHAE,ADORA1,ROBO2,BMP4,TUBB,ILK,NR2F2,NUP62,LSP1,CD24,APBB2,APEX1,IGFBP5,ID1,ARHGDIA,LAMB1,LAMA4,CLIC4,EFNA1
GO: Biological Process	GO:0000279	M phase		0.000274	17	422	CDCA2,PPP1CA,FBXO5,RANBP1,PBK,TXNL4A,BMP4,TUBB,RPA1,TGFA,CDCA5,UBE2B,BUB3,SMC2,CDCA8,CDK2,CDC6
GO: Biological Process	GO:0014912	negative regulation of smooth muscle cell migration		0.000274	3	9	ILK,APEX1,IGFBP5
GO: Biological Process	GO:0030856	regulation of epithelial cell differentiation		0.000298	5	39	CITED1,CCND1,CD24,TRIM16,OSR1
GO: Biological Process	GO:0031103	axon regeneration		0.00031	4	22	C5orf13,MAP1B,NEFL,SPP1
GO: Biological Process	GO:0048812	neuron projection morphogenesis		0.000324	14	312	NRP1,GJA1,ACTB,C5orf13,ROBO2,CLU,ILK,MAP1B,PLXNB2,APBB2,NEFL,ARHGDIA,SPP1,EFNA1
GO: Biological Process	GO:0007179	transforming growth factor beta receptor signaling pathway		0.000329	10	173	GPC3,HSPA5,CDKN1C,CITED1,C5orf13,BMP4,FSTL1,ID1,FOS,EGR1
GO: Biological Process	GO:0045860	positive regulation of protein kinase activity		0.000333	13	276	NPM1,HSPA5,GADD45G,CCND1,ADORA1,BMP4,ILK,TGFA,MAGED1,CD24,CCND2,EFNA1,CD74
GO: Biological Process	GO:0042325	regulation of phosphorylation		0.000338	16	390	HSPA5,CDKN1C,CCND1,ADORA1,BMP4,ILK,NR2F2,TGFA,MAGED1,PHACTR1,CD24,CCND2,UBE2B,MCM7,GRB10,CD74
GO: Biological Process	GO:0061138	morphogenesis of a branching epithelium		0.000358	8	114	NRP1,GPC3,CITED1,BMP4,ILK,PGF,RSPO3,CTSL1
GO: Biological Process	GO:0031325	positive regulation of cellular metabolic process		0.000361	34	1201	EIF4A3,NPM1,HSP90AB1,HSPA5,CNBP,CITED1,CCND1,TOP2A,ADORA1,BMP4,HNRNPAB,CIRBP,NR2F2,TGFA,MAP1B,MAGED1,NUP62,CD24,TRIM16,CCND2,MEIS2,SERTAD3,UBE2B,COMT,PAX8,CACYBP,RPS4X,FOS,EIF5A,CDK2,EIF4G2,EGR1,GRB10,CD74
GO: Biological Process	GO:0000122	negative regulation of transcription from RNA polymerase II promoter		0.000368	15	354	CDKN1C,LMCD1,BMP4,HEY1,NR2F2,TXNIP,MEIS2,NEDD4,ID2,ID3,ID1,ENO1,CRYM,SIN3A,EGR1
GO: Biological Process	GO:0048285	organelle fission		0.000369	14	316	CDCA2,FBXO5,PBK,TXNL4A,KLHL13,BMP4,TUBB,TGFA,CDCA5,BUB3,SMC2,CDCA8,CDK2,CDC6
GO: Biological Process	GO:0051385	response to mineralocorticoid stimulus		0.000371	4	23	CCND1,NEFL,GPX3,FOS
GO: Biological Process	GO:0031175	neuron projection development		0.000422	16	398	NRP1,GJA1,ACTB,ROBO2,CLU,ILK,MAP1B,PLXNB2,CD24,APBB2,NEDD4,NEFL,ARHGDIA,LAMB1,SPP1,EFNA1
GO: Biological Process	GO:0001658	branching involved in ureteric bud morphogenesis		0.000424	5	42	GPC3,CITED1,BMP4,ILK,PGF
GO: Biological Process	GO:0051259	protein oligomerization		0.000425	12	247	NPM1,GJA1,CLU,ILK,SHMT2,PFKL,AKAP2,OGT,HBA1,CTNNA1,GPX3,RRM2
GO: Biological Process	GO:0032270	positive regulation of cellular protein metabolic process		0.000431	14	321	EIF4A3,HSPA5,CCND1,ADORA1,BMP4,CIRBP,TGFA,MAP1B,CD24,CCND2,RPS4X,EIF5A,EIF4G2,CD74
GO: Biological Process	GO:0051271	negative regulation of cellular component movement		0.000448	7	90	ACTN1,ADORA1,ILK,NR2F2,APEX1,IGFBP5,CLIC4
GO: Biological Process	GO:0048666	neuron development		0.000452	18	482	NRP1,GJA1,ACTB,CDKN1C,ROBO2,CLU,ILK,MAP1B,PLXNB2,CD24,NCAM1,APBB2,NEDD4,NEFL,ARHGDIA,LAMB1,SPP1,EFNA1
GO: Biological Process	GO:0010647	positive regulation of cell communication		0.000452	18	482	GPC3,GJA1,CDKN1C,CITED1,ADORA1,LMCD1,BMP4,HEY1,ILK,TGFA,NUP62,CD24,TRIM16,NCAM1,NEDD4,CTNNA1,GRB10,CD74
GO: Biological Process	GO:0045727	positive regulation of translation		0.000474	5	43	EIF4A3,CIRBP,RPS4X,EIF5A,EIF4G2
GO: Biological Process	GO:0035239	tube morphogenesis		0.000476	11	215	PPP1CA,NRP1,GPC3,GJA1,CITED1,BMP4,ILK,MYCN,PGF,CYR61,CTSL1
GO: Biological Process	GO:0033674	positive regulation of kinase activity		0.000482	13	287	NPM1,HSPA5,GADD45G,CCND1,ADORA1,BMP4,ILK,TGFA,MAGED1,CD24,CCND2,EFNA1,CD74
GO: Biological Process	GO:0042246	tissue regeneration		0.0005	6	66	GJA1,MAP1B,NEFL,ENO3,PKM2,SPP1
GO: Biological Process	GO:0050673	epithelial cell proliferation		0.000505	8	120	CDKN1C,CCND1,BMP4,TGFA,MAGED1,CCND2,ID2,LAMB1
GO: Biological Process	GO:0035467	negative regulation of signaling pathway		0.000513	10	183	GPC3,HSPA5,CITED1,CCND1,NUP62,IGFBP5,UBE2B,NEDD4,GRB10,CD74
GO: Biological Process	GO:0022604	regulation of cell morphogenesis		0.000549	18	490	NPM1,NRP1,CITED1,ROBO2,ILK,ALDOA,MAP1B,PLXNB2,APBB2,SERTAD3,IGFBP5,CYR61,NEFL,ENO1,ARHGDIA,CDC42EP3,SPP1,EFNA1
GO: Biological Process	GO:0051270	regulation of cellular component movement		0.000586	13	293	NRP1,TMSB4X,ACTN1,ADORA1,BMP4,ILK,NR2F2,APEX1,IGFBP5,LAMB1,LAMA4,CLIC4,EFNA1
GO: Biological Process	GO:0009966	regulation of signal transduction		0.000588	31	1087	NPM1,IQGAP1,GPC3,HSP90AB1,GJA1,HSPA5,CDKN1C,CITED1,C5orf13,CCND1,ADORA1,LMCD1,BMP4,HEY1,ILK,TGFA,MAGED1,NUP62,TBC1D10A,CD24,TRIM16,NCAM1,APLP2,IGFBP5,UBE2B,PLEKHG6,NEDD4,CTNNA1,ID1,GRB10,CD74
GO: Biological Process	GO:0006006	glucose metabolic process		0.000633	10	188	PPP1CA,TPI1,ALDOA,PFKL,PDK1,LDHA,ENO1,ENO3,GPI,PKM2
GO: Biological Process	GO:0050768	negative regulation of neurogenesis		0.000635	6	69	NRP1,BMP4,CD24,CTNNA1,ARHGDIA,SPP1
GO: Biological Process	GO:0000087	M phase of mitotic cell cycle		0.000644	13	296	CDCA2,FBXO5,PBK,TXNL4A,BMP4,TUBB,TGFA,CDCA5,BUB3,SMC2,CDCA8,CDK2,CDC6
GO: Biological Process	GO:0051347	positive regulation of transferase activity		0.000664	13	297	NPM1,HSPA5,GADD45G,CCND1,ADORA1,BMP4,ILK,TGFA,MAGED1,CD24,CCND2,EFNA1,CD74
GO: Biological Process	GO:0015865	purine nucleotide transport		0.000686	2	3	GJA1,SLC25A4
GO: Biological Process	GO:0015868	purine ribonucleotide transport		0.000686	2	3	GJA1,SLC25A4
GO: Biological Process	GO:0006450	regulation of translational fidelity		0.000686	2	3	AARS,RPS5
GO: Biological Process	GO:0016264	gap junction assembly		0.000686	2	3	GJA1,CTNNA1
GO: Biological Process	GO:0042273	ribosomal large subunit biogenesis		0.000694	3	12	NPM1,RPL7,RPL26
GO: Biological Process	GO:0071445	cellular response to protein stimulus		0.000701	4	27	AARS,HSPA5,CCND1,EGR1
GO: Biological Process	GO:0031102	neuron projection regeneration		0.000701	4	27	C5orf13,MAP1B,NEFL,SPP1
GO: Biological Process	GO:0042058	regulation of epidermal growth factor receptor signaling pathway		0.000701	4	27	ADORA1,TGFA,NUP62,APLP2
GO: Biological Process	GO:0010629	negative regulation of gene expression		0.000709	22	676	GJA1,CDKN1C,CITED1,LMCD1,BMP4,HEY1,HNRNPAB,BNIP3L,NR2F2,MAGED1,ZHX1,TXNIP,MEIS2,UBE2B,NEDD4,ID2,ID3,ID1,ENO1,CRYM,SIN3A,EGR1
GO: Biological Process	GO:0043062	extracellular structure organization		0.000721	11	226	DCN,TGFBI,ROBO2,P4HA1,ILK,MAP1B,ANXA2,APBB2,APLP2,CYR61,CADM1
GO: Biological Process	GO:0048858	cell projection morphogenesis		0.000745	19	546	NRP1,GJA1,ACTB,C5orf13,ROBO2,CLU,ILK,MAP1B,PLXNB2,CD24,APBB2,UBE2B,NEDD4,NEFL,KIF3A,ARHGDIA,LAMB1,SPP1,EFNA1
GO: Biological Process	GO:0034728	nucleosome organization		0.000774	8	128	NPM1,CHAF1B,HIST3H2A,H1F0,NASP,H2AFY,H3F3B,ASF1B
GO: Biological Process	GO:0071310	cellular response to organic substance		0.000775	10	193	AARS,HSPA5,CCND1,ROBO2,BMP4,PGF,CTNNA1,FOS,CDK2,EGR1
GO: Biological Process	GO:0009967	positive regulation of signal transduction		0.000792	16	422	GPC3,GJA1,CDKN1C,CITED1,LMCD1,BMP4,HEY1,ILK,TGFA,NUP62,CD24,TRIM16,NCAM1,NEDD4,CTNNA1,CD74
GO: Biological Process	GO:0040013	negative regulation of locomotion		0.000796	6	72	ROBO2,ILK,NR2F2,APEX1,IGFBP5,CLIC4
GO: Biological Process	GO:0051258	protein polymerization		0.000815	8	129	FBXO5,TMSB4X,TUBA1B,TUBB2C,TUBB,MAP1B,TUBA1A,NEFL
GO: Biological Process	GO:0035468	positive regulation of signaling pathway		0.000839	10	195	ADORA1,BMP4,HEY1,NUP62,TRIM16,NCAM1,NEDD4,CTNNA1,GRB10,CD74
GO: Biological Process	GO:0030030	cell projection organization		0.000904	19	555	NRP1,GJA1,ACTB,C5orf13,ROBO2,CLU,ILK,MAP1B,PLXNB2,CD24,APBB2,UBE2B,NEDD4,NEFL,KIF3A,ARHGDIA,LAMB1,SPP1,EFNA1
GO: Biological Process	GO:0030198	extracellular matrix organization		0.000947	8	132	DCN,TGFBI,P4HA1,ILK,ANXA2,APBB2,APLP2,CYR61
GO: Biological Process	GO:0051129	negative regulation of cellular component organization		0.000959	11	234	NPM1,NRP1,TMSB4X,CITED1,ROBO2,BMP4,CLU,MAP1B,UBE2B,ARHGDIA,SPP1
GO: Biological Process	GO:0007409	axonogenesis		0.000961	12	271	NRP1,ACTB,C5orf13,ROBO2,ILK,MAP1B,PLXNB2,APBB2,NEFL,ARHGDIA,SPP1,EFNA1
GO: Biological Process	GO:0048545	response to steroid hormone stimulus		0.000961	12	271	CITED1,CCND1,BMP4,MAP1B,CD24,TXNIP,CCND2,NEFL,GPX3,FOS,MFGE8,SPP1
GO: Biological Process	GO:0016481	negative regulation of transcription		0.001041	20	606	CDKN1C,CITED1,LMCD1,BMP4,HEY1,HNRNPAB,NR2F2,MAGED1,ZHX1,TXNIP,MEIS2,UBE2B,NEDD4,ID2,ID3,ID1,ENO1,CRYM,SIN3A,EGR1
GO: Biological Process	GO:0010942	positive regulation of cell death		0.001046	19	562	TUBB2C,TOP2A,YWHAE,ADORA1,BMP4,TUBB,BNIP3L,MYCN,MAGED1,CD24,TXNIP,APBB2,ID3,LDHA,RPS3,EIF5A,RAD9A,NGFRAP1,CADM1
GO: Biological Process	GO:0032990	cell part morphogenesis		0.001046	19	562	NRP1,GJA1,ACTB,C5orf13,ROBO2,CLU,ILK,MAP1B,PLXNB2,CD24,APBB2,UBE2B,NEDD4,NEFL,KIF3A,ARHGDIA,LAMB1,SPP1,EFNA1
GO: Biological Process	GO:0048589	developmental growth		0.001057	10	201	NRP1,GJA1,BMP4,ILK,MAP1B,IGFBP5,NEFL,ENO3,PKM2,SPP1
GO: Biological Process	GO:0040011	locomotion		0.001095	22	699	NRP1,GJA1,TMSB4X,YWHAE,ADORA1,ROBO2,BMP4,ILK,NR2F2,NUP62,LSP1,CD24,APBB2,APEX1,IGFBP5,CYR61,NEFL,ID1,LAMB1,LAMA4,CLIC4,EFNA1
GO: Biological Process	GO:0048667	cell morphogenesis involved in neuron differentiation		0.001106	13	314	NRP1,GJA1,ACTB,ROBO2,CLU,ILK,MAP1B,PLXNB2,APBB2,NEFL,ARHGDIA,SPP1,EFNA1
GO: Biological Process	GO:0002495	antigen processing and presentation of peptide antigen via MHC class II		0.001123	3	14	HLA-DRB1,HLA-DQA1,CD74
GO: Biological Process	GO:0019886	antigen processing and presentation of exogenous peptide antigen via MHC class II		0.001123	3	14	HLA-DRB1,HLA-DQA1,CD74
GO: Biological Process	GO:0045742	positive regulation of epidermal growth factor receptor signaling pathway		0.001123	3	14	ADORA1,TGFA,NUP62
GO: Biological Process	GO:0043627	response to estrogen stimulus		0.001204	8	137	CITED1,CCND1,BMP4,MAP1B,CD24,TXNIP,CCND2,MFGE8
GO: Biological Process	GO:0010646	regulation of cell communication		0.001228	35	1339	NPM1,IQGAP1,GPC3,HSP90AB1,GJA1,HSPA5,CDKN1C,CITED1,C5orf13,CCND1,ADORA1,LMCD1,BMP4,HEY1,ILK,TGFA,MAP1B,MAGED1,NUP62,CALB1,PFKL,TBC1D10A,CD24,TRIM16,NCAM1,APLP2,IGFBP5,UBE2B,PLEKHG6,NEDD4,CTNNA1,ID1,EGR1,GRB10,CD74
GO: Biological Process	GO:0051704	multi-organism process		0.001237	25	846	NPM1,ACTA2,CITED1,YWHAE,HNRNPK,BNIP3L,CLU,PGF,SLC25A4,SLC25A5,UNG,CD24,APLP2,COMT,NEDD4,ENO1,GPX3,LAMB1,SMC2,RPLP0,FOS,MFGE8,SPP1,EIF4A2,EEF1G
GO: Biological Process	GO:0016477	cell migration		0.001259	18	527	NRP1,GJA1,TMSB4X,YWHAE,ADORA1,BMP4,ILK,NR2F2,NUP62,CD24,APBB2,APEX1,IGFBP5,ID1,LAMB1,LAMA4,CLIC4,EFNA1
GO: Biological Process	GO:0031344	regulation of cell projection organization		0.001261	9	171	NRP1,ROBO2,ILK,MAP1B,PLXNB2,NEFL,ARHGDIA,SPP1,EFNA1
GO: Biological Process	GO:0048729	tissue morphogenesis		0.001267	17	484	NRP1,GPC3,GJA1,CITED1,CCND1,BMP4,ILK,NR2F2,PGF,CD24,TRIM16,TXNIP,ID3,ID1,RSPO3,CTSL1,OSR1
GO: Biological Process	GO:0072001	renal system development		0.001328	7	108	CITED1,ROBO2,BMP4,CALB1,ID3,KIF3A,OSR1
GO: Biological Process	GO:0001701	in utero embryonic development		0.00135	12	282	GJA1,CITED1,RPA1,NASP,HBA2,CYR61,UBE2B,HBA1,KIF3A,ENO1,RSPO3,SIN3A
GO: Biological Process	GO:0072180	mesonephric duct morphogenesis		0.001359	2	4	GPC3,OSR1
GO: Biological Process	GO:0006564	L-serine biosynthetic process		0.001359	2	4	PSAT1,SHMT2
GO: Biological Process	GO:0072178	nephric duct morphogenesis		0.001359	2	4	GPC3,OSR1
GO: Biological Process	GO:0006862	nucleotide transport		0.001359	2	4	GJA1,SLC25A4
GO: Biological Process	GO:0003382	epithelial cell morphogenesis		0.001388	3	15	CITED1,BMP4,ID1
GO: Biological Process	GO:0006413	translational initiation		0.001476	6	81	RPS5,EIF3H,RPS3,EIF5A,EIF4A2,EIF4G2
GO: Biological Process	GO:0031497	chromatin assembly		0.001584	8	143	NPM1,CHAF1B,HIST3H2A,H1F0,H2AFY,H3F3B,UBE2B,ASF1B
GO: Biological Process	GO:0030097	hemopoiesis		0.001592	15	409	GADD45G,CD164,RBP1,BMP4,RPA1,CIAPIN1,HLA-DQA1,CRIP2,CD24,HBA2,HBA1,ID2,RPL22,EGR1,CD74
GO: Biological Process	GO:0044092	negative regulation of molecular function		0.001613	12	288	FBXO5,CDKN1C,GADD45G,ADORA1,BMP4,ILK,NR2F2,NUP62,ID2,ID3,ID1,GPI
GO: Biological Process	GO:0007017	microtubule-based process		0.001634	13	328	COPZ1,NPM1,FBXO5,RANBP1,TUBA1B,TUBB2C,TUBB,MAP1B,UBE2B,TUBA1A,NEFL,KIF3A,BUB3
GO: Biological Process	GO:0090183	regulation of kidney development		0.001689	3	16	CITED1,BMP4,MAGED1
GO: Biological Process	GO:0002520	immune system development		0.001767	16	456	GADD45G,CD164,RBP1,BMP4,RPA1,CIAPIN1,HLA-DQA1,CRIP2,UNG,CD24,HBA2,HBA1,ID2,RPL22,EGR1,CD74
GO: Biological Process	GO:0045597	positive regulation of cell differentiation		0.001771	13	331	ROBO2,BMP4,CLU,ILK,HLA-DQA1,MAP1B,PLXNB2,TRIM16,NEFL,ID2,ARHGDIA,EIF5A,CD74
GO: Biological Process	GO:0030336	negative regulation of cell migration		0.00178	6	84	ADORA1,ILK,NR2F2,APEX1,IGFBP5,CLIC4
GO: Biological Process	GO:0009612	response to mechanical stimulus		0.00178	6	84	DCN,BMP4,MAP1B,TXNIP,BTG2,FOS
GO: Biological Process	GO:0005996	monosaccharide metabolic process		0.00179	11	253	PPP1CA,TPI1,ALDOA,PFKL,NAGK,PDK1,LDHA,ENO1,ENO3,GPI,PKM2
GO: Biological Process	GO:0009888	tissue development		0.00189	29	1069	DCN,AARS,NRP1,GPC3,GJA1,CITED1,CCND1,BMP4,HNRNPAB,ILK,NR2F2,MYCN,MAP1B,PGF,CD24,TRIM16,TXNIP,IGFBP5,PLOD1,NEFL,ID3,ID1,ENO3,MEST,LAMC2,PKM2,SPP1,CTSL1,OSR1
GO: Biological Process	GO:0070887	cellular response to chemical stimulus		0.001929	16	460	AARS,HSPA5,CCND1,ROBO2,BMP4,PGF,NUP62,APEX1,CTNNA1,ID2,GPX3,FOS,CDK2,SIN3A,EGR1,CLIC4
GO: Biological Process	GO:0040012	regulation of locomotion		0.00197	12	295	TMSB4X,ADORA1,ROBO2,BMP4,ILK,NR2F2,APEX1,IGFBP5,LAMB1,LAMA4,CLIC4,EFNA1
GO: Biological Process	GO:0043065	positive regulation of apoptosis		0.002012	18	550	TUBB2C,TOP2A,YWHAE,ADORA1,BMP4,TUBB,BNIP3L,MAGED1,CD24,TXNIP,APBB2,ID3,LDHA,RPS3,EIF5A,RAD9A,NGFRAP1,CADM1
GO: Biological Process	GO:0060395	SMAD protein signal transduction		0.002028	3	17	CITED1,BMP4,FOS
GO: Biological Process	GO:0043403	skeletal muscle tissue regeneration		0.002028	3	17	GJA1,ENO3,PKM2
GO: Biological Process	GO:0006334	nucleosome assembly		0.002104	7	117	NPM1,CHAF1B,HIST3H2A,H1F0,H2AFY,H3F3B,ASF1B
GO: Biological Process	GO:0006275	regulation of DNA replication		0.00213	6	87	NPM1,ID3,CACYBP,RAD9A,CDK2,CDC6
GO: Biological Process	GO:0043068	positive regulation of programmed cell death		0.002176	18	554	TUBB2C,TOP2A,YWHAE,ADORA1,BMP4,TUBB,BNIP3L,MAGED1,CD24,TXNIP,APBB2,ID3,LDHA,RPS3,EIF5A,RAD9A,NGFRAP1,CADM1
GO: Biological Process	GO:0014012	axon regeneration in the peripheral nervous system		0.002242	2	5	MAP1B,NEFL
GO: Biological Process	GO:0006271	DNA strand elongation involved in DNA replication		0.002242	2	5	FEN1,RFC4
GO: Biological Process	GO:0002064	epithelial cell development		0.002341	4	37	GJA1,CITED1,BMP4,ID1
GO: Biological Process	GO:0051591	response to cAMP		0.002345	5	61	CITED1,MAT2A,CCND2,FOS,CDK2
GO: Biological Process	GO:0060749	mammary gland alveolus development		0.002407	3	18	CCND1,TGFA,ID2
GO: Biological Process	GO:0007176	regulation of epidermal growth factor receptor activity		0.002407	3	18	ADORA1,TGFA,APLP2
GO: Biological Process	GO:0051172	negative regulation of nitrogen compound metabolic process		0.002494	11	264	CITED1,LMCD1,BMP4,HNRNPAB,NR2F2,MAGED1,TXNIP,COMT,ID2,ENO1,SIN3A
GO: Biological Process	GO:0000079	regulation of cyclin-dependent protein kinase activity		0.00252	5	62	CDKN1C,CCND1,NR2F2,CCND2,CDC6
GO: Biological Process	GO:0051052	regulation of DNA metabolic process		0.00252	8	154	NPM1,UBE2B,ID3,CACYBP,RPS3,RAD9A,CDK2,CDC6
GO: Biological Process	GO:0031346	positive regulation of cell projection organization		0.002528	6	90	ROBO2,ILK,MAP1B,PLXNB2,NEFL,ARHGDIA
GO: Biological Process	GO:0006357	regulation of transcription from RNA polymerase II promoter		0.002563	25	893	CREG1,UHRF1,CDKN1C,CNBP,CITED1,TOP2A,LMCD1,BMP4,HEY1,NR2F2,MYCN,MAGED1,HEYL,TXNIP,MEIS2,NEDD4,PAX8,ID2,ID3,ID1,ENO1,FOS,CRYM,SIN3A,EGR1
GO: Biological Process	GO:0090092	regulation of transmembrane receptor protein serine/threonine kinase signaling pathway		0.002673	6	91	GPC3,HSPA5,CDKN1C,CITED1,C5orf13,BMP4
GO: Biological Process	GO:0030334	regulation of cell migration		0.00272	11	267	TMSB4X,ADORA1,BMP4,ILK,NR2F2,APEX1,IGFBP5,LAMB1,LAMA4,CLIC4,EFNA1
GO: Biological Process	GO:0048678	response to axon injury		0.002847	4	39	C5orf13,MAP1B,NEFL,SPP1
GO: Biological Process	GO:0000226	microtubule cytoskeleton organization		0.002881	9	193	NPM1,FBXO5,RANBP1,TUBA1B,TUBB,MAP1B,UBE2B,NEFL,BUB3
GO: Biological Process	GO:0051592	response to calcium ion		0.002897	5	64	ACTB,CCND1,TXNIP,NEDD4,CLIC4
GO: Biological Process	GO:0048534	hemopoietic or lymphoid organ development		0.002933	15	436	GADD45G,CD164,RBP1,BMP4,RPA1,CIAPIN1,HLA-DQA1,CRIP2,CD24,HBA2,HBA1,ID2,RPL22,EGR1,CD74
GO: Biological Process	GO:0032879	regulation of localization		0.002951	26	952	NRP1,GPC3,GJA1,TMSB4X,ACTN1,ADORA1,BMP4,ILK,NR2F2,PFKL,ANXA2,TRIM16,APEX1,IGFBP5,NEDD4,KIF3A,ARHGDIA,MEST,LAMB1,LAMA4,MFGE8,CLIC4,EFNA1,GRB10,CADM1,CD74
GO: Biological Process	GO:0019318	hexose metabolic process		0.003038	10	232	PPP1CA,TPI1,ALDOA,PFKL,PDK1,LDHA,ENO1,ENO3,GPI,PKM2
GO: Biological Process	GO:0033273	response to vitamin		0.003054	7	125	RBP1,CCND1,BMP4,MAP1B,TRIM16,MEST,SPP1
GO: Biological Process	GO:0009628	response to abiotic stimulus		0.003255	16	485	DCN,FEN1,GJA1,CCND1,ADORA1,BMP4,CIRBP,MAP1B,MAT2A,TXNIP,BTG2,UBE2B,NEDD4,FOS,RAD9A,CDK2
GO: Biological Process	GO:0000080	G1 phase of mitotic cell cycle		0.003288	3	20	CDKN1C,CDK2,CDC6
GO: Biological Process	GO:0048662	negative regulation of smooth muscle cell proliferation		0.003288	3	20	ILK,IGFBP5,COMT
GO: Biological Process	GO:0048870	cell motility		0.003291	18	576	NRP1,GJA1,TMSB4X,YWHAE,ADORA1,BMP4,ILK,NR2F2,NUP62,CD24,APBB2,APEX1,IGFBP5,ID1,LAMB1,LAMA4,CLIC4,EFNA1
GO: Biological Process	GO:0048659	smooth muscle cell proliferation		0.003313	5	66	BMP4,ILK,IGFBP5,COMT,CALCRL
GO: Biological Process	GO:0043618	regulation of transcription from RNA polymerase II promoter in response to stress		0.003329	2	6	NEDD4,SIN3A
GO: Biological Process	GO:0006366	transcription from RNA polymerase II promoter		0.003345	27	1011	CREG1,UHRF1,CDKN1C,CNBP,CITED1,TOP2A,LMCD1,BMP4,HEY1,NR2F2,TSC22D1,MYCN,MAGED1,HEYL,TXNIP,MEIS2,APEX1,NEDD4,PAX8,ID2,ID3,ID1,ENO1,FOS,CRYM,SIN3A,EGR1
GO: Biological Process	GO:0048638	regulation of developmental growth		0.003536	5	67	NRP1,ILK,MAP1B,NCAM1,SPP1
GO: Biological Process	GO:0044265	cellular macromolecule catabolic process		0.003668	25	918	EIF4A3,PPP1CA,FEN1,HSP90AB1,UHRF1,HSPA5,FBXO5,KLHL13,TPI1,RPA1,RPA2,TRIM63,KDM2B,ALDOA,PFKL,UBE2B,NEDD4,LDHA,CACYBP,ENO1,ENO3,BUB3,GPI,PKM2,USP10
GO: Biological Process	GO:0050769	positive regulation of neurogenesis		0.003675	6	97	ROBO2,ILK,MAP1B,PLXNB2,NEFL,ARHGDIA
GO: Biological Process	GO:0017015	regulation of transforming growth factor beta receptor signaling pathway		0.003675	6	97	GPC3,HSPA5,CDKN1C,CITED1,C5orf13,BMP4
GO: Biological Process	GO:0010564	regulation of cell cycle process		0.003705	8	164	NPM1,FBXO5,RANBP1,BMP4,TGFA,APBB2,APEX1,UBE2B
GO: Biological Process	GO:0043524	negative regulation of neuron apoptosis		0.00377	5	68	AARS,ILK,TGFA,NEFL,GPI
GO: Biological Process	GO:0002478	antigen processing and presentation of exogenous peptide antigen		0.003793	3	21	HLA-DRB1,HLA-DQA1,CD74
GO: Biological Process	GO:0060562	epithelial tube morphogenesis		0.003865	6	98	GPC3,CITED1,BMP4,ILK,PGF,CTSL1
GO: Biological Process	GO:0001890	placenta development		0.004063	6	99	DCN,HSP90AB1,CITED1,CYR61,RSPO3,SPP1
GO: Biological Process	GO:0090100	positive regulation of transmembrane receptor protein serine/threonine kinase signaling pathway		0.004074	4	43	GPC3,CDKN1C,CITED1,BMP4
GO: Biological Process	GO:0051171	regulation of nitrogen compound metabolic process		0.004097	26	976	NPM1,HSP90AB1,CITED1,ADORA1,LMCD1,BMP4,HEY1,HNRNPAB,CIRBP,NR2F2,MAGED1,ZHX1,HBP1,TXNIP,MEIS2,UBE2B,COMT,PAX8,ID2,ID3,CACYBP,ENO1,FOS,SIN3A,EGR1,TPM2
GO: Biological Process	GO:0006091	generation of precursor metabolites and energy		0.004193	13	366	PPP1CA,TPI1,ALDOA,UQCRFS1,SLC25A4,PFKL,NDUFV1,LDHA,ENO1,ENO3,GPI,PKM2,ATP5C1
GO: Biological Process	GO:0009411	response to UV		0.004271	5	70	FEN1,CCND1,CIRBP,UBE2B,NEDD4
GO: Biological Process	GO:0001959	regulation of cytokine-mediated signaling pathway		0.004342	3	22	HSP90AB1,CD24,CD74
GO: Biological Process	GO:0061097	regulation of protein tyrosine kinase activity		0.004342	3	22	ADORA1,TGFA,APLP2
GO: Biological Process	GO:0048660	regulation of smooth muscle cell proliferation		0.004539	5	71	BMP4,ILK,IGFBP5,COMT,CALCRL
GO: Biological Process	GO:0032870	cellular response to hormone stimulus		0.004566	9	207	ROBO2,BMP4,PGF,NUP62,CCND2,UBE2B,FOS,CDK2,GRB10
GO: Biological Process	GO:0007089	traversing start control point of mitotic cell cycle		0.004614	2	7	CDK2,CDC6
GO: Biological Process	GO:0007406	negative regulation of neuroblast proliferation		0.004614	2	7	CD24,CTNNA1
GO: Biological Process	GO:0019800	peptide cross-linking via chondroitin 4-sulfate glycosaminoglycan		0.004614	2	7	DCN,BGN
GO: Biological Process	GO:0000089	mitotic metaphase		0.004614	2	7	FBXO5,CDCA8
GO: Biological Process	GO:0022616	DNA strand elongation		0.004614	2	7	FEN1,RFC4
GO: Biological Process	GO:0045741	positive regulation of epidermal growth factor receptor activity		0.004614	2	7	ADORA1,TGFA
GO: Biological Process	GO:0030388	fructose 1,6-bisphosphate metabolic process		0.004614	2	7	ALDOA,PFKL
GO: Biological Process	GO:0002504	antigen processing and presentation of peptide or polysaccharide antigen via MHC class II		0.004938	3	23	HLA-DRB1,HLA-DQA1,CD74
GO: Biological Process	GO:0051318	G1 phase		0.004938	3	23	CDKN1C,CDK2,CDC6
GO: Biological Process	GO:0045596	negative regulation of cell differentiation		0.005063	11	290	NRP1,CITED1,CCND1,BMP4,CD24,CTNNA1,ID2,ARHGDIA,SPP1,CD74,OSR1
GO: Biological Process	GO:0030509	BMP signaling pathway		0.005109	5	73	GPC3,BMP4,FSTL1,ID1,EGR1
GO: Biological Process	GO:0051276	chromosome organization		0.005272	18	603	NPM1,CHAF1B,TOP2A,RPA1,HIST3H2A,KDM2B,EP400,H1F0,CDCA5,NASP,TRIM16,H2AFY,H3F3B,UBE2B,ASF1B,BUB3,SMC2,CDCA8
GO: Biological Process	GO:0010035	response to inorganic substance		0.005278	10	251	ACTB,CCND1,MAP1B,TXNIP,NCAM1,APEX1,NEDD4,ID2,GPX3,CLIC4
GO: Biological Process	GO:0006519	cellular amino acid and derivative metabolic process		0.00537	14	421	AARS,AZIN1,PSAT1,P4HA1,MSRA,SHMT2,WARS,MARS,MAT2A,COMT,PLOD1,GPX3,EIF5A,CRYM
GO: Biological Process	GO:0050678	regulation of epithelial cell proliferation		0.005413	6	105	CDKN1C,BMP4,TGFA,MAGED1,CCND2,LAMB1
GO: Cellular Component	GO:0044445	cytosolic part		0	21	165	HSPA5,RPL7,RPL6,RPL4,VBP1,PFKL,HBA2,HBA1,RPS5,NEFL,RPS9,ENO1,ENO3,RPS4X,RPS3,RPL32,RPLP0,RPL22,RPL26,RPL27A,RPS20
GO: Cellular Component	GO:0022626	cytosolic ribosome		0	14	82	RPL7,RPL6,RPL4,HBA2,RPS5,RPS9,RPS4X,RPS3,RPL32,RPLP0,RPL22,RPL26,RPL27A,RPS20
GO: Cellular Component	GO:0033279	ribosomal subunit		0	16	133	NPM1,RPL7,RPL6,RPL4,RPL13A,HBA2,RPS5,RPS9,RPS4X,RPS3,RPL32,RPLP0,RPL22,RPL26,RPL27A,RPS20
GO: Cellular Component	GO:0030529	ribonucleoprotein complex		0	31	554	EIF4A3,H19,PUF60,NPM1,ACTB,TXNL4A,RPL7,RPL6,PRPF31,HNRNPK,RPL15,HNRNPAB,RPL4,CIRBP,RPL13A,CANX,NUP62,HBA2,APEX1,RPS5,RPS9,RPS4X,RPS3,RPL32,RPLP0,RPL22,RPL26,RPL27A,LSM10,RPS20,EEF2
GO: Cellular Component	GO:0005840	ribosome		0	19	219	NPM1,RPL7,RPL6,RPL15,RPL4,RPL13A,CANX,HBA2,APEX1,RPS5,RPS9,RPS4X,RPS3,RPL32,RPLP0,RPL22,RPL26,RPL27A,RPS20
GO: Cellular Component	GO:0022625	cytosolic large ribosomal subunit		0	8	39	RPL7,RPL6,RPL4,RPL32,RPLP0,RPL22,RPL26,RPL27A
GO: Cellular Component	GO:0015934	large ribosomal subunit		0	10	71	NPM1,RPL7,RPL6,RPL4,RPL13A,RPL32,RPLP0,RPL22,RPL26,RPL27A
GO: Cellular Component	GO:0044427	chromosomal part		1e-06	23	474	UHRF1,RFC4,RPA1,RPA2,HIST3H2A,MYCN,H1F0,CDCA5,SEC13,H2AFY,H3F3B,UBE2B,MCM3,MCM7,NEDD4,ID2,ASF1B,CENPM,BUB3,SMC2,CDCA8,CDK2,SIN3A
GO: Cellular Component	GO:0005694	chromosome		3e-06	24	543	RFC4,TOP2A,RPA1,RPA2,HIST3H2A,MYCN,H1F0,CDCA5,SEC13,H2AFY,H3F3B,UBE2B,MCM3,MCM7,NEDD4,ID2,ASF1B,CENPM,BUB3,SMC2,CDCA8,CDK2,SSRP1,SIN3A
GO: Cellular Component	GO:0005625	soluble fraction		1.2e-05	21	475	AARS,ACTB,TPI1,WARS,MAP1B,PFKL,NAGK,ANXA2,HBA1,COMT,PLOD1,LDHA,ID1,CACYBP,ENO1,GPX3,GPI,LAMC2,PKM2,CTSL1,CLIC4
GO: Cellular Component	GO:0022627	cytosolic small ribosomal subunit		2e-05	6	38	HBA2,RPS5,RPS9,RPS4X,RPS3,RPS20
GO: Cellular Component	GO:0005657	replication fork		2e-05	6	38	RFC4,RPA1,RPA2,UBE2B,MCM3,MCM7
GO: Cellular Component	GO:0005654	nucleoplasm		2.3e-05	34	1051	EIF4A3,CREG1,PPP1CA,NPM1,RFC4,FBXO5,ACTB,POLD2,CHAF1B,CCND1,TOP2A,PRPF31,HNRNPK,RPA1,RPA2,SRSF4,CIRBP,EP400,HEYL,OGT,TRIM16,APEX1,MCM3,MCM6,MCM5,MCM7,PAX8,FOS,CDK2,SSRP1,SIN3A,LSM10,CDC6,SFRS18
GO: Cellular Component	GO:0015935	small ribosomal subunit		4.9e-05	7	64	NPM1,HBA2,RPS5,RPS9,RPS4X,RPS3,RPS20
GO: Cellular Component	GO:0015629	actin cytoskeleton		6.9e-05	15	307	IQGAP1,ACTA2,MYL9,ACTN1,RPA1,ILK,ALDOA,H1F0,LSP1,ANXA2,SORBS2,CTNNA1,CDC42EP3,CLIC4,TPM2
GO: Cellular Component	GO:0044453	nuclear membrane part		0.000132	9	127	MATR3,NRM,SIGMAR1,NUP62,NARF,SEC13,TOR1AIP1,EIF5A,TMEM109
GO: Cellular Component	GO:0005637	nuclear inner membrane		0.000146	5	34	MATR3,NRM,SIGMAR1,NARF,TOR1AIP1
GO: Cellular Component	GO:0000805	X chromosome		0.000179	3	8	H2AFY,H3F3B,CDK2
GO: Cellular Component	GO:0070688	MLL5-L complex		0.000179	3	8	PPP1CA,ACTB,OGT
GO: Cellular Component	GO:0005635	nuclear envelope		0.000195	13	264	MATR3,NRM,BNIP3L,TMEM176B,SIGMAR1,SCD,NUP62,NARF,SEC13,TOR1AIP1,CACYBP,EIF5A,TMEM109
GO: Cellular Component	GO:0043596	nuclear replication fork		0.000202	4	20	RPA1,RPA2,MCM3,MCM7
GO: Cellular Component	GO:0005607	laminin-2 complex		0.000226	2	2	LAMB1,LAMC2
GO: Cellular Component	GO:0031965	nuclear membrane		0.000267	11	203	MATR3,NRM,TMEM176B,SIGMAR1,SCD,NUP62,NARF,SEC13,TOR1AIP1,EIF5A,TMEM109
GO: Cellular Component	GO:0043292	contractile fiber		0.000291	9	141	ACTA2,MYL9,ACTN1,ILK,TRIM63,ALDOA,SORBS2,ENO1,TPM2
GO: Cellular Component	GO:0043005	neuron projection		0.000362	19	520	PPP1CA,IQGAP1,NRP1,ACTB,ACTN1,ADORA1,ROBO2,ILK,SIGMAR1,MAP1B,CANX,NCAM1,APBB2,NEFL,CACYBP,RPS3,EIF5A,CTSL1,CADM1
GO: Cellular Component	GO:0043256	laminin complex		0.000375	3	10	LAMB1,LAMC2,LAMA4
GO: Cellular Component	GO:0000803	sex chromosome		0.000422	4	24	H2AFY,H3F3B,UBE2B,CDK2
GO: Cellular Component	GO:0042995	cell projection		0.00046	29	986	PPP1CA,IQGAP1,NRP1,ACTB,ACTN1,ADORA1,ROBO2,ILK,ALDOA,SIGMAR1,MAP1B,CANX,TBC1D10A,CD24,NCAM1,APBB2,NEDD4,CTNNA1,NEFL,LDHA,KIF3A,CACYBP,RPS3,PKM2,EIF5A,SPP1,CTSL1,CLIC4,CADM1
GO: Cellular Component	GO:0005730	nucleolus		0.00049	28	942	PPP1CA,NPM1,IQGAP1,CDKN1C,ACTN1,TOP2A,RPL6,HNRNPK,ZBTB20,CIAPIN1,KDM2B,VRK1,EP400,MARS,NUP62,MEIS2,C10orf58,MCM3,RPS9,BUB3,FOS,CDCA8,RAD9A,SIN3A,TMEM109,NOL11,USP10,OSR1
GO: Cellular Component	GO:0031012	extracellular matrix		0.000505	16	409	DCN,TGFBI,FREM1,GPC3,BGN,LMCD1,BMP4,CLU,CRIP2,ANXA2,LAMB1,LAMC2,MFAP2,MFAP4,LAMA4,MFGE8
GO: Cellular Component	GO:0000785	chromatin		0.00063	12	261	UHRF1,HIST3H2A,MYCN,H1F0,H2AFY,H3F3B,UBE2B,MCM7,NEDD4,ID2,ASF1B,SIN3A
GO: Cellular Component	GO:0000228	nuclear chromosome		0.000772	10	195	TOP2A,RPA1,RPA2,H2AFY,H3F3B,UBE2B,MCM3,MCM7,SMC2,SIN3A
GO: Cellular Component	GO:0044449	contractile fiber part		0.000883	8	132	ACTA2,MYL9,ACTN1,ILK,ALDOA,SORBS2,ENO1,TPM2
GO: Cellular Component	GO:0031967	organelle envelope		0.000916	23	743	MATR3,GJA1,NRM,BNIP3L,TMEM176B,SHMT2,SIGMAR1,SCD,NUP62,UQCRFS1,SLC25A4,SLC25A5,NARF,SEC13,TXNIP,CSDE1,NDUFV1,TOR1AIP1,CACYBP,EIF5A,COX7A2L,TMEM109,ATP5C1
GO: Cellular Component	GO:0031975	envelope		0.001132	23	755	MATR3,GJA1,NRM,BNIP3L,TMEM176B,SHMT2,SIGMAR1,SCD,NUP62,UQCRFS1,SLC25A4,SLC25A5,NARF,SEC13,TXNIP,CSDE1,NDUFV1,TOR1AIP1,CACYBP,EIF5A,COX7A2L,TMEM109,ATP5C1
GO: Cellular Component	GO:0000015	phosphopyruvate hydratase complex		0.001329	2	4	ENO1,ENO3
GO: Cellular Component	GO:0045298	tubulin complex		0.001329	2	4	TUBB2C,TUBB
GO: Cellular Component	GO:0043601	nuclear replisome		0.001345	3	15	RPA1,RPA2,MCM3
GO: Cellular Component	GO:0030894	replisome		0.001345	3	15	RPA1,RPA2,MCM3
GO: Cellular Component	GO:0000307	cyclin-dependent protein kinase holoenzyme complex		0.001345	3	15	CCND1,CCND2,CDK2
GO: Cellular Component	GO:0005853	eukaryotic translation elongation factor 1 complex		0.002193	2	5	EEF1A1,EEF1G
GO: Cellular Component	GO:0044430	cytoskeletal part		0.002329	29	1096	NPM1,IQGAP1,FBXO5,MYL9,RANBP1,ACTN1,TUBA1B,TUBB2C,TOP2A,YWHAE,ADORA1,TUBB,ILK,TRIM63,MAP1B,NUP62,NARF,ANXA2,H2AFY,APEX1,MCM3,TUBA1A,PLEKHG6,NEFL,KIF3A,CDCA8,CLIC4,CDC6,TPM2
GO: Cellular Component	GO:0005765	lysosomal membrane		0.002394	6	90	SLC29A3,TMEM55B,CD164,FAM176A,HLA-DRB1,HLA-DQA1
GO: Cellular Component	GO:0005902	microvillus		0.002578	5	63	TBC1D10A,CD24,NEDD4,CTSL1,CLIC4
GO: Cellular Component	GO:0005605	basal lamina		0.002739	3	19	LAMB1,LAMC2,LAMA4
GO: Cellular Component	GO:0044454	nuclear chromosome part		0.003219	8	162	RPA1,RPA2,H2AFY,H3F3B,UBE2B,MCM3,MCM7,SIN3A
GO: Cellular Component	GO:0001527	microfibril		0.003257	2	6	MFAP2,MFAP4
GO: Cellular Component	GO:0001740	Barr body		0.003257	2	6	H2AFY,H3F3B
GO: Cellular Component	GO:0015630	microtubule cytoskeleton		0.003351	19	630	NPM1,FBXO5,RANBP1,TUBA1B,TUBB2C,TOP2A,TUBB,TRIM63,MAP1B,NUP62,H2AFY,APEX1,MCM3,TUBA1A,PLEKHG6,KIF3A,CDCA8,CLIC4,CDC6
GO: Cellular Component	GO:0044451	nucleoplasm part		0.003505	21	728	EIF4A3,CREG1,PPP1CA,NPM1,ACTB,CHAF1B,PRPF31,RPA1,SRSF4,EP400,HEYL,OGT,TRIM16,APEX1,MCM7,PAX8,FOS,CDK2,SIN3A,LSM10,SFRS18
GO: Cellular Component	GO:0030424	axon		0.003579	10	240	NRP1,ACTB,ADORA1,ROBO2,ILK,MAP1B,CANX,NCAM1,NEFL,CADM1
GO: Cellular Component	GO:0044420	extracellular matrix part		0.00373	7	131	FREM1,ANXA2,LAMB1,LAMC2,MFAP2,MFAP4,LAMA4
GO: Cellular Component	GO:0032993	protein-DNA complex		0.004224	7	134	RPA1,RPA2,HIST3H2A,H1F0,H2AFY,H3F3B,MCM3
GO: Cellular Component	GO:0005662	DNA replication factor A complex		0.004515	2	7	RPA1,RPA2
GO: Cellular Component	GO:0005606	laminin-1 complex		0.004515	2	7	LAMB1,LAMA4
GO: Cellular Component	GO:0005615	extracellular space		0.004516	26	994	DCN,TGFBI,IL33,FREM1,GPC3,BGN,TNFAIP2,LMCD1,BMP4,SEPP1,FXYD6,CLU,TGFA,PGF,ANXA2,IGFBP5,FSTL1,GPX3,LAMB1,GPI,LAMC2,MFAP2,MFAP4,LAMA4,MFGE8,SPP1
GO: Cellular Component	GO:0031093	platelet alpha granule lumen		0.00462	4	45	TMSB4X,ACTN1,CLU,ALDOA
GO: Cellular Component	GO:0046658	anchored to plasma membrane		0.004788	3	23	GPC3,CD24,EFNA1
GO: Cellular Component	GO:0001739	sex chromatin		0.004788	3	23	H2AFY,H3F3B,UBE2B
GO: Cellular Component	GO:0044421	extracellular region part		0.004886	28	1103	DCN,TGFBI,IL33,FREM1,GPC3,BGN,TNFAIP2,LMCD1,BMP4,SEPP1,FXYD6,CLU,ALDOA,TGFA,PGF,CRIP2,ANXA2,IGFBP5,FSTL1,GPX3,LAMB1,GPI,LAMC2,MFAP2,MFAP4,LAMA4,MFGE8,SPP1
GO: Cellular Component	GO:0060205	cytoplasmic membrane-bounded vesicle lumen		0.005001	4	46	TMSB4X,ACTN1,CLU,ALDOA
GO: Cellular Component	GO:0019866	organelle inner membrane		0.005115	13	379	MATR3,NRM,SHMT2,SIGMAR1,UQCRFS1,SLC25A4,SLC25A5,NARF,CSDE1,NDUFV1,TOR1AIP1,COX7A2L,ATP5C1
GO: Cellular Component	GO:0000793	condensed chromosome		0.005782	7	142	TOP2A,RPA1,H2AFY,CENPM,BUB3,SMC2,CDK2
GO: Cellular Component	GO:0031983	vesicle lumen		0.006269	4	49	TMSB4X,ACTN1,CLU,ALDOA
GO: Cellular Component	GO:0005578	proteinaceous extracellular matrix		0.006595	12	347	DCN,TGFBI,FREM1,GPC3,BGN,BMP4,ANXA2,LAMB1,LAMC2,MFAP2,MFAP4,LAMA4
GO: Cellular Component	GO:0016600	flotillin complex		0.007587	2	9	NRM,TUBB
GO: Cellular Component	GO:0016281	eukaryotic translation initiation factor 4F complex		0.007587	2	9	EIF4A2,EIF4G2
Human Phenotype	HP:0001930	Nonspherocytic hemolytic anemia		8e-06	4	9	TPI1,HBA2,HBA1,GPI
Mouse Phenotype	MP:0004257	abnormal placenta weight		0	7	22	H19,GPC3,CDKN1C,PGF,MEST,FOS,GRB10
Domain	PF00493	MCM	Pfam	4e-06	4	7	MCM3,MCM6,MCM5,MCM7
Domain	PD001041	MCM	ProDom	4e-06	4	7	MCM3,MCM6,MCM5,MCM7
Domain	PS50051	MCM_2	PROSITE	4e-06	4	7	MCM3,MCM6,MCM5,MCM7
Domain	SM00350	MCM	SMART	4e-06	4	7	MCM3,MCM6,MCM5,MCM7
Domain	IPR001208	MCM	InterPro	4e-06	4	7	MCM3,MCM6,MCM5,MCM7
Domain	PS00847	MCM_1	PROSITE	4e-06	4	7	MCM3,MCM6,MCM5,MCM7
Domain	IPR008994	OB_fold_NA_bd	InterPro	2.7e-05	8	66	RPA1,RPA2,CSDE1,MCM3,MCM6,MCM5,MCM7,EIF5A
Domain	IPR012336	Thiordxn-like_fd	InterPro	0.000168	8	85	TXNL4A,SH3BGRL,SEPP1,MARS,C10orf58,GPX3,CLIC4,EEF1G
Domain	IPR008662	LAP1C	InterPro	0.000339	2	2	TOR1AIP2,TOR1AIP1
Domain	PF05609	LAP1C	Pfam	0.000339	2	2	TOR1AIP2,TOR1AIP1
Pathway	72766	Translation	Reactome	0	20	118	RPL7,RPL6,RPL15,RPL4,RPL13A,EEF1A1,RPS5,EIF3H,RPS9,RPS4X,RPS3,RPL32,RPLP0,RPL22,RPL26,RPL27A,EIF4A2,RPS20,EEF2,EEF1G
Pathway	74160	Gene Expression	Reactome	0	26	269	TXNL4A,RPL7,RPL6,HNRNPK,RPL15,SRSF5,RPL4,SRSF4,RPL13A,EEF1A1,RPS5,EIF3H,RPS9,RPS4X,RPS3,RPL32,RPLP0,RPL22,RPL26,RPL27A,EIF4A2,SSRP1,LSM10,RPS20,EEF2,EEF1G
Pathway	RIBOSOMAL_PROTEINS	RIBOSOMAL_PROTEINS	MSigDB	0	16	106	RPL7,RPL6,RPL15,RPL4,RPL13A,UBC,RPS5,RPS9,RPS4X,RPS3,RPL32,RPLP0,RPL22,RPL26,RPL27A,RPS20
Pathway	DNA_REPLICATION_REACTOME	DNA_REPLICATION_REACTOME	MSigDB	0	11	48	RFC4,POLD2,RPA1,RPA2,UBC,MCM3,MCM6,MCM5,MCM7,CDK2,CDC6
Pathway	ANAGLYCOLYSIS-PWY	glycolysis III	BioCyc	0	8	25	TPI1,ALDOA,PFKL,LDHA,ENO1,ENO3,GPI,PKM2
Pathway	hsa03030	DNA replication	KEGG pathway	0	9	36	FEN1,RFC4,POLD2,RPA1,RPA2,MCM3,MCM6,MCM5,MCM7
Pathway	hsa03010	Ribosome	KEGG pathway	0	14	102	RPL7,RPL6,RPL15,RPL4,RPL13A,RPS5,RPS9,RPS4X,RPS3,RPL32,RPLP0,RPL26,RPL27A,RPS20
Pathway	GLYCOLYSIS/E-D	superpathway of glycolysis+Entner-Doudoroff	BioCyc	1e-06	7	21	TPI1,ALDOA,PFKL,ENO1,ENO3,GPI,PKM2
Pathway	69278	Cell Cycle (Mitotic)	Reactome	2e-06	16	151	FEN1,RFC4,FBXO5,POLD2,CCND1,RPA1,RPA2,CCND2,MCM3,MCM6,MCM5,MCM7,BUB3,CDK2,RRM2,CDC6
Pathway	PW:0000025	glycolysis/gluconeogenesis	Pathway Ontology	7e-06	7	29	TPI1,ALDOA,PFKL,LDHA,ENO1,ENO3,PKM2
Pathway	69306	DNA Replication	Reactome	1e-05	11	85	FEN1,RFC4,POLD2,RPA1,RPA2,MCM3,MCM6,MCM5,MCM7,CDK2,CDC6
Pathway	G1_TO_S_CELL_CYCLE_REACTOME	G1_TO_S_CELLCLE_REACTOME	MSigDB	1.1e-05	10	70	CDKN1C,CCND1,RPA1,RPA2,CCND2,MCM3,MCM6,MCM5,MCM7,CDK2
Pathway	GLYCOLYSIS_AND_GLUCONEOGENESIS	S_AND_GLUCONEOGENESIS	MSigDB	1.1e-05	8	43	TPI1,ALDOA,PFKL,LDHA,ENO1,ENO3,GPI,PKM2
Pathway	GLYCOLYSIS/TCA/GLYOX-BYPASS	superpathway of glycolysis, pyruvate dehydrogenase, TCA, and glyoxylate bypass	BioCyc	2.1e-05	7	34	TPI1,ALDOA,PFKL,ENO1,ENO3,GPI,PKM2
Pathway	hsa00010	Glycolysis / Gluconeogenesis	KEGG pathway	3.4e-05	9	64	TPI1,ALDOA,PFKL,LDHA,ENO1,ENO3,GPI,PKM2,ALDH7A1
Pathway	PWY1G-2	superpathway of glycolysis and TCA variant VIII	BioCyc	4.4e-05	7	38	TPI1,ALDOA,PFKL,ENO1,ENO3,GPI,PKM2
Pathway	MAP00010_Glycolysis_Gluconeogenesis	MAP00010 Glycolysis Gluconeogenesis	GenMAPP	4.9e-05	8	52	TPI1,ALDOA,PFKL,LDHA,ENO1,ENO3,GPI,PKM2
Pathway	hsa04110	Cell cycle	KEGG pathway	5.3e-05	12	119	CDKN1C,GADD45G,CCND1,YWHAE,CCND2,MCM3,MCM6,MCM5,MCM7,BUB3,CDK2,CDC6
Pathway	69620	Cell Cycle Checkpoints	Reactome	6.5e-05	11	103	RFC4,RPA1,RPA2,MCM3,MCM6,MCM5,MCM7,BUB3,RAD9A,CDK2,CDC6
Pathway	h_glycolysisPathway	Glycolysis	CGAP BioCarta	8e-05	4	10	TPI1,PFKL,ENO1,GPI
Pathway	GLYCOLYSISPATHWAY	GLYCOLYSISPATHWAY	MSigDB	8e-05	4	10	TPI1,PFKL,ENO1,GPI
Pathway	hif1_tfpathway	HIF-1-alpha transcription factor network	NCI-Nature Curated	0.000246	8	65	NPM1,ALDOA,PFKL,ID2,LDHA,ENO1,PKM2,FOS
Pathway	SMP00040	Glycolysis	SMPDB	0.000257	4	13	TPI1,ALDOA,GPI,PKM2
Pathway	NPGLUCAT-PWY	Entner-Doudoroff II (non-phosphorylative)	BioCyc	0.000257	4	13	ENO1,ENO3,PKM2,ALDH7A1
Pathway	71387	Metabolism of sugars	Reactome	0.000337	8	68	TPI1,ALDOA,PFKL,LDHA,ENO1,ENO3,GPI,PKM2
Pathway	GLYCOLYSIS	GLYCOLYSIS	MSigDB	0.000389	7	53	TPI1,ALDOA,LDHA,ENO1,ENO3,GPI,PKM2
Pathway	GLUCONEOGENESIS	GLUCONEOGENESIS	MSigDB	0.000389	7	53	TPI1,ALDOA,LDHA,ENO1,ENO3,GPI,PKM2
Pathway	h_mcmPathway	CDK Regulation of DNA Replication	CGAP BioCarta	0.000865	3	8	MCM5,CDK2,CDC6
Pathway	GLUCONEO-PWY	gluconeogenesis	BioCyc	0.001236	4	19	ALDOA,ENO1,ENO3,GPI
Pathway	PW:0000640		Pathway Ontology	0.001833	4	21	ALDOA,PFKL,ENO1,PKM2
Pathway	CELL_CYCLE_KEGG	CELLCLEG	MSigDB	0.002179	8	90	CCND2,MCM3,MCM6,MCM5,MCM7,BUB3,CDK2,CDC6
Interaction	int:PCNA	PCNA interactions		0	15	93	PPP1CA,FEN1,RFC4,POLD2,CDKN1C,GADD45G,CCND1,RPA1,UNG,ANXA2,APEX1,UBC,RAD9A,CDK2,CDC6
Interaction	int:MCM4	MCM4 interactions		0	8	27	RPA1,RPA2,MCM3,MCM6,MCM5,MCM7,CDK2,SSRP1
Interaction	int:ORC2L	ORC2L interactions		0	8	29	RPA1,RPA2,MCM3,MCM6,MCM5,MCM7,CDK2,CDC6
Interaction	int:FEN1	FEN1 interactions		1e-06	6	15	FEN1,APEX1,ARHGDIA,RAD9A,CDK2,EEF1G
Interaction	int:NDRG1	NDRG1 interactions		1e-06	10	62	HSPA5,RPL4,SHMT2,CANX,LDHA,RPS3,PKM2,RPS20,EEF2,EEF1G
Interaction	int:MCM2	MCM2 interactions		5e-06	8	43	RPA1,RPA2,MCM3,MCM6,MCM5,MCM7,RPS4X,CDC6
Interaction	int:STAU1	STAU1 interactions		5e-06	7	31	PPP1CA,IQGAP1,RPL6,TUBB,MAP1B,PAICS,RPLP0
Interaction	int:RPA2	RPA2 interactions		7e-06	8	45	RPA1,RPA2,EEF1A1,UNG,SERTAD3,MCM3,MCM5,RAD9A
Interaction	int:MCM3	MCM3 interactions		8e-06	7	33	RPA2,MCM3,MCM6,MCM5,MCM7,CDK2,CDC6
Interaction	int:ORC1L	ORC1L interactions		1.3e-05	6	24	RPA2,MCM6,MCM5,MCM7,CDK2,CDC6
Interaction	int:ORC6L	ORC6L interactions		2.1e-05	5	16	RPA1,MCM6,MCM5,MCM7,CDC6
Interaction	int:ORC4L	ORC4L interactions		2.1e-05	5	16	CCND1,RPA2,MCM3,MCM6,MCM7
Interaction	int:MYOC	MYOC interactions		2.4e-05	7	39	OLFML3,ACTA2,ACTB,ALDOA,EEF1A1,ANXA2,ENO1
Interaction	int:MEPCE	MEPCE interactions		2.5e-05	14	166	MATR3,HSP90AB1,RFC4,HSPA5,ACTB,MAGED2,PRPF31,HNRNPK,HNRNPAB,RPS9,RPS4X,RPS3,RPLP0,YTHDF2
Interaction	int:CDK2	CDK2 interactions		2.8e-05	11	106	NPM1,FEN1,POLD2,CHAF1B,TSC22D1,OGT,MCM3,ID2,ID3,CDK2,CDC6
Interaction	int:ORC5L	ORC5L interactions		2.9e-05	5	17	RPA2,MCM3,MCM5,MCM7,CDC6
Interaction	int:HNRNPAB	HNRNPAB interactions		3e-05	4	9	ACTB,CNBP,HNRNPAB,ARHGDIA
Interaction	int:RBL2	RBL2 interactions		5.5e-05	7	44	CREG1,CCND1,HBP1,MCM7,ID2,CDK2,CDC6
Interaction	int:CDT1	CDT1 interactions		6e-05	6	31	NPM1,TOP2A,MCM6,MCM7,CDK2,CDC6
Interaction	int:TMSB4X	TMSB4X interactions		7.7e-05	4	11	ACTA2,ACTB,TMSB4X,ILK
Interaction	int:CDKN1B	CDKN1B interactions		9.7e-05	7	48	CCND1,YWHAE,CCND2,UBE2B,MCM7,ARHGDIA,CDK2
Interaction	int:NPDC1	NPDC1 interactions		0.000113	4	12	CCND1,HNRNPK,CCND2,CDK2
Interaction	int:ELK4	ELK4 interactions		0.000113	4	12	ID2,ID3,ID1,FOS
Interaction	int:HNRNPA3	HNRNPA3 interactions		0.000113	3	5	PUF60,CNBP,ARHGDIA
Interaction	int:MCM8	MCM8 interactions		0.000113	3	5	MCM6,MCM7,CDC6
Interaction	int:MCM5	MCM5 interactions		0.000113	5	22	RPA2,MCM3,MCM6,MCM5,MCM7
Interaction	int:RAD1	RAD1 interactions		0.00016	4	13	FEN1,RPA1,RPA2,RAD9A
Interaction	int:IGF2BP1	IGF2BP1 interactions		0.00022	4	14	PUF60,CNBP,ILK,ARHGDIA
Interaction	int:DDX3X	DDX3X interactions		0.00022	4	14	PUF60,ILK,NUP62,EIF4A2
Interaction	int:HUS1	HUS1 interactions		0.00022	4	14	FEN1,RPA1,RPA2,RAD9A
Interaction	int:TP53	TP53 interactions		0.000245	19	336	PPP1CA,NPM1,PPA1,HSP90AB1,PBK,TOP2A,RPA1,BNIP3L,FXYD6,VRK1,ZHX1,APEX1,UBC,LAMA4,CDK2,SIN3A,EGR1,RRM2,EEF2
Interaction	int:CDKN2A	CDKN2A interactions		0.000364	7	59	HSP90AB1,CCND1,TPI1,CCND2,MCM5,EGR1,CDC6
Interaction	int:MYOD1	MYOD1 interactions		0.000364	7	59	CDKN1C,HEY1,NR2F2,ID2,ID3,ID1,CDK2
Interaction	int:TGM2	TGM2 interactions		0.000378	5	28	ACTB,TMSB4X,TUBB,ALDOA,EIF5A
Interaction	int:RPA3	RPA3 interactions		0.000386	4	16	CNBP,RPA1,RPA2,TSC22D1
Interaction	int:CDC7	CDC7 interactions		0.000496	4	17	MCM3,MCM5,MCM7,CDK2
Interaction	int:DYNLL1	DYNLL1 interactions		0.000497	8	81	ACTB,TUBB,ALDOA,MAP1B,EEF1A1,ZHX1,LDHA,ASF1B
Interaction	int:PHACTR3	PHACTR3 interactions		0.000517	2	2	PPP1CA,EEF1G
Interaction	int:LCT	LCT interactions		0.000517	2	2	HSPA5,CANX
Interaction	int:TTYH3	TTYH3 interactions		0.000517	2	2	UBC,NEDD4
Interaction	int:CRLS1	CRLS1 interactions		0.000517	2	2	MCM6,MCM7
Interaction	int:PHACTR4	PHACTR4 interactions		0.000517	2	2	PPP1CA,ACTB
Interaction	int:KIN	KIN interactions		0.000517	2	2	RPA1,RPA2
Interaction	int:HTR3A	HTR3A interactions		0.000517	2	2	HSPA5,CANX
Interaction	int:TTYH2	TTYH2 interactions		0.000517	2	2	UBC,NEDD4
Interaction	int:ELK1	ELK1 interactions		0.000528	5	30	ID2,ID3,ID1,FOS,GRB10
Interaction	int:NOC2L	NOC2L interactions		0.000602	3	8	PPP1CA,ILK,MAGED1
Interaction	int:MCM6	MCM6 interactions		0.000618	5	31	RPA1,MCM3,MCM6,MCM5,MCM7
Interaction	int:MCM7	MCM7 interactions		0.000725	6	48	RPA1,MCM3,MCM6,MCM5,MCM7,CDC6
Interaction	int:MCM10	MCM10 interactions		0.000831	5	33	CCND1,MCM3,MCM6,MCM7,CDC6
Interaction	int:PTEN	PTEN interactions		0.000831	5	33	PPP1CA,HBA2,UBC,HBA1,NEDD4
Interaction	int:TCEA2	TCEA2 interactions		0.000831	5	33	EIF4A3,MAGED2,HNRNPK,RPA1,UBC
Interaction	int:NXF2	NXF2 interactions		0.000887	3	9	MAP1B,NUP62,APEX1
Interaction	int:ELSPBP1	ELSPBP1 interactions		0.000887	3	9	ID2,ID3,ID1
Interaction	int:MYF6	MYF6 interactions		0.000887	3	9	ID2,ID3,ID1
Interaction	int:RBL1	RBL1 interactions		0.000904	6	50	CREG1,CDKN1C,CCND1,MCM7,ID2,CDK2
Interaction	int:CDKN1A	CDKN1A interactions		0.001005	8	90	POLD2,GADD45G,CCND1,CCND2,APEX1,UBC,CDK2,CDC6
Interaction	int:EEF1A1	EEF1A1 interactions		0.001081	8	91	ACTB,MAGED2,GADD45G,RPA2,WARS,EEF1A1,UBC,LAMA4
Interaction	int:CDK1	CDK1 interactions		0.001083	10	136	NPM1,FEN1,CHAF1B,PBK,GADD45G,TOP2A,RPA2,APLP2,UBC,RRM2
Interaction	int:HDAC1	HDAC1 interactions		0.001179	12	187	UHRF1,RFC4,RBP1,TOP2A,NR2F2,HBP1,TXNIP,H2AFY,APEX1,BUB3,RAD9A,SIN3A
Interaction	int:XPO1	XPO1 interactions		0.001234	6	53	NPM1,RANBP1,CCND1,TOP2A,NUP62,EIF5A
Interaction	int:EIF4G3	EIF4G3 interactions		0.001247	3	10	EIF3H,EIF4A2,USP10
Interaction	int:IFI16	IFI16 interactions		0.001247	3	10	ID2,ID3,ID1
Interaction	int:TG	TG interactions		0.001247	3	10	HSPA5,CANX,CTSL1
Interaction	int:OLFM2	OLFM2 interactions		0.001247	3	10	ROBO2,SRSF5,PKM2
Interaction	int:PKM2	PKM2 interactions		0.001247	3	10	TRIM63,SORBS2,PKM2
Interaction	int:POLH	POLH interactions		0.001247	3	10	TUBA1B,TUBB,UBE2B
Interaction	int:ASF1A	ASF1A interactions		0.001394	4	22	CHAF1B,NASP,H3F3B,ASF1B
TFBS	V$E2F4DP1_01	V$E2F4DP1_01		1e-06	17	189	OLFML3,FBXO5,RANBP1,MAT2A,NUP62,UNG,NASP,ZNF503,PEG3,MCM3,MCM6,MCM7,ID3,RRM2,DNAJC9,RPS20,CDC6
TFBS	V$E2F_03	V$E2F_03		1e-06	17	191	PUF60,FBXO5,RANBP1,RPA2,MAT2A,UNG,NASP,PEG3,MCM3,MCM6,MCM7,ID3,EIF5A,EIF4G2,DNAJC9,RPS20,CDC6
TFBS	SGCGSSAAA_V$E2F1DP2_01	SGCGSSAAA_V$E2F1DP2_01		1e-06	14	131	FBXO5,RANBP1,NUP62,UNG,NASP,ZNF503,MCM3,MCM6,MCM7,ID3,RRM2,DNAJC9,RPS20,CDC6
TFBS	V$E2F1DP1RB_01	V$E2F1DP1RB_01		2e-06	16	184	OLFML3,FBXO5,MAT2A,NUP62,UNG,NASP,ZNF503,PEG3,MEIS2,MCM3,MCM6,MCM7,ID3,RRM2,DNAJC9,CDC6
TFBS	V$E2F1DP2_01	V$E2F1DP2_01		9e-06	15	184	FBXO5,RANBP1,NUP62,UNG,NASP,ZNF503,PEG3,MCM3,MCM6,MCM7,ID3,RRM2,DNAJC9,RPS20,CDC6
TFBS	V$E2F1DP1_01	V$E2F1DP1_01		9e-06	15	184	FBXO5,RANBP1,NUP62,UNG,NASP,ZNF503,PEG3,MCM3,MCM6,MCM7,ID3,RRM2,DNAJC9,RPS20,CDC6
TFBS	V$E2F4DP2_01	V$E2F4DP2_01		9e-06	15	184	FBXO5,RANBP1,NUP62,UNG,NASP,ZNF503,PEG3,MCM3,MCM6,MCM7,ID3,RRM2,DNAJC9,RPS20,CDC6
TFBS	V$E2F_Q6_01	V$E2F_Q6_01		9e-06	15	184	PUF60,FBXO5,RANBP1,MAT2A,UNG,NASP,PEG3,CYR61,MCM3,MCM6,MCM7,ID3,EIF5A,RRM2,CDC6
TFBS	V$E2F_02	V$E2F_02		3.9e-05	14	184	FBXO5,RANBP1,NUP62,UNG,NASP,ZNF503,PEG3,MCM3,MCM6,MCM7,ID3,RRM2,RPS20,CDC6
TFBS	V$E2F_Q3	V$E2F_Q3		0.000106	13	177	OLFML3,FBXO5,RANBP1,MAT2A,UNG,NASP,PEG3,MEIS2,MCM3,MCM6,MCM7,ID3,CDC6
TFBS	V$E2F_Q6	V$E2F_Q6		0.00014	13	182	FBXO5,RANBP1,NUP62,UNG,NASP,MEIS2,MCM3,MCM6,MCM7,ID3,RRM2,DNAJC9,CDC6
TFBS	V$E2F_Q4	V$E2F_Q4		0.000157	13	184	FBXO5,RANBP1,NUP62,UNG,NASP,MEIS2,MCM3,MCM6,MCM7,ID3,RRM2,DNAJC9,CDC6
TFBS	V$E2F_Q4_01	V$E2F_Q4_01		0.000165	13	185	FBXO5,RANBP1,MAT2A,UNG,NASP,PEG3,MEIS2,MCM3,MCM6,MCM7,ID3,EIF5A,CDC6
TFBS	CACGTG_V$MYC_Q2	CACGTG_V$MYC_Q2		0.000442	32	805	COPZ1,NPM1,GPC3,FEN1,GJA1,GPRC5C,RANBP1,GADD45G,CD164,BMP4,RPA1,FXYD6,ILK,RPL13A,ALDOA,SHMT2,SIGMAR1,CANX,HBP1,MAT2A,ARRDC3,OGT,ZNF503,APEX1,UBE2B,LDHA,ENO3,PAICS,RPL22,RAD9A,NGFRAP1,TPM2
TFBS	V$USF_01	V$USF_01		0.000495	13	207	COPZ1,NPM1,FEN1,RANBP1,CD164,BMP4,RPA1,RPL13A,SIGMAR1,ZNF503,APEX1,UBE2B,RAD9A
TFBS	V$SRF_C	V$SRF_C		0.000501	12	181	MATR3,ACTB,MYL9,ACTN1,GADD45G,LMCD1,NR2F2,SLC25A4,CYR61,IER2,FOS,EGR1
TFBS	V$E2F1_Q4_01	V$E2F1_Q4_01		0.000501	12	181	FBXO5,RANBP1,MAT2A,UNG,NASP,MEIS2,MCM3,MCM6,MCM7,ID3,SIN3A,CDC6
TFBS	V$E2F1_Q6	V$E2F1_Q6		0.000501	12	181	FBXO5,RANBP1,NUP62,UNG,NASP,MCM3,MCM6,MCM7,ID3,RRM2,RPS20,CDC6
TFBS	V$SRF_Q6	V$SRF_Q6		0.000593	13	211	MATR3,ACTB,MYL9,ACTN1,GADD45G,NR2F2,LSP1,SLC25A4,LDHA,FOS,SIN3A,EGR1,TPM2
TFBS	KCCGNSWTTT_UNKNOWN	KCCGNSWTTT_UNKNOWN		0.000614	8	89	YWHAE,HNRNPK,OGT,NCAM1,MEIS2,UBC,EIF4A2,EIF4G2
TFBS	GGCNKCCATNK_UNKNOWN	GGCNKCCATNK_UNKNOWN		0.000661	8	90	MATR3,CD164,HNRNPK,RPL4,NASP,RPL32,EIF4G2,OSR1
TFBS	GCANCTGNY_V$MYOD_Q6	GCANCTGNY_V$MYOD_Q6		0.000666	29	719	PPP1CA,HN1,HSPA5,ACTB,YWHAE,RPL4,HLA-DRB1,NR2F2,EEF1A1,MAGED1,CLDN9,CRIP2,SLC25A5,HEYL,NCAM1,ZNF503,CCND2,APBB2,IGFBP5,ID1,ENO3,CDC42EP3,FOS,EIF4A2,EIF4G2,EFNA1,YTHDF2,TPM2,OSR1
TFBS	KTGGYRSGAA_UNKNOWN	KTGGYRSGAA_UNKNOWN		0.001079	6	55	UHRF1,RFC4,RANBP1,MCM3,MCM6,MCM7
TFBS	V$E2F1_Q3_01	V$E2F1_Q3_01		0.001208	12	200	PPP1CA,PUF60,CDKN1C,RANBP1,NR2F2,NCAM1,MEIS2,MCM7,ID3,EIF5A,DNAJC9,YTHDF2
TFBS	V$MYCMAX_03	V$MYCMAX_03		0.001758	12	209	COPZ1,NPM1,GPC3,GJA1,GADD45G,CD164,RPA1,RPL13A,SIGMAR1,MAT2A,ZNF503,UBE2B
TFBS	V$MYCMAX_01	V$MYCMAX_01		0.001982	12	212	NPM1,GPC3,GJA1,GPRC5C,RANBP1,GADD45G,BMP4,SIGMAR1,MAT2A,UBE2B,ENO3,PAICS
TFBS	V$E2F_Q3_01	V$E2F_Q3_01		0.002151	11	186	FBXO5,RANBP1,UNG,NASP,MEIS2,MCM3,MCM6,MCM7,ID3,SIN3A,CDC6
TFBS	V$USF_02	V$USF_02		0.0025	12	218	COPZ1,NPM1,FEN1,CD164,SIGMAR1,CAPN6,MAT2A,UMPS,H2AFY,CYR61,UBE2B,LAMC2
TFBS	V$E2F1_Q3	V$E2F1_Q3		0.002541	11	190	FBXO5,NUP62,NASP,PEG3,MCM3,MCM6,MCM7,ID3,RRM2,DNAJC9,CDC6
TFBS	V$SRF_01	V$SRF_01		0.002602	5	45	ACTN1,SLC25A4,IER2,FOS,EGR1
TFBS	V$ATF1_Q6	V$ATF1_Q6		0.002647	11	191	MAGED2,CCND1,LMCD1,BNIP3L,RPL4,LDHA,ID1,FOS,EIF4A2,EEF2,OSR1
TFBS	V$SRF_Q4	V$SRF_Q4		0.002756	11	192	ACTB,MYL9,ACTN1,GADD45G,NR2F2,SLC25A4,MEIS2,IER2,FOS,EGR1,TPM2
Gene Family	TUB	Tubulins	genenames.org	4.2e-05	4	30	TUBA1B,TUBB2C,TUBB,TUBA1A
Gene Family	RPS	Ribosomal proteins	genenames.org	0.000716	5	108	RPS5,RPS9,RPS4X,RPS3,RPS20
Coexpression	POD1_KO_UP	POD1_KO_UP	mSigDB	0	40	394	DCN,TGFBI,PPA1,UHRF1,GJA1,ACTB,POLD2,RANBP1,CHAF1B,RBP1,BMP4,PSAT1,VASH2,FAM132A,SRSF4,CLU,TMEM176B,MYCN,CAPN6,PHACTR1,CDCA5,LSP1,PFKL,NCAM1,CCND2,PENK,APEX1,MCM3,MCM5,MCM7,PAX8,C7orf58,ABHD14A,PLTP,MFAP2,LAMA4,CDCA8,FAT3,DNAJC9,DCAKD
Coexpression	IGLESIAS_E2FMINUS_UP	IGLESIAS_E2FMINUS_UP	mSigDB	0	21	139	DCN,GJA1,ACTA2,TMSB4X,CDKN1C,RBP1,TUBB,SLC25A4,ANXA2,CCND2,APLP2,IGFBP5,MCM3,MCM5,MCM7,ID2,CACYBP,MFAP2,SMC2,LAMA4,CDC6
Coexpression	HOFFMANN_BIVSBII_BI_TABLE2	HOFFMANN_BIVSBII_BI_TABLE2	mSigDB	0	21	193	PPP1CA,AARS,FEN1,CHAF1B,TUBB2C,AZIN1,TOP2A,PSAT1,SEPP1,TUBB,RPA1,MTHFD2,CDCA5,CRIP2,LSP1,NASP,MCM6,NEDD4,LDHA,SMC2,RRM2
Coexpression	SERUM_FIBROBLAST_CELLCYCLE	SERUM_FIBROBLAST_CELLCYCLE	mSigDB	0	17	130	FEN1,HN1,UHRF1,RFC4,TUBB2C,PBK,TOP2A,TUBB,CDCA5,MCM6,MCM5,CTNNA1,ASF1B,CENPM,CDCA8,RRM2,CDC6
Coexpression	ADIP_DIFF_CLUSTER4	ADIP_DIFF_CLUSTER4	mSigDB	0	9	34	FEN1,CHAF1B,MCM6,MCM5,MCM7,ASF1B,SMC2,RRM2,CDC6
Coexpression	LE_MYELIN_UP	LE_MYELIN_UP	mSigDB	0	13	89	HN1,UHRF1,CDKN1C,CCND1,TOP2A,RPL13A,MCM5,MCM7,ID2,SMC2,CDCA8,RRM2,DNAJC9
Coexpression	REN_E2F1_TARGETS	REN_E2F1_TARGETS	mSigDB	0	9	36	FEN1,RFC4,TOP2A,UMPS,UNG,MCM3,MCM5,ID3,OSR1
Coexpression	CANCER_NEOPLASTIC_META_UP	CANCER_NEOPLASTIC_META_UP	mSigDB	0	11	61	RFC4,TOP2A,TUBB,MTHFD2,CANX,CRIP2,OGT,MCM3,LDHA,PAICS,KDELR2
Coexpression	NING_COPD_UP	NING_COPD_UP	mSigDB	0	16	144	DCN,TGFBI,RPL4,MAT2A,HEYL,CYR61,H3F3B,RPS3,RPL32,PKM2,RPLP0,FOS,RPL22,SSRP1,EGR1,TPM2
Coexpression	RUIZ_TENASCIN_TARGETS	RUIZ_TENASCIN_TARGETS	mSigDB	0	12	77	CHAF1B,HEY1,HBP1,CYR61,MCM3,MCM6,MCM5,MCM7,ID2,CDC42EP3,FOS,RRM2
Coexpression	HYPOXIA_REVIEW	HYPOXIA_REVIEW	mSigDB	0	12	80	P4HA1,BNIP3L,ALDOA,TGFA,PGF,PFKL,APEX1,LDHA,ENO1,PKM2,FOS,SPP1
Coexpression	JISON_SICKLECELL_DIFF	JISON_SICKLECELL_DIFF	mSigDB	0	24	342	NPM1,RFC4,MYL9,RPL7,RPL6,BNIP3L,SRSF5,RPL4,CIRBP,EEF1A1,H1F0,UNG,OGT,TXNIP,EIF3H,ID1,GPX3,RPLP0,RPL22,EIF4A2,EIF4G2,CLIC4,EEF2,EEF1G
Coexpression	TSA_HEPATOMA_UP	TSA_HEPATOMA_UP	mSigDB	0	8	35	TMEM55B,CLU,H1F0,CYR61,H3F3B,ID2,ID3,RRM2
Coexpression	VHL_NORMAL_UP	VHL_NORMAL_UP	mSigDB	1e-06	26	419	TGFBI,NPM1,HN1,RFC4,RANBP1,TUBB2C,AZIN1,TOP2A,TUBB,NR2F2,CANX,EEF1A1,H3F3B,UBE2B,MCM3,FSTL1,MCM7,EIF3H,ID2,ID1,ARHGDIA,PAICS,DIDO1,CDCA8,MFGE8,DDX39
Coexpression	CMV_IE86_UP	CMV_IE86_UP	mSigDB	1e-06	9	50	RPA1,UMPS,UNG,NASP,MCM3,MCM6,MCM5,MCM7,DNAJC9
Coexpression	E2F1_DNA_UP	E2F1_DNA_UP	mSigDB	2e-06	5	11	FEN1,RFC4,TOP2A,RPA2,MCM6
Coexpression	LEI_MYB_REGULATED_GENES	LEI_MYB_REGULATED_GENES	mSigDB	2e-06	21	305	TGFBI,PUF60,FEN1,GJA1,ACTA2,MYL9,MAGED2,CCND1,TUBB,CLU,CRIP2,PFKL,CCND2,APEX1,UBC,NDUFV1,MCM7,LAMB1,GPI,LAMC2,CLIC4
Coexpression	LEE_TCELLS2_UP	LEE_TCELLS2_UP	mSigDB	2e-06	45	1037	CDCA2,FEN1,HSP90AB1,UHRF1,HSPA5,FBXO5,RANBP1,ACTN1,TUBB2C,PBK,TOP2A,YWHAE,TUBB,HNRNPAB,RPA1,FXYD6,HLA-DRB1,WARS,VRK1,TSC22D1,MAGED1,SCD,CDCA5,PDK1,H2AFY,IER2,MCM6,MCM7,NEDD4,RPS5,ID2,ID3,ENO1,MEST,SMC2,PAICS,CDC42EP3,CDCA8,SSRP1,EGR1,CLIC4,RRM2,DNAJC9,CDC6,ALDH7A1
Coexpression	DOX_RESIST_GASTRIC_UP	DOX_RESIST_GASTRIC_UP	mSigDB	2e-06	8	43	RFC4,PBK,TOP2A,ASF1B,CENPM,CDCA8,RRM2,CDC6
Coexpression	FLOTHO_CASP8AP2_MRD_DIFF	FLOTHO_CASP8AP2_MRD_DIFF	mSigDB	3e-06	10	74	RPL6,RPL13A,RPS5,RPS9,ASF1B,CDC42EP3,RPLP0,RPL22,RPS20,EEF2
Coexpression	CROONQUIST_RAS_STROMA_DN	CROONQUIST_RAS_STROMA_DN	mSigDB	3e-06	6	21	TGFBI,GJA1,ACTA2,TMSB4X,FOS,TPM2
Coexpression	GAY_YY1_DN	GAY_YY1_DN	mSigDB	3e-06	18	243	TGFBI,FEN1,UHRF1,RFC4,TOP2A,MTHFD2,SCD,SLC25A5,UNG,NASP,IGFBP5,MCM3,MCM6,MCM5,MCM7,SMC2,SPP1,CDC6
Coexpression	BRCA1_OVEREXP_UP	BRCA1_OVEREXP_UP	mSigDB	5e-06	14	157	IQGAP1,ACTA2,TOP2A,SEPP1,SRSF5,CIRBP,MAT2A,ANXA2,FSTL1,ID2,MFGE8,RRM2,KDELR2,ALDH7A1
Coexpression	SHIPP_FL_VS_DLBCL_DN	SHIPP_FL_VS_DLBCL_DN	mSigDB	5e-06	7	34	HSP90AB1,MTHFD2,ALDOA,MCM7,PLOD1,LDHA,PKM2
Coexpression	P21_ANY_DN	P21_ANY_DN	mSigDB	5e-06	7	34	UHRF1,ACTB,CHAF1B,PBK,CYR61,BUB3,CDC6
Coexpression	AD12_48HRS_DN	AD12_48HRS_DN	mSigDB	6e-06	5	14	CCND1,SRSF5,CYR61,MFAP2,EFNA1
Coexpression	BOQUEST_CD31PLUS_VS_CD31MINUS_UP	BOQUEST_CD31PLUS_VS_CD31MINUS_UP	mSigDB	7e-06	31	625	DCN,GPC3,CDKN1C,GADD45G,TOP2A,TMEM176A,PSAT1,SEPP1,ZBTB20,HLA-DRB1,TMEM176B,SHMT2,WARS,HLA-DQA1,MARS,CAPN6,TMEM100,HBA2,TXNIP,BTG2,PEG3,ID1,PLTP,GPX3,MFAP4,CDC42EP3,EGR1,RRM2,EFNA1,CD74,TPM2
Coexpression	ELONGINA_KO_UP	ELONGINA_KO_UP	mSigDB	7e-06	14	162	HSPA5,CITED1,P4HA1,CLU,NR2F2,WARS,ANXA2,CCND2,CYR61,PLOD1,ID2,LAMB1,MFGE8,KDELR2
Coexpression	ZELLER_MYC_UP	ZELLER_MYC_UP	mSigDB	8e-06	6	24	NPM1,RPL6,CCND2,APEX1,LDHA,ENO1
Coexpression	BHATTACHARYA_ESC_UP	BHATTACHARYA_ESC_UP	mSigDB	8e-06	9	66	NPM1,GJA1,RPL7,RPL6,HNRNPAB,RPL4,MTHFD2,NASP,RPLP0
Coexpression	AGED_MOUSE_NEOCORTEX_UP	AGED_MOUSE_NEOCORTEX_UP	mSigDB	8e-06	9	66	PSAT1,TUBB,P4HA1,FXYD6,UBC,ID1,LAMB1,SPP1,EEF2
Coexpression	ADIP_VS_PREADIP_DN	ADIP_VS_PREADIP_DN	mSigDB	1e-05	7	37	TNFAIP2,CCND1,TUBB,ANXA2,CYR61,PKM2,EEF2
Coexpression	CROONQUIST_IL6_STROMA_UP	CROONQUIST_IL6_STROMA_UP	mSigDB	1.1e-05	7	38	TGFBI,ACTA2,TMSB4X,SLC25A4,LAMA4,FOS,TPM2
Coexpression	AD12_ANY_DN	AD12_ANY_DN	mSigDB	1.3e-05	6	26	CCND1,SRSF5,H1F0,CYR61,MFAP2,EFNA1
Coexpression	MATSUDA_VALPHAINKT_DIFF	MATSUDA_VALPHAINKT_DIFF	mSigDB	1.4e-05	23	406	FEN1,ACTB,RANBP1,CHAF1B,TPI1,BRD3,HEY1,HNRNPAB,ALDOA,TGFA,MYCN,SCD,CDCA5,PFKL,MCM3,MCM5,FSTL1,MCM7,ID3,PKM2,FOS,SSRP1,RRM2
Coexpression	CAMPTOTHECIN_PROBCELL_DN	CAMPTOTHECIN_PROBCELL_DN	mSigDB	1.6e-05	6	27	PSAT1,TUBB,BNIP3L,ALDOA,SLC25A5,ENO1
Coexpression	IDX_TSA_UP_CLUSTER3	IDX_TSA_UP_CLUSTER3	mSigDB	1.7e-05	10	90	FEN1,NASP,MCM3,MCM5,MCM7,ASF1B,SMC2,CDCA8,RRM2,CDC6
Coexpression	YAO_P4_KO_VS_WT_UP	YAO_P4_KO_VS_WT_UP	mSigDB	1.7e-05	9	72	ACTB,CDKN1C,RBP1,REM1,SCD,CRIP2,NCAM1,PEG3,ID1
Coexpression	LI_FETAL_VS_WT_KIDNEY_DN	LI_FETAL_VS_WT_KIDNEY_DN	mSigDB	2.1e-05	13	155	FEN1,TOP2A,MTHFD2,SHMT2,MARS,UNG,NASP,CCND2,MCM6,BUB3,CDK2,SSRP1,DNAJC9
Coexpression	STEMCELL_EMBRYONIC_UP	STEMCELL_EMBRYONIC_UP	mSigDB	2.3e-05	49	1290	COPZ1,DCN,H19,NPM1,GPC3,PPA1,GJA1,ACTA2,RFC4,CDKN1C,RANBP1,BGN,CNBP,PRPF31,HNRNPK,HNRNPAB,MTHFD2,CANX,VBP1,MARS,MAT2A,NUP62,SLC25A5,PFKL,UMPS,PDK1,NASP,APEX1,MCM3,FSTL1,CTNNA1,LDHA,CACYBP,ENO1,BUB3,LAMB1,LAMC2,SMC2,DIDO1,RPL22,SPP1,EIF4G2,SIN3A,CLIC4,RRM2,YTHDF2,CDC6,ALDH7A1,USP10
Coexpression	AGED_MOUSE_CORTEX_DN	AGED_MOUSE_CORTEX_DN	mSigDB	3.1e-05	7	44	HSP90AB1,TUBB2C,SRSF5,GORASP2,CSDE1,EEF2,EEF1G
Coexpression	P21_P53_ANY_DN	P21_P53_ANY_DN	mSigDB	4.2e-05	7	46	NPM1,PBK,CYR61,MCM3,MCM6,MCM7,SMC2
Coexpression	PARK_MSCS_DIFF	PARK_MSCS_DIFF	mSigDB	4.4e-05	6	32	NPM1,RPL6,SLC25A5,H2AFY,MALAT1,NEDD4
Coexpression	VERNELL_PRB_CLSTR1	VERNELL_PRB_CLSTR1	mSigDB	4.6e-05	8	63	RFC4,FBXO5,VRK1,CDCA5,MCM7,ASF1B,EGR1,RRM2
Coexpression	CIS_RESIST_LUNG_DN	CIS_RESIST_LUNG_DN	mSigDB	5.4e-05	4	11	ACTB,RPL13A,RPS5,RPS9
Coexpression	PENG_LEUCINE_UP	PENG_LEUCINE_UP	mSigDB	5.6e-05	10	103	AARS,BNIP3L,CIRBP,MTHFD2,WARS,MARS,PLXNB2,TXNIP,BTG2,CLIC4
Coexpression	FERRANDO_MLL_T_ALL_DN	FERRANDO_MLL_T_ALL_DN	mSigDB	6.1e-05	9	84	POLD2,RANBP1,TOP2A,VBP1,APLP2,MCM5,CDK2,DDX39,USP10
Coexpression	HIPPOCAMPUS_DEVELOPMENT_PRENATAL	HIPPOCAMPUS_DEVELOPMENT_PRENATAL	mSigDB	6.4e-05	6	34	GADD45G,RPL13A,EEF1A1,H1F0,CCND2,EEF1G
Coexpression	SANA_IFNG_ENDOTHELIAL_DN	SANA_IFNG_ENDOTHELIAL_DN	mSigDB	6.7e-05	9	85	HSP90AB1,GJA1,POLD2,RPL6,ANXA2,APEX1,RPLP0,EIF4G2,KDELR2
Coexpression	GAY_YY1_UP	GAY_YY1_UP	mSigDB	7.3e-05	14	199	GPC3,CDKN1C,GADD45G,BMP4,SEPP1,FXYD6,CLU,MYCN,TXNIP,BTG2,UBC,PLTP,FOS,SIN3A
Coexpression	HIF1_TARGETS	HIF1_TARGETS	mSigDB	7.6e-05	6	35	TPI1,ALDOA,PFKL,LDHA,ENO1,PKM2
Coexpression	IRITANI_ADPROX_VASC	IRITANI_ADPROX_VASC	mSigDB	8e-05	12	152	TGFBI,ACTA2,BGN,CLU,NR2F2,PGF,BTG2,MCM5,PLTP,LAMC2,CDC42EP3,TPM2
Coexpression	HEARTFAILURE_ATRIA_DN	HEARTFAILURE_ATRIA_DN	mSigDB	9.1e-05	10	109	ACTN1,RBP1,YWHAE,RPA1,WARS,TSC22D1,MCM3,CTNNA1,CLIC4,TPM2
Coexpression	GERY_CEBP_TARGETS	GERY_CEBP_TARGETS	mSigDB	0.000114	10	112	DCN,NRP1,ACTA2,GADD45G,CLU,BTG2,IER2,ID2,ID3,FOS
Coexpression	CROMER_HYPOPHARYNGEAL_MET_VS_NON_UP	CROMER_HYPOPHARYNGEAL_MET_VS_NON_UP	mSigDB	0.000121	8	72	MAGED2,CD164,SH3BGRL,MAGED1,ID2,BUB3,MFGE8,TMEM109
Coexpression	INOS_ALL_UP	INOS_ALL_UP	mSigDB	0.000121	7	54	PPA1,FEN1,TMSB4X,IER2,MCM6,MCM5,CDK2
Coexpression	ALZHEIMERS_DISEASE_DN	ALZHEIMERS_DISEASE_DN	mSigDB	0.000123	41	1081	DCN,MATR3,PPA1,HSP90AB1,HSPA5,ACTN1,TUBB2C,AZIN1,SH3BGRL,RPL6,HNRNPK,RPL15,PSAT1,HEY1,BNIP3L,SRSF5,FXYD6,VBP1,MAGED1,GORASP2,SLC25A5,SORBS2,OGT,H2AFY,CCND2,PENK,APLP2,APEX1,UBC,UBE2B,FSTL1,NEFL,ABHD14A,CACYBP,GPI,COX7A2L,CRYM,NGFRAP1,ATP5C1,KDELR2,USP10
Coexpression	FLECHNER_KIDNEY_TRANSPLANT_WELL_UP	FLECHNER_KIDNEY_TRANSPLANT_WELL_UP	mSigDB	0.000138	24	503	GPC3,ACTA2,HSPA5,ACTN1,CNBP,TXNL4A,AZIN1,YWHAE,SH3BGRL,HNRNPK,CLU,TSC22D1,OGT,APLP2,H3F3B,COMT,TOR1AIP1,CTNNA1,ID1,PKM2,RPL22,CRYM,GRB10,CD74
Coexpression	TARTE_PLASMA_BLASTIC	TARTE_PLASMA_BLASTIC	mSigDB	0.00014	17	293	IQGAP1,ACTA2,RFC4,POLD2,TOP2A,RPA1,MTHFD2,WARS,VBP1,NASP,CCND2,MCM3,GPI,PAICS,RRM2,DDX39,CDC6
Coexpression	SERUM_FIBROBLAST_CORE_UP	SERUM_FIBROBLAST_CORE_UP	mSigDB	0.000165	13	189	RANBP1,HNRNPAB,SLC25A5,UMPS,MCM3,MCM7,ID2,ID3,ENO1,SMC2,CDK2,DNAJC9,TPM2
Coexpression	UVB_NHEK3_ALL	UVB_NHEK3_ALL	mSigDB	0.000171	20	386	TGFBI,AARS,IQGAP1,POLD2,RBP1,BRD3,HNRNPK,SRSF4,CIRBP,MTHFD2,TSC22D1,CCND2,CYR61,IER2,CTNNA1,ID3,LAMB1,EIF4G2,DDX39,USP10
Coexpression	ADIP_VS_FIBRO_DN	ADIP_VS_FIBRO_DN	mSigDB	0.000174	5	26	TNFAIP2,CCND1,TUBB,ANXA2,PKM2
Coexpression	INOS_ALL_DN	INOS_ALL_DN	mSigDB	0.000177	8	76	PPP1CA,ACTB,EEF1A1,UBC,PKM2,EIF5A,EEF2,EEF1G
Coexpression	CHANG_SERUM_RESPONSE_UP	CHANG_SERUM_RESPONSE_UP	mSigDB	0.000187	11	142	TPI1,SLC25A5,UMPS,MCM3,MCM7,ID2,ID3,ENO1,PAICS,CDK2,TPM2
Coexpression	MYC_TARGETS	MYC_TARGETS	mSigDB	0.000188	6	41	NPM1,RPL6,CCND2,APEX1,LDHA,ENO1
Coexpression	AD12_32HRS_DN	AD12_32HRS_DN	mSigDB	0.00021	4	15	CCND1,SRSF5,CYR61,EFNA1
Coexpression	MANALO_HYPOXIA_DN	MANALO_HYPOXIA_DN	mSigDB	0.000254	8	80	POLD2,UMPS,MCM3,MCM6,MCM5,ID1,RRM2,CDC6
Coexpression	BRENTANI_CELL_CYCLE	BRENTANI_CELL_CYCLE	mSigDB	0.000254	8	80	NPM1,CDKN1C,CCND1,BTG2,CCND2,BUB3,CDK2,CDC6
Coexpression	CMV_ALL_DN	CMV_ALL_DN	mSigDB	0.000273	9	102	AARS,ACTA2,CCND1,BMP4,NR2F2,IGFBP5,ID2,LAMA4,TPM2
Coexpression	BRCA_ER_NEG	BRCA_ER_NEG	mSigDB	0.000276	35	904	TGFBI,AARS,PPA1,HN1,RFC4,FBXO5,CHAF1B,TNFAIP2,PSAT1,MTHFD2,KDM2B,WARS,TGFA,CAPN6,PFKL,NARF,NASP,MPZL1,CYR61,MCM6,MCM5,MCM7,ENO1,PLTP,CENPM,GPI,LAMC2,CDCA8,EIF5A,MFGE8,SSRP1,CLIC4,DDX39,USP10,CD74
Coexpression	AS3_FIBRO_UP	AS3_FIBRO_UP	mSigDB	0.000281	6	44	RFC4,ACTB,BMP4,RPA1,RPL13A,CTNNA1
Coexpression	AS3_FIBRO_C3	AS3_FIBRO_C3	mSigDB	0.000281	6	44	RFC4,ACTB,BMP4,RPA1,RPL13A,CTNNA1
Coexpression	UVB_NHEK1_UP	UVB_NHEK1_UP	mSigDB	0.000287	12	174	HSP90AB1,RANBP1,TXNL4A,TSC22D1,EEF1A1,ANXA2,CYR61,IER2,PAX8,ID2,ARHGDIA,GPI
Coexpression	BECKER_ESTROGEN_RESPONSIVE_SUBSET_2	BECKER_ESTROGEN_RESPONSIVE_SUBSET_2	mSigDB	0.000294	3	7	GJA1,CCND1,IGFBP5
Coexpression	MENSSEN_MYC_UP	MENSSEN_MYC_UP	mSigDB	0.000298	5	29	NPM1,YWHAE,LDHA,ENO1,RPL32
Coexpression	POD1_KO_MOST_UP	POD1_KO_MOST_UP	mSigDB	0.000298	5	29	DCN,RBP1,NCAM1,CCND2,PENK
Coexpression	ELONGINA_KO_DN	ELONGINA_KO_DN	mSigDB	0.000302	12	175	UHRF1,CDKN1C,TUBB2C,TUBB,ALDOA,MAP1B,VBP1,NASP,ENO3,SPP1,GRB10,ALDH7A1
Coexpression	HIPPOCAMPUS_DEVELOPMENT_POSTNATAL	HIPPOCAMPUS_DEVELOPMENT_POSTNATAL	mSigDB	0.000318	6	45	TPI1,ALDOA,PFKL,GPI,PKM2,EGR1
Coexpression	PARP_KO_UP	PARP_KO_UP	mSigDB	0.000352	5	30	DCN,CCND2,ID1,GPX3,EEF2
Coexpression	GNATENKO_PLATELET_UP	GNATENKO_PLATELET_UP	mSigDB	0.00036	6	46	ACTB,TMSB4X,CLU,UBC,HBA1,PKM2
Coexpression	GNATENKO_PLATELET	GNATENKO_PLATELET	mSigDB	0.00036	6	46	ACTB,TMSB4X,CLU,UBC,HBA1,PKM2
Coexpression	OXSTRESS_RPETWO_DN	OXSTRESS_RPETWO_DN	mSigDB	0.000391	9	107	PPP1CA,ACTB,CDKN1C,BMP4,RPA1,CLU,RPL13A,CTNNA1,ARHGDIA
Coexpression	AS3_FIBRO_C2	AS3_FIBRO_C2	mSigDB	0.000412	5	31	ACTB,BMP4,RPA1,RPL13A,CTNNA1
Coexpression	AS3_FIBRO_C1	AS3_FIBRO_C1	mSigDB	0.000412	5	31	ACTB,BMP4,RPA1,RPL13A,CTNNA1
Coexpression	OXSTRESS_RPE_H2O2TBH_DN	OXSTRESS_RPE_H2O2TBH_DN	mSigDB	0.000412	5	31	ACTB,BMP4,RPA1,RPL13A,CTNNA1
Coexpression	LVAD_HEARTFAILURE_UP	LVAD_HEARTFAILURE_UP	mSigDB	0.000417	8	86	GADD45G,ZBTB20,MTHFD2,CLU,BTG2,CYR61,LAMB1,MFAP4
Coexpression	UNDERHILL_PROLIFERATION	UNDERHILL_PROLIFERATION	mSigDB	0.000448	4	18	CCND1,MCM5,MCM7,CDK2
Coexpression	MMS_HUMAN_LYMPH_HIGH_24HRS_UP	MMS_HUMAN_LYMPH_HIGH_24HRS_UP	mSigDB	0.000448	4	18	ACTA2,TOP2A,PLXNB2,BTG2
Coexpression	CARIES_PULP_DN	CARIES_PULP_DN	mSigDB	0.000516	7	68	GPC3,CALB1,SORBS2,CYR61,H3F3B,OLFML1,EGR1
Coexpression	CANCER_UNDIFFERENTIATED_META_UP	CANCER_UNDIFFERENTIATED_META_UP	mSigDB	0.000516	7	68	RFC4,TOP2A,TUBB,MTHFD2,MCM3,MCM6,CDC6
Coexpression	BASSO_REGULATORY_HUBS	BASSO_REGULATORY_HUBS	mSigDB	0.000553	10	136	FEN1,RFC4,POLD2,HNRNPAB,ZBTB20,SLC25A4,CCND2,CTNNA1,PAICS,SSRP1
Coexpression	AD12_24HRS_DN	AD12_24HRS_DN	mSigDB	0.000558	4	19	SRSF5,H1F0,CYR61,EFNA1
Coexpression	CANTHARIDIN_DN	CANTHARIDIN_DN	mSigDB	0.000634	6	51	POLD2,RPL15,RPL4,PFKL,MCM7,RRM2
Coexpression	HYPOPHYSECTOMY_RAT_UP	HYPOPHYSECTOMY_RAT_UP	mSigDB	0.000642	5	34	DCN,HLA-DQA1,RPS9,ID3,RPL32
Coexpression	SANSOM_APC_LOSS4_UP	SANSOM_APC_LOSS4_UP	mSigDB	0.000664	9	115	CITED1,PSAT1,UNG,CCND2,MCM3,MCM6,MCM7,PAICS,EGR1
Coexpression	FERRANDO_LYL1_NEIGHBORS	FERRANDO_LYL1_NEIGHBORS	mSigDB	0.000684	3	9	MYCN,CCND2,APEX1
Coexpression	SCHUMACHER_MYC_UP	SCHUMACHER_MYC_UP	mSigDB	0.000705	6	52	POLD2,RANBP1,VRK1,LDHA,MEST,PAICS
Coexpression	MMS_MOUSE_LYMPH_HIGH_4HRS_UP	MMS_MOUSE_LYMPH_HIGH_4HRS_UP	mSigDB	0.000736	5	35	FEN1,VBP1,EIF4A2,RRM2,CDC6
Coexpression	PEART_HISTONE_UP	PEART_HISTONE_UP	mSigDB	0.000781	6	53	BTG2,APBB2,ID2,ID3,CDK2,CDC6
Coexpression	GALINDO_ACT_UP	GALINDO_ACT_UP	mSigDB	0.001011	7	76	TNFAIP2,TSC22D1,SCD,TXNIP,UBC,PKM2,SPP1
Coexpression	AGED_MOUSE_HYPOTH_DN	AGED_MOUSE_HYPOTH_DN	mSigDB	0.001081	5	38	CANX,EEF1A1,MAGED1,UBC,FSTL1
Coexpression	IRS_KO_ADIP_DN	IRS_KO_ADIP_DN	mSigDB	0.001081	5	38	TGFBI,NRP1,GJA1,TSC22D1,CAPN6
Coexpression	ROS_MOUSE_AORTA_DN	ROS_MOUSE_AORTA_DN	mSigDB	0.001093	7	77	ACTB,BGN,RBP1,CLU,IGFBP5,RPS5,GPX3
Coexpression	P21_P53_MIDDLE_DN	P21_P53_MIDDLE_DN	mSigDB	0.001194	4	23	PBK,MCM3,MCM7,SMC2
Coexpression	ADIP_DIFF_CLUSTER2	ADIP_DIFF_CLUSTER2	mSigDB	0.00122	5	39	GADD45G,CYR61,ID2,ID3,ID1
Coexpression	LEE_DENA_UP	LEE_DENA_UP	mSigDB	0.001263	6	58	GPC3,ANXA2,MCM6,ID1,MFGE8,SPP1
Coexpression	MUNSHI_MM_VS_PCS_UP	MUNSHI_MM_VS_PCS_UP	mSigDB	0.001272	7	79	HSPA5,CANX,EEF1A1,ANXA2,UBC,FOS,EIF4G2
Coexpression	TNFALPHA_30MIN_UP	TNFALPHA_30MIN_UP	mSigDB	0.00137	5	40	SIGMAR1,IGFBP5,IER2,MCM7,EGR1
Coexpression	ET743_RESIST_DN	ET743_RESIST_DN	mSigDB	0.00137	5	40	ACTA2,HSPA5,PLXNB2,FSTL1,GPI
Coexpression	HDACI_COLON_CUR_UP	HDACI_COLON_CUR_UP	mSigDB	0.001468	8	104	CCND1,ALDOA,ARRDC3,ANXA2,RPS3,GPI,EIF5A,KDELR2
Coexpression	SANA_TNFA_ENDOTHELIAL_DN	SANA_TNFA_ENDOTHELIAL_DN	mSigDB	0.001473	7	81	TMSB4X,BGN,CLU,CRIP2,ANXA2,TXNIP,CALCRL
Coexpression	WANG_MLL_CBP_VS_GMP_DN	WANG_MLL_CBP_VS_GMP_DN	mSigDB	0.001535	5	41	NRP1,TSC22D1,CCND2,TMEM109,ALDH7A1
Coexpression	PRMT5_KD_UP	PRMT5_KD_UP	mSigDB	0.001581	11	183	TGFBI,HN1,UHRF1,GJA1,RPA2,NR2F2,SLC25A5,NCAM1,APEX1,FSTL1,EIF4G2
Coexpression	PENG_GLUCOSE_DN	PENG_GLUCOSE_DN	mSigDB	0.001587	9	130	ILK,MYCN,MAGED1,GORASP2,SLC25A5,TXNIP,COMT,EIF3H,ID2
Coexpression	BRCA1_SW480_UP	BRCA1_SW480_UP	mSigDB	0.00165	4	25	TOP2A,UBE2B,CTNNA1,ARHGDIA
Coexpression	PENG_RAPAMYCIN_UP	PENG_RAPAMYCIN_UP	mSigDB	0.001746	10	158	C5orf13,TOP2A,BRD3,BNIP3L,CIRBP,HLA-DQA1,HBP1,TXNIP,BTG2,PLTP
Coexpression	NELSON_ANDROGEN_UP	NELSON_ANDROGEN_UP	mSigDB	0.00179	6	62	ACTN1,SEPP1,H1F0,SCD,AKAP2,ID2
Coexpression	UVB_SCC_UP	UVB_SCC_UP	mSigDB	0.00182	7	84	HSP90AB1,CDKN1C,SH3BGRL,ANXA2,ID2,RRM2,ALDH7A1
Coexpression	PASSERINI_SIGNAL	PASSERINI_SIGNAL	mSigDB	0.002012	16	339	GPC3,CDKN1C,SH3BGRL,CLU,ILK,HLA-DRB1,NR2F2,HLA-DQA1,TGFA,MYCN,PGF,MEIS2,PKM2,CDC42EP3,FOS,CALCRL
Coexpression	BOQUEST_CD31PLUS_VS_CD31MINUS_DN	BOQUEST_CD31PLUS_VS_CD31MINUS_DN	mSigDB	0.002042	13	247	DCN,GPC3,OLFML3,TMEM176B,CAPN6,LSP1,OGT,MEIS2,OLFML1,PLTP,MEST,MFAP2,MFAP4
Coexpression	UVB_NHEK3_C8	UVB_NHEK3_C8	mSigDB	0.002109	6	64	BRD3,MTHFD2,CCND2,CTNNA1,ID3,LAMB1
Coexpression	ZHAN_MM_CD138_MS_VS_REST	ZHAN_MM_CD138_MS_VS_REST	mSigDB	0.002114	5	44	KLHL13,TMEM176A,TMEM176B,ZNF503,NGFRAP1
Coexpression	ATRIA_UP	ATRIA_UP	mSigDB	0.002128	11	190	ACTA2,ACTN1,RBP1,ADORA1,NR2F2,EEF1A1,MAGED1,PLXNB2,ID2,GPX3,KDELR2
Coexpression	METHOTREXATE_PROBCELL_DN	METHOTREXATE_PROBCELL_DN	mSigDB	0.002191	3	13	BNIP3L,ALDOA,ENO1
Coexpression	OXSTRESS_RPETHREE_DN	OXSTRESS_RPETHREE_DN	mSigDB	0.002216	4	27	ADORA1,COMT,ID1,ARHGDIA
Coexpression	VANTVEER_BREAST_OUTCOME_GOOD_VS_POOR_DN	VANTVEER_BREAST_OUTCOME_GOOD_VS_POOR_DN	mSigDB	0.002283	6	65	RFC4,FBXO5,AKAP2,IGFBP5,MCM6,RRM2
Coexpression	UVB_NHEK2_UP	UVB_NHEK2_UP	mSigDB	0.002469	6	66	TSC22D1,UBC,IER2,RPS5,RPS9,RPLP0
Coexpression	BM Top 100 - myometrium	BM Top 100 - myometrium	Body Map	0.002665	6	67	DCN,H19,ACTA2,MYL9,CDC42EP3,TPM2
Coexpression	GH_HYPOPHYSECTOMY_RAT_UP	GH_HYPOPHYSECTOMY_RAT_UP	mSigDB	0.002745	3	14	SCD,HBA1,ID1
Coexpression	CANCERDRUGS_PROBCELL_DN	CANCERDRUGS_PROBCELL_DN	mSigDB	0.002745	3	14	BNIP3L,ALDOA,ENO1
Coexpression	KENNY_WNT_UP	KENNY_WNT_UP	mSigDB	0.002839	5	47	TNFAIP2,RPA2,IGFBP5,CYR61,SPP1
Coexpression	HTERT_DN	HTERT_DN	mSigDB	0.002873	6	68	CREG1,LMCD1,CRIP2,CYR61,LAMA4,EGR1
Coexpression	PENG_GLUTAMINE_UP	PENG_GLUTAMINE_UP	mSigDB	0.002896	12	227	AARS,CDKN1C,TOP2A,BNIP3L,CIRBP,MTHFD2,WARS,MARS,PLXNB2,OGT,BTG2,CLIC4
Coexpression	HYPOPHYSECTOMY_RAT_DN	HYPOPHYSECTOMY_RAT_DN	mSigDB	0.003116	5	48	DCN,SCD,HBA1,LDHA,ENO1
Coexpression	PENG_LEUCINE_DN	PENG_LEUCINE_DN	mSigDB	0.003189	9	144	HSPA5,ALDOA,VRK1,SCD,UMPS,UNG,UBC,LDHA,EIF4G2
Coexpression	UVB_NHEK3_C6	UVB_NHEK3_C6	mSigDB	0.003295	4	30	TGFBI,POLD2,RBP1,TSC22D1
Coexpression	FRASOR_ER_UP	FRASOR_ER_UP	mSigDB	0.003295	4	30	RFC4,TOP2A,FOS,CDC6
Coexpression	NEMETH_TNF_DN	NEMETH_TNF_DN	mSigDB	0.003295	4	30	FEN1,SCD,APEX1,FOS
Coexpression	P21_MIDDLE_DN	P21_MIDDLE_DN	mSigDB	0.003379	3	15	CHAF1B,PBK,BUB3
Coexpression	LAMB_CYCLIN_D3_GLOCUS	LAMB_CYCLIN_D3_GLOCUS	mSigDB	0.003379	3	15	TOP2A,MCM7,RRM2
Coexpression	LEI_HOXC8_DN	LEI_HOXC8_DN	mSigDB	0.003379	3	15	ACTA2,NCAM1,SPP1
Coexpression	PARK_HSC_VS_MPP_DN	PARK_HSC_VS_MPP_DN	mSigDB	0.003379	3	15	NPM1,RPL6,SLC25A5
Coexpression	SHEPARD_BMYB_MORPHOLINO_DN	SHEPARD_BMYB_MORPHOLINO_DN	mSigDB	0.003384	10	173	CDCA2,UHRF1,FBXO5,PSAT1,HEY1,TXNIP,MCM3,MCM5,CDK2,CDC6
Coexpression	CHAUHAN_2ME2	CHAUHAN_2ME2	mSigDB	0.003412	5	49	TUBB2C,TUBB,BTG2,PKM2,EIF5A
Coexpression	CMV_ALL_UP	CMV_ALL_UP	mSigDB	0.003452	7	94	NPM1,RANBP1,WARS,GORASP2,ENO1,EIF5A,EGR1
Coexpression	CMV_24HRS_DN	CMV_24HRS_DN	mSigDB	0.00357	6	71	ACTA2,CCND1,IGFBP5,ID2,LAMA4,TPM2
Coexpression	UVB_NHEK1_C1	UVB_NHEK1_C1	mSigDB	0.003728	5	50	HSP90AB1,RANBP1,TSC22D1,EEF1A1,ANXA2
Coexpression	MMS_HUMAN_LYMPH_LOW_4HRS_DN	MMS_HUMAN_LYMPH_LOW_4HRS_DN	mSigDB	0.004096	3	16	HNRNPK,MTHFD2,ID2
Coexpression	CMV_24HRS_UP	CMV_24HRS_UP	mSigDB	0.004099	6	73	NPM1,RANBP1,GORASP2,ENO1,EIF5A,EGR1
Coexpression	BM Top 100 - coronary artery	BM Top 100 - coronary artery	Body Map	0.004099	6	73	DCN,H19,ACTA2,MYL9,BGN,TPM2
Coexpression	LEE_TCELLS3_UP	LEE_TCELLS3_UP	mSigDB	0.00435	7	98	CDCA2,UHRF1,TUBB2C,PBK,TOP2A,TUBB,RRM2
Coexpression	TARTE_PC	TARTE_PC	mSigDB	0.005	6	76	AARS,HSPA5,CANX,PDK1,PLOD1,KDELR2
Coexpression	ROME_INSULIN_2F_UP	ROME_INSULIN_2F_UP	mSigDB	0.00503	10	183	NPM1,ACTB,LMCD1,ALDOA,CANX,MAT2A,UBE2B,RPS20,EEF1G,OSR1
Coexpression	EMT_DN	EMT_DN	mSigDB	0.005202	5	54	NRP1,TSC22D1,ID2,ID1,EGR1
Coexpression	LEE_MYC_E2F1_UP	LEE_MYC_E2F1_UP	mSigDB	0.005202	5	54	GPC3,HLA-DQA1,ANXA2,SPP1,CD74
Coexpression	PLATELET_EXPRESSED	PLATELET_EXPRESSED	mSigDB	0.005226	4	34	ACTB,TMSB4X,CLU,UBC
Coexpression	CROONQUIST_IL6_STARVE_UP	CROONQUIST_IL6_STARVE_UP	mSigDB	0.005226	4	34	TOP2A,SPP1,RRM2,CDC6
Coexpression	SHIPP_FL_VS_DLBCL_UP	SHIPP_FL_VS_DLBCL_UP	mSigDB	0.005226	4	34	SEPP1,CIRBP,CLU,TXNIP
Coexpression	HOFFMANN_BIVSBII_LGBII	HOFFMANN_BIVSBII_LGBII	mSigDB	0.005415	7	102	PSAT1,SEPP1,SCD,CCND2,NEDD4,ABHD14A,CD74
Coexpression	HDACI_COLON_CUR24HRS_UP	HDACI_COLON_CUR24HRS_UP	mSigDB	0.005805	4	35	CCND1,ALDOA,RPS3,GPI
Coexpression	BRG1_ALAB_DN	BRG1_ALAB_DN	mSigDB	0.005805	4	35	NRP1,SEPP1,ID3,CD74
Coexpression	UVC_HIGH_D2_DN	UVC_HIGH_D2_DN	mSigDB	0.005805	4	35	MAP1B,MAT2A,ID2,ID1
Coexpression	MAMMARY_DEV_UP	MAMMARY_DEV_UP	mSigDB	0.006076	5	56	CITED1,ZHX1,LSP1,PENK,COMT
Coexpression	BREASTCA_TWO_CLASSES	BREASTCA_TWO_CLASSES	mSigDB	0.006677	8	133	CCND1,TUBB,SRSF4,SIGMAR1,OGT,UBE2B,MCM7,CTNNA1
Coexpression	WILLERT_WNT_NCCIT_ALL_UP	WILLERT_WNT_NCCIT_ALL_UP	mSigDB	0.006768	3	19	GJA1,CCND1,ID2
Coexpression	COLLER_MYC_UP	COLLER_MYC_UP	mSigDB	0.006768	3	19	HLA-DRB1,CCND2,EIF5A
Coexpression	PASSERINI_OXIDATION	PASSERINI_OXIDATION	mSigDB	0.006768	3	19	SEPP1,GPX3,COX7A2L
Coexpression	HASLINGER_B_CLL_13Q14	HASLINGER_B_CLL_13Q14	mSigDB	0.006768	3	19	TUBB,TRIM16,TPM2
Coexpression	HDACI_COLON_CUR12HRS_UP	HDACI_COLON_CUR12HRS_UP	mSigDB	0.006768	3	19	CCND1,ARRDC3,ANXA2
Coexpression	LIZUKA_L0_SM_L1	LIZUKA_L0_SM_L1	mSigDB	0.006768	3	19	CTNNA1,PLTP,CD74
Coexpression	DAVIES_N	DAVIES_N	mSigDB	0.006768	3	19	PPP1CA,TMSB4X,SEPP1
Coexpression	UVB_NHEK2_DN	UVB_NHEK2_DN	mSigDB	0.006812	6	81	AARS,CD164,ANXA2,NCAM1,CCND2,USP10
Coexpression	CHESLER_HIGHEST_FOLD_RANGE_GENES	CHESLER_HIGHEST_FOLD_RANGE_GENES	mSigDB	0.007089	4	37	MATR3,ACTB,SCD,FOS
Coexpression	RCC_NL_UP	RCC_NL_UP	mSigDB	0.007294	19	492	COPZ1,TGFBI,AARS,MATR3,HN1,RANBP1,TUBB2C,TOP2A,TUBB,H3F3B,UBE2B,MCM6,FSTL1,MCM7,ID1,BUB3,PAICS,CDCA8,EIF4G2
Coexpression	UEDA_MOUSE_SCN	UEDA_MOUSE_SCN	mSigDB	0.007655	6	83	HSPA5,GADD45G,P4HA1,IGFBP5,H3F3B,ID2
Coexpression	FSH_OVARY_MCV152_UP	FSH_OVARY_MCV152_UP	mSigDB	0.008124	5	60	RBP1,BRD3,CLU,EEF1A1,LAMA4
Coexpression	HDACI_COLON_CUR48HRS_UP	HDACI_COLON_CUR48HRS_UP	mSigDB	0.008124	5	60	CCND1,RPS3,GPI,EIF5A,KDELR2
Coexpression	LEE_MYC_TGFA_UP	LEE_MYC_TGFA_UP	mSigDB	0.008124	5	60	CCND1,MTHFD2,ANXA2,BTG2,MFGE8
Coexpression	DIAB_NEPH_UP	DIAB_NEPH_UP	mSigDB	0.008124	5	60	CCND1,CLU,IGFBP5,ID1,ENO1
Coexpression	SASAKI_ATL_UP	SASAKI_ATL_UP	mSigDB	0.008317	9	167	PPP1CA,TOP2A,TUBB,RPA1,MYCN,VBP1,ANXA2,MCM3,NEDD4
Coexpression	SASAKI_TCELL_LYMPHOMA_VS_CD4_UP	SASAKI_TCELL_LYMPHOMA_VS_CD4_UP	mSigDB	0.008317	9	167	PPP1CA,TOP2A,TUBB,RPA1,MYCN,VBP1,ANXA2,MCM3,NEDD4
Coexpression	SCHUMACHER_MYC_DN	SCHUMACHER_MYC_DN	mSigDB	0.008474	2	7	ILK,ID2
Coexpression	IRS1_KO_ADIP_DN	IRS1_KO_ADIP_DN	mSigDB	0.008513	7	111	TGFBI,NRP1,GJA1,CIRBP,TSC22D1,CAPN6,CRIP2
Coexpression	WELCSH_BRCA_UP	WELCSH_BRCA_UP	mSigDB	0.008547	4	39	SEPP1,H1F0,FSTL1,RRM2
Coexpression	NI2_MOUSE_UP	NI2_MOUSE_UP	mSigDB	0.008547	4	39	TGFBI,BTG2,CYR61,SPP1
Coexpression	5FU_RESIST_GASTRIC_UP	5FU_RESIST_GASTRIC_UP	mSigDB	0.009009	3	21	CLU,NR2F2,H3F3B
Coexpression	CHEN_HOXA5_TARGETS_DN	CHEN_HOXA5_TARGETS_DN	mSigDB	0.009344	4	40	FEN1,MYL9,PRPF31,MAT2A
Coexpression	INNEREAR_UP	INNEREAR_UP	mSigDB	0.009344	4	40	RBP1,CLU,RPS5,CRYM
Coexpression	BRCA1_MES_UP	BRCA1_MES_UP	mSigDB	0.009344	4	40	ACTA2,RPA2,NEFL,ID3
Coexpression	DIAB_NEPH_DN	DIAB_NEPH_DN	mSigDB	0.009867	15	366	GJA1,HSPA5,CDKN1C,CD164,YWHAE,ADORA1,MTHFD2,WARS,CANX,PLXNB2,UNG,CYR61,MCM6,CTNNA1,CDC42EP3
