# Supplementary material for: Microarrays and RNA-Seq identify molecular mechanisms driving the end of nephron production
Source: BMC Dev Biol. 2011 Mar 12;11:15. doi: 10.1186/1471-213X-11-15 (PMC3065427; doi:10.1186/1471-213X-11-15)
Supplement: Additional file 7 — List of genes with changes in transcript levels between P1 and P4. List of genes identified by GeneSpring analysis of microarrays. [file 1471-213X-11-15-S7.XLS]

## Sheet: p1-p4 P < 0.05 FC>2.xls
Transcripts Cluster Id	Fold change([rv] vs [cm])	Regulation([rv] vs [cm])	genesymbol	genedescription
10363224	8.48585	up	Fabp7	fatty acid binding protein 7, brain
10554814	8.28571	up
10488060	8.08911	up	Jag1	jagged 1
10389283	7.80293	up	Lhx1	LIM homeobox protein 1
10379765	7.67315	up	Hnf1b	HNF1 homeobox B
10483046	6.06064	up	Dpp4	dipeptidylpeptidase 4
10464400	5.98505	up	E330013P04Rik	RIKEN cDNA E330013P04 gene
10464391	5.87271	up	Emx2	empty spiracles homolog 2 (Drosophila)
10416057	5.80356	up	Clu	clusterin
10502081	5.66683	up	Enpep	glutamyl aminopeptidase
10446473	5.62208	up	Lama1	laminin, alpha 1
10396608	5.61204	up	Syne2	synaptic nuclear envelope 2
10419392	5.51767	up	1700011H14Rik	RIKEN cDNA 1700011H14 gene
10408798	5.38704	up	Tcfap2a	transcription factor AP-2, alpha
10354229	5.22135	up	2610017I09Rik	RIKEN cDNA 2610017I09 gene
10396606	5.08008	up	Syne2	synaptic nuclear envelope 2
10523595	4.93073	up	Ptpn13	protein tyrosine phosphatase, non-receptor type 13
10476314	4.68466	up	Prnp	prion protein
10363056	4.65238	up	Sim1	single-minded homolog 1 (Drosophila)
10382328	4.51091	up	Sox9	SRY-box containing gene 9
10345016	4.4768	up	Tcfap2b	transcription factor AP-2 beta
10366446	4.45455	up	Tspan8	tetraspanin 8
10379866	4.43245	up	Car4	carbonic anhydrase 4
10427862	4.43207	up	Cdh6	cadherin 6
10423654	4.41897	up	Osr2	odd-skipped related 2 (Drosophila)
10497590	4.31522	up	Evi1	ecotropic viral integration site 1
10569618	4.2423	up	Tmem16a	transmembrane protein 16A
10574023	4.22866	up	Mt2	metallothionein 2
10469138	4.176	up
10498119	4.15762	up	Frem2	Fras1 related extracellular matrix protein 2
10400844	4.04594	up	Pygl	liver glycogen phosphorylase
10554574	4.0144	up	Tm6sf1	transmembrane 6 superfamily member 1
10351507	4.01151	up	ENSMUSG00000073493
10416451	3.93076	up	Cpb2	carboxypeptidase B2 (plasma)
10576911	3.89193	up	Efnb2	ephrin B2
10569646	3.84957	up	Ccnd1	cyclin D1
10372583	3.80356	up	Rab3ip	RAB3A interacting protein
10462507	3.72271	up	Papss2	3'-phosphoadenosine 5'-phosphosulfate synthase 2
10565456	3.71185	up	Prss23	protease, serine, 23
10456653	3.69892	up	Myo5b	myosin Vb
10355893	3.57522	up	Epha4	Eph receptor A4
10467006	3.51503	up	Dkk1	dickkopf homolog 1 (Xenopus laevis)
10492798	3.51077	up	Sfrp2	secreted frizzled-related protein 2
10476395	3.49387	up	Bmp2	bone morphogenetic protein 2
10513158	3.43473	up	Ptpn3	protein tyrosine phosphatase, non-receptor type 3
10538247	3.42531	up	Npy	neuropeptide Y
10376956	3.40941	up	Hs3st3a1	heparan sulfate (glucosamine) 3-O-sulfotransferase 3A1
10438753	3.40563	up	Leprel1	leprecan-like 1
10434229	3.39115	up	Cldn5	claudin 5
10377673	3.33536	up	Cldn7	claudin 7
10362538	3.33504	up	Lama4	laminin, alpha 4
10366391	3.30842	up	Kcnc2	potassium voltage gated channel, Shaw-related subfamily, member 2
10390860	3.28024	up	Krt23	keratin 23
10575052	3.28008	up	Cdh1	cadherin 1
10503659	3.23448	up	Epha7	Eph receptor A7
10407072	3.2072	up	Elovl7	ELOVL family member 7, elongation of long chain fatty acids (yeast)
10479981	3.19098	up	Gata3	GATA binding protein 3
10399680	3.15755	up	Cys1	cystin 1
10489246	3.12009	up	Mafb	v-maf musculoaponeurotic fibrosarcoma oncogene family, protein B (avian)
10358816	3.11408	up	Lamc1	laminin, gamma 1
10396485	3.09956	up	Syne2	synaptic nuclear envelope 2
10404250	3.09059	up	Dcdc2a	doublecortin domain containing 2a
10419261	3.08265	up	Bmp4	bone morphogenetic protein 4
10421950	3.05994	up	Dach1	dachshund 1 (Drosophila)
10496091	3.03924	up	Lef1	lymphoid enhancer binding factor 1
10359303	3.03869	up	4930562F07Rik	RIKEN cDNA 4930562F07 gene
10423520	2.99283	up	Sema5a	sema domain, seven thrombospondin repeats (type 1 and type 1-like), transmembrane domain (TM) and short cytoplasmic domain, (semaphorin) 5A
10404359	2.989	up	Mboat1	membrane bound O-acyltransferase domain containing 1
10453057	2.98422	up	Cyp1b1	cytochrome P450, family 1, subfamily b, polypeptide 1
10466886	2.98276	up
10424676	2.97233	up	Ly6e	lymphocyte antigen 6 complex, locus E
10409579	2.96234	up	Cxcl14	chemokine (C-X-C motif) ligand 14
10497203	2.96065	up	Hey1	hairy/enhancer-of-split related with YRPW motif 1
10542192	2.95254	up	D630042F21Rik	RIKEN cDNA D630042F21 gene
10607705	2.93113	up	S100g	S100 calcium binding protein G
10478525	2.92426	up	Wfdc2	WAP four-disulfide core domain 2
10539894	2.86191	up	Mgll	monoglyceride lipase
10513154	2.83081	up	Ptpn3	protein tyrosine phosphatase, non-receptor type 3
10529824	2.83011	up	Prom1	prominin 1
10407327	2.81778	up	Emb	embigin
10495685	2.80994	up	Arhgap29	Rho GTPase activating protein 29
10423836	2.80928	up	Cthrc1	collagen triple helix repeat containing 1
10376950	2.79864	up	Pmp22	peripheral myelin protein
10473880	2.79111	up	Lrp4	low density lipoprotein receptor-related protein 4
10536499	2.7897	up	Cav1	caveolin, caveolae protein 1
10424113	2.78938	up	Mal2	mal, T-cell differentiation protein 2
10498024	2.78549	up	Slc7a11	solute carrier family 7 (cationic amino acid transporter, y+ system), member 11
10437205	2.75199	up	Pcp4	Purkinje cell protein 4
10566254	2.74732	up	Hbb-b1|Hbb-b2	hemoglobin, beta adult major chain | hemoglobin, beta adult minor chain
10607562	2.74666	up	Cnksr2	connector enhancer of kinase suppressor of Ras 2
10603051	2.74554	up	Ap1s2	adaptor-related protein complex 1, sigma 2 subunit
10581750	2.72689	up	Mrcl	mannose receptor-like precursor
10380927	2.72108	up	Grb7	growth factor receptor bound protein 7
10538802	2.71437	up	A930038C07Rik	RIKEN cDNA A930038C07 gene
10443276	2.71132	up	Scube3	signal peptide, CUB domain, EGF-like 3
10396511	2.70756	up	Syne2	synaptic nuclear envelope 2
10554445	2.69027	up	Prc1	protein regulator of cytokinesis 1
10501762	2.68542	up	Snx7	sorting nexin 7
10566258	2.67001	up	Hbb-b1|Hbb-b2	hemoglobin, beta adult major chain | hemoglobin, beta adult minor chain
10546432	2.65974	up	Adamts9	a disintegrin-like and metallopeptidase (reprolysin type) with thrombospondin type 1 motif, 9
10480477	2.65021	up	Pax8	paired box gene 8
10607848	2.64901	up	Egfl6	EGF-like-domain, multiple 6
10395163	2.62153	up	Lamb1-1	laminin B1 subunit 1
10428912	2.60787	up	D330050I23Rik	RIKEN cDNA D330050I23 gene
10530841	2.6061	up	Igfbp7	insulin-like growth factor binding protein 7
10427744	2.59155	up	Rai14	retinoic acid induced 14
10492355	2.57632	up	Mme	membrane metallo endopeptidase
10521972	2.56874	up	Pcdh7	protocadherin 7
10515836	2.56458	up	Ccnb1	cyclin B1
10596200	2.551	up	Tmem108	transmembrane protein 108
10411739	2.54917	up	Ccnb1	cyclin B1
10575034	2.54504	up	Cdh3	cadherin 3
10412298	2.5362	up	Itga1	integrin alpha 1
10485402	2.53367	up	Fjx1	four jointed box 1 (Drosophila)
10469936	2.53132	up	Nrarp	Notch-regulated ankyrin repeat protein
10447383	2.52951	up	Tacstd1	tumor-associated calcium signal transducer 1
10366293	2.52206	up	Csrp2	cysteine and glycine-rich protein 2
10358787	2.52158	up	Lamc2	laminin, gamma 2
10581132	2.50236	up	Cdh16	cadherin 16
10476658	2.49978	up
10487994	2.49893	up	5830467P10Rik	RIKEN cDNA 5830467P10 gene
10546450	2.49788	up	Adamts9	a disintegrin-like and metallopeptidase (reprolysin type) with thrombospondin type 1 motif, 9
10417599	2.49243	up
10591978	2.48811	up	Hnt	neurotrimin
10472820	2.48702	up	Itga6	integrin alpha 6
10421524	2.48505	up
10404649	2.48489	up	Dsp	desmoplakin
10579823	2.47388	up
10436826	2.47064	up
10582845	2.47007	up
10350977	2.46564	up	4930523C07Rik	RIKEN cDNA 4930523C07 gene
10471912	2.45502	up	Kynu	kynureninase (L-kynurenine hydrolase)
10562637	2.44733	up	Ccnb1	cyclin B1
10428814	2.44024	up	Anxa13	annexin A13
10574415	2.42531	up	1700047G07Rik	RIKEN cDNA 1700047G07 gene
10554819	2.41427	up	Me3	malic enzyme 3, NADP(+)-dependent, mitochondrial
10442327	2.4137	up	Cldn6	claudin 6
10481056	2.41169	up	Notch1	Notch gene homolog 1 (Drosophila)
10513145	2.40942	up	Ptpn3	protein tyrosine phosphatase, non-receptor type 3
10519028	2.40887	up	Prdm16	PR domain containing 16
10347734	2.40076	up	Sgpp2	sphingosine-1-phosphate phosphotase 2
10355278	2.394	up	Erbb4	v-erb-a erythroblastic leukemia viral oncogene homolog 4 (avian)
10421970	2.38252	up
10411226	2.36523	up	F2rl1	coagulation factor II (thrombin) receptor-like 1
10523376	2.36434	up	Fras1	Fraser syndrome 1 homolog (human)
10359689	2.3585	up	Atp1b1	ATPase, Na+/K+ transporting, beta 1 polypeptide
10513156	2.35605	up	Ptpn3	protein tyrosine phosphatase, non-receptor type 3
10474825	2.3312	up	D2Ertd750e	DNA segment, Chr 2, ERATO Doi 750, expressed
10369531	2.3286	up	Tspan15	tetraspanin 15
10497548	2.30633	up	Fndc3b	fibronectin type III domain containing 3B
10466521	2.30154	up	Gcnt1	glucosaminyl (N-acetyl) transferase 1, core 2
10435641	2.30107	up	Fstl1	follistatin-like 1
10446986	2.30086	up	Crim1	cysteine rich transmembrane BMP regulator 1 (chordin like)
10506433	2.3008	up	Dab1	disabled homolog 1 (Drosophila)
10350516	2.30048	up	Ptgs2	prostaglandin-endoperoxide synthase 2
10385248	2.30035	up	Hmmr	hyaluronan mediated motility receptor (RHAMM)
10544875	2.29682	up	Scrn1	secernin 1
10415725	2.28736	up	Spata13	spermatogenesis associated 13
10599348	2.28726	up	Gria3	glutamate receptor, ionotropic, AMPA3 (alpha 3)
10389929	2.27379	up	Cacna1g	calcium channel, voltage-dependent, T type, alpha 1G subunit
10427796	2.266	up	Npr3	natriuretic peptide receptor 3
10498935	2.25734	up	Gucy1b3	guanylate cyclase 1, soluble, beta 3
10399505	2.25521	up	Greb1	gene regulated by estrogen in breast cancer protein
10412921	2.2509	up	Nid2	nidogen 2
10586448	2.2424	up	2810417H13Rik	RIKEN cDNA 2810417H13 gene
10557156	2.23741	up	Plk1	polo-like kinase 1 (Drosophila)
10356475	2.23167	up	Arl4c	ADP-ribosylation factor-like 4C
10483178	2.21899	up	Cobll1	Cobl-like 1
10427816	2.21005	up	Pdzd2	PDZ domain containing 2
10603003	2.20422	up
10502240	2.20105	up	Npnt	nephronectin
10474936	2.19856	up	Spint1	serine protease inhibitor, Kunitz type 1
10546430	2.18682	up	Adamts9	a disintegrin-like and metallopeptidase (reprolysin type) with thrombospondin type 1 motif, 9
10544017	2.18466	up	Svopl	SV2 related protein homolog (rat)-like
10604564	2.17952	up	Gpc4	glypican 4
10474984	2.17446	up	Nusap1	nucleolar and spindle associated protein 1
10411680	2.17109	up	Marveld2	MARVEL (membrane-associating) domain containing 2
10354777	2.16159	up	Satb2	special AT-rich sequence binding protein 2
10344897	2.155	up	Sulf1	sulfatase 1
10360985	2.15194	up	Cenpf	centromere protein F
10419323	2.1476	up	Dlg7	discs, large homolog 7 (Drosophila)
10594774	2.14429	up	Ccnb2	cyclin B2
10519324	2.14374	up	Cdk6	cyclin-dependent kinase 6
10468746	2.13662	up	Hspa12a	heat shock protein 12A
10522530	2.13654	up	Kit	kit oncogene
10555460	2.12932	up	Stard10	START domain containing 10
10606600	2.1247	up	Pcdh19	protocadherin 19
10538373	2.12457	up	Prr15	proline rich 15
10372891	2.12402	up	Srgap1	SLIT-ROBO Rho GTPase activating protein 1
10423770	2.12217	up	Grhl2	grainyhead-like 2 (Drosophila)
10594251	2.11986	up	Kif23	kinesin family member 23
10464113	2.11837	up	Habp2	hyaluronic acid binding protein 2
10497520	2.11731	up	Ect2	ect2 oncogene
10475544	2.11463	up	Sema6d	sema domain, transmembrane domain (TM), and cytoplasmic domain, (semaphorin) 6D
10467258	2.11335	up	Fer1l3	fer-1-like 3, myoferlin (C. elegans)
10558049	2.11032	up	Ppapdc1a	phosphatidic acid phosphatase type 2 domain containing 1A
10504470	2.11004	up	Melk	maternal embryonic leucine zipper kinase
10495896	2.10854	up	Camk2d	calcium/calmodulin-dependent protein kinase II, delta
10375058	2.10825	up	Hba-a2|Hba-a1	hemoglobin alpha, adult chain 2 | hemoglobin alpha, adult chain 1
10380067	2.10187	up	2010-09-04	septin 4
10546434	2.09911	up	Adamts9	a disintegrin-like and metallopeptidase (reprolysin type) with thrombospondin type 1 motif, 9
10349404	2.09573	up	Mgat5	mannoside acetylglucosaminyltransferase 5
10546454	2.09335	up	Adamts9	a disintegrin-like and metallopeptidase (reprolysin type) with thrombospondin type 1 motif, 9
10513152	2.09022	up	Ptpn3	protein tyrosine phosphatase, non-receptor type 3
10516246	2.08894	up	Cdca8	cell division cycle associated 8
10462866	2.08742	up	Cep55	centrosomal protein 55
10477187	2.08354	up	Tpx2	TPX2, microtubule-associated protein homolog (Xenopus laevis)
10413419	2.08083	up	Arhgef3	Rho guanine nucleotide exchange factor (GEF) 3
10485198	2.08063	up	Tspan18	tetraspanin 18
10462796	2.07773	up	Kif11	kinesin family member 11
10359890	2.06847	up	Nuf2	NUF2, NDC80 kinetochore complex component, homolog (S. cerevisiae)
10502655	2.06768	up	Cyr61	cysteine rich protein 61
10501629	2.06747	up	Cdc14a	CDC14 cell division cycle 14 homolog A (S. cerevisiae)
10349295	2.06683	up	Tcfcp2l1	transcription factor CP2-like 1
10361956	2.05701	up	Mtap7	microtubule-associated protein 7
10375051	2.05552	up	Hba-a1|Hba-a2	hemoglobin alpha, adult chain 1 | hemoglobin alpha, adult chain 2
10591781	2.05306	up	Anln	anillin, actin binding protein (scraps homolog, Drosophila)
10586744	2.05036	up	Anxa2	annexin A2
10474619	2.04181	up	Fmn1	formin 1
10372988	2.02374	up	Slc16a7	solute carrier family 16 (monocarboxylic acid transporters), member 7
10458195	2.02071	up	Cdc25c	cell division cycle 25 homolog C (S. pombe)
10454369	2.01963	up	Fhod3	formin homology 2 domain containing 3
10448034	2.01931	up	Dll1	delta-like 1 (Drosophila)
10590494	2.01492	up	Kif15	kinesin family member 15
10399391	2.01426	up	Gen1	Gen homolog 1, endonuclease (Drosophila)
10382316	2.01107	up	Kcnj16	potassium inwardly-rectifying channel, subfamily J, member 16
10509273	2.00322	up	Wnt4	wingless-related MMTV integration site 4
10567546	12.7198	down	Crym	crystallin, mu
10462442	12.4543	down	Il33	interleukin 33
10358519	8.31929	down	Hmcn1	hemicentin 1
10391504	7.06909	down	Meox1	mesenchyme homeobox 1
10536635	6.76046	down	A430107O13Rik	RIKEN cDNA A430107O13 gene
10543762	6.75512	down	Tsga13	testis specific gene A13
10428707	6.63629	down	Has2	hyaluronan synthase 2
10358581	6.03328	down	Hmcn1	hemicentin 1
10358623	5.92687	down	Hmcn1	hemicentin 1
10358517	5.72198	down	Hmcn1	hemicentin 1
10405587	5.61411	down	Tgfbi	transforming growth factor, beta induced
10535524	5.5541	down	Ocm|LOC100048547	oncomodulin | similar to oncomodulin
10480090	5.50373	down	Itga8	integrin alpha 8
10358553	5.49294	down	Hmcn1	hemicentin 1
10358597	5.39681	down	Hmcn1	hemicentin 1
10385770	5.31493	down	Olfr1372-ps1	olfactory receptor 1372, pseudogene 1
10358656	5.29915	down	Hmcn1	hemicentin 1
10358587	5.26098	down	Hmcn1	hemicentin 1
10358525	5.23454	down	Hmcn1	hemicentin 1
10358611	5.22878	down	Hmcn1	hemicentin 1
10358613	5.18922	down	Hmcn1	hemicentin 1
10453394	5.15342	down	Six2|LOC675809	sine oculis-related homeobox 2 homolog (Drosophila) | similar to Homeobox protein SIX2 (Sine oculis homeobox homolog 2)
10591118	5.15048	down	Fat3	FAT tumor suppressor homolog 3 (Drosophila)
10358567	5.08002	down	Hmcn1	hemicentin 1
10606083	5.02633	down	Cited1	Cbp/p300-interacting transactivator with Glu/Asp-rich carboxy-terminal domain 1
10358625	4.9579	down	Hmcn1	hemicentin 1
10571840	4.88094	down	Hpgd	hydroxyprostaglandin dehydrogenase 15 (NAD)
10358658	4.86031	down	Hmcn1	hemicentin 1
10591123	4.79242	down	Fat3	FAT tumor suppressor homolog 3 (Drosophila)
10358650	4.76343	down	Hmcn1	hemicentin 1
10358579	4.75584	down	Hmcn1	hemicentin 1
10358633	4.753	down	Hmcn1	hemicentin 1
10358648	4.74497	down	Hmcn1	hemicentin 1
10591127	4.72408	down	Fat3	FAT tumor suppressor homolog 3 (Drosophila)
10358575	4.712	down	Hmcn1	hemicentin 1
10358605	4.70291	down	Hmcn1	hemicentin 1
10358577	4.69649	down	Hmcn1	hemicentin 1
10591129	4.68676	down	Fat3	FAT tumor suppressor homolog 3 (Drosophila)
10358664	4.65674	down	Hmcn1	hemicentin 1
10591135	4.64214	down	Fat3	FAT tumor suppressor homolog 3 (Drosophila)
10358589	4.59289	down	Hmcn1	hemicentin 1
10595496	4.57985	down	Snap91	synaptosomal-associated protein 91
10440344	4.57252	down	Robo2	roundabout homolog 2 (Drosophila)
10358666	4.54148	down	Hmcn1	hemicentin 1
10556833	4.53402	down	Abca14	ATP-binding cassette, sub-family A (ABC1), member 14
10358668	4.51437	down	Hmcn1	hemicentin 1
10353192	4.50981	down	Eya1	eyes absent 1 homolog (Drosophila)
10592420	4.4528	down	AW551984
10358637	4.41805	down	Hmcn1	hemicentin 1
10358561	4.37581	down	Hmcn1	hemicentin 1
10358571	4.36463	down	Hmcn1	hemicentin 1
10358599	4.35485	down	Hmcn1	hemicentin 1
10358593	4.34344	down	Hmcn1	hemicentin 1
10358595	4.29694	down	Hmcn1	hemicentin 1
10358619	4.29679	down	Hmcn1	hemicentin 1
10358515	4.25094	down	Hmcn1	hemicentin 1
10358565	4.25055	down	Hmcn1	hemicentin 1
10358615	4.21924	down	Hmcn1	hemicentin 1
10358670	4.19467	down	Hmcn1	hemicentin 1
10481949	4.18887	down	Traf1	Tnf receptor-associated factor 1
10358591	4.16561	down	Hmcn1	hemicentin 1
10358660	4.14881	down	Hmcn1	hemicentin 1
10358559	4.09076	down	Hmcn1	hemicentin 1
10358529	4.07143	down	Hmcn1	hemicentin 1
10395409	4.06846	down	Meox2	mesenchyme homeobox 2
10358557	4.05878	down	Hmcn1	hemicentin 1
10358527	4.05722	down	Hmcn1	hemicentin 1
10358535	4.0505	down	Hmcn1	hemicentin 1
10358549	4.04644	down	Hmcn1	hemicentin 1
10358555	4.02284	down	Hmcn1	hemicentin 1
10358621	4.02023	down	Hmcn1	hemicentin 1
10358547	3.9995	down	Hmcn1	hemicentin 1
10358513	3.99713	down	Hmcn1	hemicentin 1
10358583	3.97091	down	Hmcn1	hemicentin 1
10512499	3.95031	down	Tpm2	tropomyosin 2, beta
10591131	3.93517	down	Fat3	FAT tumor suppressor homolog 3 (Drosophila)
10484371	3.91339	down	Calcrl	calcitonin receptor-like
10358662	3.90381	down	Hmcn1	hemicentin 1
10358585	3.90189	down	Hmcn1	hemicentin 1
10358607	3.88915	down	Hmcn1	hemicentin 1
10358573	3.88748	down	Hmcn1	hemicentin 1
10358551	3.86678	down	Hmcn1	hemicentin 1
10584561	3.85234	down	9030425E11Rik	RIKEN cDNA 9030425E11 gene
10501699	3.84987	down	Agl	amylo-1,6-glucosidase, 4-alpha-glucanotransferase
10358531	3.78042	down	Hmcn1	hemicentin 1
10442493	3.77769	down
10358631	3.76692	down	Hmcn1	hemicentin 1
10591125	3.76033	down	Fat3	FAT tumor suppressor homolog 3 (Drosophila)
10358654	3.75823	down	Hmcn1	hemicentin 1
10524312	3.7297	down	Ttc28	tetratricopeptide repeat domain 28
10358490	3.67314	down	Hmcn1	hemicentin 1
10358539	3.63568	down	Hmcn1	hemicentin 1
10363415	3.62488	down	Spock2	sparc/osteonectin, cwcv and kazal-like domains proteoglycan 2
10421046	3.6187	down	Dock5	dedicator of cytokinesis 5
10358569	3.59091	down	Hmcn1	hemicentin 1
10358601	3.5641	down	Hmcn1	hemicentin 1
10358563	3.55723	down	Hmcn1	hemicentin 1
10513922	3.5412	down	Rasef	RAS and EF hand domain containing
10358533	3.53198	down	Hmcn1	hemicentin 1
10400607	3.48701	down	Mdga2	MAM domain containing glycosylphosphatidylinositol anchor 2
10368495	3.48549	down	Rspo3	R-spondin 3 homolog (Xenopus laevis)
10354003	3.4548	down	Mgat4a	mannoside acetylglucosaminyltransferase 4, isoenzyme A
10515095	3.44852	down	Elavl4	ELAV (embryonic lethal, abnormal vision, Drosophila)-like 4 (Hu antigen D)
10358609	3.43792	down	Hmcn1	hemicentin 1
10591116	3.43522	down	Fat3	FAT tumor suppressor homolog 3 (Drosophila)
10524310	3.41565	down	Ttc28	tetratricopeptide repeat domain 28
10358521	3.35294	down	Hmcn1	hemicentin 1
10358617	3.33265	down	Hmcn1	hemicentin 1
10358627	3.31972	down	Hmcn1	hemicentin 1
10358635	3.29535	down	Hmcn1	hemicentin 1
10474700	3.22431	down	Thbs1	thrombospondin 1
10486041	3.16985	down	Meis2	Meis homeobox 2
10358652	3.15298	down	Hmcn1	hemicentin 1
10372177	3.12599	down	Tmtc2	transmembrane and tetratricopeptide repeat containing 2
10507110	3.08901	down
10435787	3.07142	down
10552919	3.07055	down	Hrc	histidine rich calcium binding protein
10537014	3.05926	down	Cpa2	carboxypeptidase A2, pancreatic
10401673	3.02283	down	Tgfb3	transforming growth factor, beta 3
10347724	3.02193	down	Slc4a3	solute carrier family 4 (anion exchanger), member 3
10358603	2.99136	down	Hmcn1	hemicentin 1
10358545	2.99062	down	Hmcn1	hemicentin 1
10395457	2.94448	down	Etv1	ets variant gene 1
10458560	2.91378	down	Fgf1	fibroblast growth factor 1
10424905	2.87686	down	Scx	scleraxis
10352152	2.85747	down	Kif26b	kinesin family member 26B
10498710	2.80054	down	Bche	butyrylcholinesterase
10497481	2.73806	down	2810416G20Rik|Hmgb1	RIKEN cDNA 2810416G20 gene | high mobility group box 1
10467907	2.73705	down	Erlin1	ER lipid raft associated 1
10400609	2.73607	down	Mdga2	MAM domain containing glycosylphosphatidylinositol anchor 2
10591120	2.69883	down	Fat3	FAT tumor suppressor homolog 3 (Drosophila)
10427590	2.63852	down	Slc1a3	solute carrier family 1 (glial high affinity glutamate transporter), member 3
10553274	2.63705	down	Saa2	serum amyloid A 2
10493108	2.61152	down	Crabp2	cellular retinoic acid binding protein II
10358543	2.58573	down	Hmcn1	hemicentin 1
10376778	2.57908	down	Mfap4	microfibrillar-associated protein 4
10394534	2.55719	down	Osr1	odd-skipped related 1 (Drosophila)
10406934	2.55358	down	Etv1	ets variant gene 1
10581013	2.51986	down	Cdh11	cadherin 11
10559179	2.50919	down	ENSMUSG00000073783
10504375	2.50911	down	Npr2	natriuretic peptide receptor 2
10463476	2.49476	down	Kazald1	Kazal-type serine peptidase inhibitor domain 1
10403796	2.47553	down	Amph	amphiphysin
10455873	2.45005	down	Slc12a2	solute carrier family 12, member 2
10492689	2.44057	down	Pdgfc	platelet-derived growth factor, C polypeptide
10358541	2.42683	down	Hmcn1	hemicentin 1
10536563	2.4259	down	Cftr	cystic fibrosis transmembrane conductance regulator homolog
10510129	2.42064	down	Dhrs3	dehydrogenase/reductase (SDR family) member 3
10554074	2.42042	down	Adamts17	a disintegrin-like and metallopeptidase (reprolysin type) with thrombospondin type 1 motif, 17
10554129	2.40959	down	B130024G19Rik	RIKEN cDNA B130024G19 gene
10599001	2.40275	down	Agtr2	angiotensin II receptor, type 2
10544837	2.38504	down	1200009O22Rik	RIKEN cDNA 1200009O22 gene
10481931	2.38193	down	Phf19	PHD finger protein 19
10538354	2.38155	down	LOC100049166
10483865	2.37242	down	Fkbp7	FK506 binding protein 7
10469457	2.36542	down	Plxdc2	plexin domain containing 2
10489759	2.34873	down	Sulf2	sulfatase 2
10406845	2.34228	down	Foxd1	forkhead box D1
10584595	2.33757	down	2610203C20Rik	RIKEN cDNA 2610203C20 gene
10453678	2.33271	down	Zeb1	zinc finger E-box binding homeobox 1
10555323	2.326	down	P4ha3	procollagen-proline, 2-oxoglutarate 4-dioxygenase (proline 4-hydroxylase), alpha polypeptide III
10511333	2.31391	down	Plag1	pleiomorphic adenoma gene 1
10553450	2.30637	down	Nell1	NEL-like 1 (chicken)
10419082	2.30415	down	5730469M10Rik	RIKEN cDNA 5730469M10 gene
10496519	2.29945	down	Unc5c	unc-5 homolog C (C. elegans)
10377938	2.28202	down	Eno3	enolase 3, beta muscle
10533145	2.27707	down	Tpcn1	two pore channel 1
10358537	2.27107	down	Hmcn1	hemicentin 1
10548038	2.25576	down	Ntf3	neurotrophin 3
10540401	2.24276	down	Lrrn1	leucine rich repeat protein 1, neuronal
10454512	2.2424	down	1810036N14Rik	RIKEN cDNA 1810036N14 gene
10537062	2.24	down	Mest	mesoderm specific transcript
10381298	2.23635	down	Ramp2	receptor (calcitonin) activity modifying protein 2
10427303	2.23291	down	Hoxc4	homeo box C4
10436550	2.18776	down
10355500	2.18364	down	Igfbp5	insulin-like growth factor binding protein 5
10459730	2.18155	down	Me2	malic enzyme 2, NAD(+)-dependent, mitochondrial
10511725	2.16298	down	Cyb5r4	cytochrome b5 reductase 4
10559790	2.16293	down	Zim1	zinc finger, imprinted 1
10365428	2.1628	down	Btbd11	BTB (POZ) domain containing 11
10522288	2.16155	down	Shisa3	shisa homolog 3 (Xenopus laevis)
10368243	2.15768	down	Eya4	eyes absent 4 homolog (Drosophila)
10513739	2.15618	down	Tnc	tenascin C
10468909	2.12819	down	Disp1	dispatched homolog 1 (Drosophila)
10360235	2.11349	down	Casq1	calsequestrin 1
10607156	2.0997	down	Dcx	doublecortin
10584576	2.09521	down	Hspa8	heat shock protein 8
10347748	2.09454	down	Acsl3|Utp14b	acyl-CoA synthetase long-chain family member 3 | UTP14, U3 small nucleolar ribonucleoprotein, homolog B (yeast)
10358523	2.09326	down	Hmcn1	hemicentin 1
10353034	2.0922	down	Rnu87	RNA, U87 small nucleolar
10487645	2.09095	down	Cpxm1	carboxypeptidase X 1 (M14 family)
10469609	2.09	down	OTTMUSG00000011664
10436304	2.08858	down	Abi3bp	ABI gene family, member 3 (NESH) binding protein
10487945	2.08845	down	Prei4	preimplantation protein 4
10584578	2.08796	down	Hspa8	heat shock protein 8
10495035	2.07372	down	Slc16a1	solute carrier family 16 (monocarboxylic acid transporters), member 1
10349102	2.07319	down	D630008O14Rik	RIKEN cDNA D630008O14 gene
10607143	2.07112	down	Capn6	calpain 6
10483803	2.06174	down	6720416L17Rik	RIKEN cDNA 6720416L17 gene
10368918	2.05309	down	Sobp	sine oculis-binding protein homolog (Drosophila)
10449687	2.05029	down	Rsph1	radial spoke head 1 homolog (Chlamydomonas)
10563441	2.04566	down	Emp3	epithelial membrane protein 3
10391444	2.04233	down	1700113I22Rik|Aarsd1	RIKEN cDNA 1700113I22 gene | alanyl-tRNA synthetase domain containing 1
10472846	2.03011	down	Pdk1	pyruvate dehydrogenase kinase, isoenzyme 1
10441565	2.02241	down	Rps6ka2	ribosomal protein S6 kinase, polypeptide 2
10476297	2.01372	down
