# Supplementary material for: Microarrays and RNA-Seq identify molecular mechanisms driving the end of nephron production
Source: BMC Dev Biol. 2011 Mar 12;11:15. doi: 10.1186/1471-213X-11-15 (PMC3065427; doi:10.1186/1471-213X-11-15)
Supplement: Additional file 8 — Functional sets of genes with transcript levels that decrease or increase between P1 and P4. Genes identified by GeneSpring to significantly change were analyzed by ToppGene to identify functional classes. [file 1471-213X-11-15-S8.XLS]

## Sheet: P1-P4 down toppgene.xls
Down regulated P1-P4
Category	ID	Name	Source	P-value	Hit Count in Query List	Hit Count in Genome	Hit in Query List
GO: Molecular Function	GO:0030247	polysaccharide binding		0.000293	6	179	THBS1,FGF1,SPOCK2,AGL,ABI3BP,RSPO3
GO: Molecular Function	GO:0005509	calcium ion binding		0.000311	14	959	HRC,THBS1,SPOCK2,SULF2,FKBP7,TPCN1,ITGA8,HMCN1,CASQ1,NELL1,RASEF,MFAP4,CDH11,FAT3
GO: Molecular Function	GO:0019838	growth factor binding		0.000328	5	118	TGFB3,THBS1,NTF3,KAZALD1,IGFBP5
GO: Molecular Function	GO:0001871	pattern binding		0.000414	6	191	THBS1,FGF1,SPOCK2,AGL,ABI3BP,RSPO3
GO: Biological Process	GO:0090100	positive regulation of transmembrane receptor protein serine/threonine kinase signaling pathway		3e-06	5	43	TGFB3,THBS1,CITED1,FOXD1,ITGA8
GO: Biological Process	GO:0001656	metanephros development		5e-06	6	85	CITED1,FOXD1,ROBO2,EYA1,ITGA8,OSR1
GO: Biological Process	GO:0001655	urogenital system development		6e-06	8	189	CITED1,FOXD1,ROBO2,EYA1,ITGA8,PLAG1,TNC,OSR1
GO: Biological Process	GO:0030511	positive regulation of transforming growth factor beta receptor signaling pathway		7e-06	4	24	THBS1,CITED1,FOXD1,ITGA8
GO: Biological Process	GO:0090092	regulation of transmembrane receptor protein serine/threonine kinase signaling pathway		8e-06	6	91	TGFB3,THBS1,CITED1,FOXD1,ZEB1,ITGA8
GO: Biological Process	GO:0009888	tissue development		9e-06	18	1069	TGFB3,THBS1,NTF3,HOXC4,CITED1,FOXD1,ZEB1,EYA1,CRABP2,KAZALD1,MEOX2,IGFBP5,NELL1,ENO3,MEST,CDH11,TNC,OSR1
GO: Biological Process	GO:0017015	regulation of transforming growth factor beta receptor signaling pathway		1.1e-05	6	97	TGFB3,THBS1,CITED1,FOXD1,ZEB1,ITGA8
GO: Biological Process	GO:0007167	enzyme linked receptor protein signaling pathway		1.9e-05	12	530	NPR2,TGFB3,THBS1,FGF1,HPGD,CITED1,FOXD1,ZEB1,AGTR2,PDGFC,ITGA8,IGFBP5
GO: Biological Process	GO:0007179	transforming growth factor beta receptor signaling pathway		3.3e-05	7	173	TGFB3,THBS1,HPGD,CITED1,FOXD1,ZEB1,ITGA8
GO: Biological Process	GO:0001657	ureteric bud development		3.6e-05	5	72	CITED1,FOXD1,ROBO2,EYA1,OSR1
GO: Biological Process	GO:0007389	pattern specification process		4.9e-05	9	325	HOXC4,FGF1,CITED1,FOXD1,ZEB1,EYA1,MEOX1,MEOX2,DISP1
GO: Biological Process	GO:0007178	transmembrane receptor protein serine/threonine kinase signaling pathway		5.3e-05	7	186	TGFB3,THBS1,HPGD,CITED1,FOXD1,ZEB1,ITGA8
GO: Biological Process	GO:0007417	central nervous system development		5.5e-05	11	498	DCX,NTF3,CITED1,ZEB1,ROBO2,AGTR2,EYA1,PDGFC,ITGA8,MDGA2,UNC5C
GO: Biological Process	GO:0090183	regulation of kidney development		7.3e-05	3	16	CITED1,FOXD1,AGTR2
GO: Biological Process	GO:0001501	skeletal system development		8.4e-05	10	432	NPR2,TGFB3,HOXC4,CITED1,ZEB1,EYA1,KAZALD1,IGFBP5,NELL1,CDH11
GO: Biological Process	GO:0007420	brain development		9.7e-05	9	355	DCX,ACSL3,NTF3,CITED1,ROBO2,AGTR2,EYA1,ITGA8,UNC5C
GO: Biological Process	GO:0001503	ossification		0.000124	7	213	NPR2,TGFB3,CITED1,KAZALD1,IGFBP5,NELL1,CDH11
GO: Biological Process	GO:0009790	embryonic development		0.000129	13	747	TGFB3,HOXC4,CITED1,ZEB1,EYA1,ITGA8,CRABP2,MEOX1,MEOX2,RSPO3,DISP1,OSR1,SOBP
GO: Biological Process	GO:0001822	kidney development		0.000159	6	155	CITED1,FOXD1,ROBO2,EYA1,ITGA8,OSR1
GO: Biological Process	GO:0001757	somite specification		0.00016	2	4	MEOX1,MEOX2
GO: Biological Process	GO:0000904	cell morphogenesis involved in differentiation		0.000165	9	381	DCX,TGFB3,NTF3,CITED1,FOXD1,ROBO2,SLC1A3,ETV1,UNC5C
GO: Biological Process	GO:0019748	secondary metabolic process		0.000167	5	99	CYB5R4,DHRS3,CITED1,BCHE,CRABP2
GO: Biological Process	GO:0032989	cellular component morphogenesis		0.000169	15	987	DCX,TGFB3,NTF3,CITED1,FOXD1,SNAP91,ROBO2,AGTR2,SLC1A3,ETV1,ITGA8,KAZALD1,IGFBP5,EMP3,UNC5C
GO: Biological Process	GO:0051239	regulation of multicellular organismal process		0.000174	18	1344	TGFB3,HRC,THBS1,NTF3,FGF1,CITED1,FOXD1,BCHE,CFTR,ZEB1,ROBO2,AGTR2,SLC1A3,EYA1,CASQ1,NELL1,CALCRL,OSR1
GO: Biological Process	GO:0043062	extracellular structure organization		0.000178	7	226	TGFBI,SPOCK2,ROBO2,ITGA8,KAZALD1,ABI3BP,TNC
GO: Biological Process	GO:0060348	bone development		0.000183	7	227	NPR2,TGFB3,CITED1,KAZALD1,IGFBP5,NELL1,CDH11
GO: Biological Process	GO:0048562	embryonic organ morphogenesis		0.000183	5	101	TGFB3,HOXC4,ZEB1,EYA1,OSR1
GO: Biological Process	GO:0048598	embryonic morphogenesis		0.000212	9	394	TGFB3,HOXC4,ZEB1,EYA1,ITGA8,CRABP2,RSPO3,OSR1,SOBP
GO: Biological Process	GO:0022603	regulation of anatomical structure morphogenesis		0.000213	12	681	DCX,TGFB3,THBS1,FGF1,CITED1,ZEB1,ROBO2,AGTR2,KAZALD1,IGFBP5,EMP3,OSR1
GO: Biological Process	GO:0048568	embryonic organ development		0.000253	6	169	TGFB3,HOXC4,CITED1,ZEB1,EYA1,OSR1
GO: Biological Process	GO:0007605	sensory perception of sound		0.000253	6	169	SLC12A2,EYA4,SLC1A3,EYA1,CRYM,SOBP
GO: Biological Process	GO:0003032	detection of oxygen		0.000265	2	5	TGFB3,CYB5R4
GO: Biological Process	GO:0007155	cell adhesion		0.000278	14	919	TGFBI,TGFB3,THBS1,FGF1,SPOCK2,ROBO2,ITGA8,NELL1,MFAP4,ABI3BP,CDH11,CPXM1,FAT3,TNC
GO: Biological Process	GO:0022610	biological adhesion		0.000281	14	920	TGFBI,TGFB3,THBS1,FGF1,SPOCK2,ROBO2,ITGA8,NELL1,MFAP4,ABI3BP,CDH11,CPXM1,FAT3,TNC
GO: Biological Process	GO:0009887	organ morphogenesis		0.000309	16	1162	TGFB3,THBS1,HOXC4,FGF1,CITED1,FOXD1,ZEB1,AGTR2,EYA1,PDGFC,ITGA8,MEOX2,RSPO3,TNC,OSR1,SOBP
GO: Biological Process	GO:0035295	tube development		0.000319	8	329	TGFB3,FGF1,CITED1,FOXD1,CFTR,ROBO2,EYA1,OSR1
GO: Biological Process	GO:0000902	cell morphogenesis		0.00035	14	940	DCX,TGFB3,NTF3,CITED1,FOXD1,ROBO2,AGTR2,SLC1A3,ETV1,ITGA8,KAZALD1,IGFBP5,EMP3,UNC5C
GO: Biological Process	GO:0050954	sensory perception of mechanical stimulus		0.000355	6	180	SLC12A2,EYA4,SLC1A3,EYA1,CRYM,SOBP
GO: Biological Process	GO:0007399	nervous system development		0.000375	17	1305	DCX,NTF3,FGF1,SPOCK2,CITED1,FOXD1,ZEB1,ROBO2,AGTR2,SLC1A3,EYA1,ETV1,PDGFC,ITGA8,NELL1,MDGA2,UNC5C
GO: Biological Process	GO:0043583	ear development		0.000408	5	120	TGFB3,EYA1,ITGA8,OSR1,SOBP
GO: Biological Process	GO:0007409	axonogenesis		0.000534	7	271	DCX,NTF3,FOXD1,SNAP91,ROBO2,ETV1,UNC5C
GO: Biological Process	GO:0048545	response to steroid hormone stimulus		0.000534	7	271	TGFB3,THBS1,CITED1,BCHE,CFTR,AGTR2,AGL
GO: Biological Process	GO:0007411	axon guidance		0.000609	5	131	NTF3,FOXD1,ROBO2,ETV1,UNC5C
GO: Biological Process	GO:0030198	extracellular matrix organization		0.00063	5	132	TGFBI,SPOCK2,ITGA8,KAZALD1,ABI3BP
GO: Biological Process	GO:0007423	sensory organ development		0.000662	7	281	TGFB3,ZEB1,EYA1,ITGA8,MEIS2,OSR1,SOBP
GO: Biological Process	GO:0009880	embryonic pattern specification		0.000696	4	77	CITED1,MEOX1,MEOX2,DISP1
GO: Biological Process	GO:0030321	transepithelial chloride transport		0.000735	2	8	SLC12A2,CFTR
GO: Biological Process	GO:0042471	ear morphogenesis		0.000882	4	82	EYA1,ITGA8,OSR1,SOBP
GO: Biological Process	GO:0030155	regulation of cell adhesion		0.000905	6	215	TGFBI,TGFB3,THBS1,FGF1,SPOCK2,ABI3BP
GO: Biological Process	GO:0031214	biomineral formation		0.000927	6	216	TGFB3,CITED1,KAZALD1,IGFBP5,NELL1,CDH11
GO: Biological Process	GO:0060675	ureteric bud morphogenesis		0.001008	3	38	CITED1,FOXD1,EYA1
GO: Biological Process	GO:0030856	regulation of epithelial cell differentiation		0.001088	3	39	CITED1,ZEB1,OSR1
GO: Biological Process	GO:0070633	transepithelial transport		0.001173	2	10	SLC12A2,CFTR
GO: Biological Process	GO:0030857	negative regulation of epithelial cell differentiation		0.001173	2	10	ZEB1,OSR1
GO: Biological Process	GO:0048812	neuron projection morphogenesis		0.001218	7	312	DCX,NTF3,FOXD1,SNAP91,ROBO2,ETV1,UNC5C
GO: Biological Process	GO:0048667	cell morphogenesis involved in neuron differentiation		0.001264	7	314	DCX,NTF3,FOXD1,ROBO2,SLC1A3,ETV1,UNC5C
GO: Biological Process	GO:0045785	positive regulation of cell adhesion		0.0013	4	91	THBS1,FGF1,SPOCK2,ABI3BP
GO: Biological Process	GO:0051781	positive regulation of cell division		0.001352	3	42	TGFB3,FGF1,PDGFC
GO: Biological Process	GO:0001658	branching involved in ureteric bud morphogenesis		0.001352	3	42	CITED1,FOXD1,EYA1
GO: Biological Process	GO:0044057	regulation of system process		0.001381	8	412	HRC,NTF3,BCHE,CFTR,AGTR2,SLC1A3,CASQ1,CALCRL
GO: Biological Process	GO:0043537	negative regulation of blood vessel endothelial cell migration		0.001428	2	11	THBS1,AGTR2
GO: Biological Process	GO:0007638	mechanosensory behavior		0.001428	2	11	SLC1A3,ETV1
GO: Biological Process	GO:0006820	anion transport		0.001533	5	161	SLC16A1,SLC12A2,CFTR,SLC4A3,SLC1A3
GO: Biological Process	GO:0010811	positive regulation of cell-substrate adhesion		0.001548	3	44	THBS1,SPOCK2,ABI3BP
GO: Biological Process	GO:0007379	segment specification		0.001708	2	12	MEOX1,MEOX2
GO: Biological Process	GO:0048839	inner ear development		0.001774	4	99	TGFB3,EYA1,ITGA8,SOBP
GO: Biological Process	GO:0048468	cell development		0.001914	14	1120	DCX,TGFB3,CYB5R4,NTF3,CITED1,FOXD1,ROBO2,SLC1A3,EYA1,ETV1,RPS6KA2,MDGA2,TNC,UNC5C
GO: Biological Process	GO:0019934	cGMP-mediated signaling		0.002012	2	13	THBS1,AGTR2
GO: Biological Process	GO:0003002	regionalization		0.002074	6	253	HOXC4,FGF1,FOXD1,MEOX1,MEOX2,DISP1
GO: Biological Process	GO:0060021	palate development		0.002113	3	49	TGFB3,MEOX2,OSR1
GO: Biological Process	GO:0048858	cell projection morphogenesis		0.002153	9	546	DCX,TGFB3,NTF3,FOXD1,SNAP91,ROBO2,ETV1,ITGA8,UNC5C
GO: Biological Process	GO:0009893	positive regulation of metabolic process		0.002259	15	1269	TGFB3,THBS1,NTF3,FGF1,CITED1,FOXD1,ZEB1,AGTR2,EYA1,ETV1,PDGFC,MEIS2,MEOX1,TNC,OSR1
GO: Biological Process	GO:0030030	cell projection organization		0.002404	9	555	DCX,TGFB3,NTF3,FOXD1,SNAP91,ROBO2,ETV1,ITGA8,UNC5C
GO: Biological Process	GO:0072001	renal system development		0.002438	4	108	CITED1,FOXD1,ROBO2,OSR1
GO: Biological Process	GO:0051302	regulation of cell division		0.002506	3	52	TGFB3,FGF1,PDGFC
GO: Biological Process	GO:0010604	positive regulation of macromolecule metabolic process		0.002582	14	1157	TGFB3,THBS1,NTF3,FGF1,CITED1,FOXD1,ZEB1,EYA1,ETV1,PDGFC,MEIS2,MEOX1,TNC,OSR1
GO: Biological Process	GO:0032990	cell part morphogenesis		0.002614	9	562	DCX,TGFB3,NTF3,FOXD1,SNAP91,ROBO2,ETV1,ITGA8,UNC5C
GO: Cellular Component	GO:0031012	extracellular matrix		1e-06	12	409	TGFBI,TGFB3,THBS1,FGF1,SPOCK2,ADAMTS17,SLC1A3,HMCN1,KAZALD1,MFAP4,ABI3BP,TNC
GO: Cellular Component	GO:0044421	extracellular region part		3e-06	19	1103	TGFBI,IL33,TGFB3,THBS1,HSPA8,FGF1,SPOCK2,BCHE,ADAMTS17,SULF2,SLC1A3,PDGFC,HMCN1,KAZALD1,IGFBP5,MFAP4,ABI3BP,CPXM1,TNC
GO: Cellular Component	GO:0005788	endoplasmic reticulum lumen		7e-06	6	91	HRC,NTF3,BCHE,FKBP7,CASQ1,P4HA3
GO: Cellular Component	GO:0005615	extracellular space		1e-05	17	994	TGFBI,IL33,TGFB3,THBS1,FGF1,SPOCK2,BCHE,ADAMTS17,SULF2,PDGFC,HMCN1,KAZALD1,IGFBP5,MFAP4,ABI3BP,CPXM1,TNC
GO: Cellular Component	GO:0005578	proteinaceous extracellular matrix		1.1e-05	10	347	TGFBI,FGF1,SPOCK2,ADAMTS17,SLC1A3,HMCN1,KAZALD1,MFAP4,ABI3BP,TNC
GO: Cellular Component	GO:0005783	endoplasmic reticulum		0.000163	16	1118	HRC,ACSL3,CYB5R4,NTF3,SHISA3,BCHE,CFTR,SULF2,AGL,FKBP7,CASQ1,C7orf58,P4HA3,MEST,TMTC2,ERLIN1
GO: Cellular Component	GO:0033018	sarcoplasmic reticulum lumen		0.000256	2	5	HRC,CASQ1
GO: Cellular Component	GO:0044432	endoplasmic reticulum part		0.00099	11	710	HRC,ACSL3,NTF3,SHISA3,BCHE,CFTR,FKBP7,CASQ1,P4HA3,MEST,ERLIN1
GO: Cellular Component	GO:0043205	fibril		0.001131	2	10	SLC1A3,MFAP4
GO: Cellular Component	GO:0016529	sarcoplasmic reticulum		0.001568	3	45	HRC,AGL,CASQ1
GO: Cellular Component	GO:0016528	sarcoplasm		0.001891	3	48	HRC,AGL,CASQ1
GO: Cellular Component	GO:0005614	interstitial matrix		0.002595	2	15	KAZALD1,ABI3BP
Mouse Phenotype	MP:0004247	small pancreas		1.4e-05	4	17	THBS1,CFTR,AGTR2,PDK1
Mouse Phenotype	MP:0000527	abnormal kidney development		2.4e-05	6	65	FOXD1,AGTR2,EYA1,ITGA8,OSR1,KIF26B
Mouse Phenotype	MP:0000534	abnormal ureter morphology		4e-05	5	43	FOXD1,ROBO2,AGTR2,EYA1,ITGA8
Mouse Phenotype	MP:0000767	abnormal smooth muscle morphology		4.1e-05	6	71	THBS1,NTF3,HOXC4,AGTR2,RAMP2,CALCRL
Mouse Phenotype	MP:0002239	abnormal nasal septum morphology		4.1e-05	4	22	ZEB1,EYA1,PDGFC,DISP1
Mouse Phenotype	MP:0003942	abnormal urinary system development		4.4e-05	6	72	FOXD1,AGTR2,EYA1,ITGA8,OSR1,KIF26B
Mouse Phenotype	MP:0002233	abnormal nose morphology		5.6e-05	6	75	NPR2,CFTR,ZEB1,EYA1,PDGFC,DISP1
Mouse Phenotype	MP:0009106	abnormal pancreas size		6.9e-05	4	25	THBS1,CFTR,AGTR2,PDK1
Mouse Phenotype	MP:0001000	absent golgi tendon organ		8.3e-05	2	2	NTF3,ETV1
Mouse Phenotype	MP:0000999	abnormal golgi tendon organ morphology		8.3e-05	2	2	NTF3,ETV1
Mouse Phenotype	MP:0002108	abnormal muscle morphology		0.000184	14	523	HRC,THBS1,NTF3,HOXC4,AGTR2,RAMP2,ETV1,MEOX2,HAS2,CASQ1,SCXB,MEST,DISP1,CALCRL
Mouse Phenotype	MP:0005592	abnormal vascular smooth muscle morphology		0.000185	5	59	THBS1,NTF3,AGTR2,RAMP2,CALCRL
Mouse Phenotype	MP:0002989	small kidney		0.000208	6	95	FOXD1,SULF2,AGTR2,EYA1,ITGA8,KIF26B
Mouse Phenotype	MP:0006032	abnormal ureteric bud morphology		0.000212	4	33	EYA1,ITGA8,OSR1,KIF26B
Mouse Phenotype	MP:0009891	abnormal palate bone morphology		0.000239	4	34	EYA4,ZEB1,EYA1,PDGFC
Mouse Phenotype	MP:0009478	coiled cecum		0.000246	2	3	SLC12A2,CFTR
Mouse Phenotype	MP:0009150	pancreatic acinar cell atrophy		0.000246	2	3	CFTR,AGTR2
Mouse Phenotype	MP:0002706	abnormal kidney size		0.000409	7	151	FOXD1,SULF2,AGTR2,EYA1,ITGA8,PDK1,KIF26B
Mouse Phenotype	MP:0004421	enlarged parietal bone		0.00049	2	4	NPR2,NELL1
Domain	IPR013098	Ig_I-set	InterPro	8e-06	6	86	ROBO2,LRRN1,HMCN1,KAZALD1,MDGA2,UNC5C
Domain	PF07679	I-set	Pfam	8e-06	6	86	ROBO2,LRRN1,HMCN1,KAZALD1,MDGA2,UNC5C
Domain	PS50092	TSP1	PROSITE	1.5e-05	5	57	THBS1,ADAMTS17,HMCN1,RSPO3,UNC5C
Domain	IPR003598	Ig_sub2	InterPro	0.000119	6	139	ROBO2,LRRN1,HMCN1,KAZALD1,MDGA2,UNC5C
Domain	SM00408	IGc2	SMART	0.000119	6	139	ROBO2,LRRN1,HMCN1,KAZALD1,MDGA2,UNC5C
Domain	PF00090	TSP_1	Pfam	0.000179	4	51	ADAMTS17,HMCN1,RSPO3,UNC5C
Domain	IPR006545	EYA	InterPro	0.000181	2	4	EYA4,EYA1
Domain	IPR009138	Neural_cell_adh	InterPro	0.000181	2	4	ROBO2,HMCN1
Domain	SM00209	TSP1	SMART	0.000208	4	53	ADAMTS17,HMCN1,RSPO3,UNC5C
Domain	IPR000884	TSP1	InterPro	0.000208	4	53	ADAMTS17,HMCN1,RSPO3,UNC5C
Domain	IPR008085	TSP_1	InterPro	0.000599	3	30	ADAMTS17,HMCN1,UNC5C
Interaction	int:PAX1	PAX1 interactions		3.2e-05	2	2	MEOX1,MEOX2
Interaction	int:FN1	FN1 interactions		9.5e-05	5	81	TGFBI,THBS1,ITGA8,IGFBP5,TNC
TFBS	V$EVI1_04	V$EVI1_04		1e-06	10	194	DHRS3,HOXC4,EYA1,PDGFC,ITGA8,MEIS2,HAS2,PLAG1,ELAVL4,SOBP
TFBS	V$FOXO4_02	V$FOXO4_02		1e-06	10	206	DCX,TGFB3,HOXC4,CPA2,MEIS2,MEOX1,MEOX2,HAS2,PLXDC2,PLAG1
TFBS	V$TAL1ALPHAE47_01	V$TAL1ALPHAE47_01		1.1e-05	9	207	DCX,NPR2,TGFB3,NTF3,LRRN1,AMPH,ITGA8,ELAVL4,SOBP
TFBS	CAGCTG_V$AP4_Q5	CAGCTG_V$AP4_Q5		2.8e-05	21	1193	DCX,TGFB3,HRC,DHRS3,SLC12A2,NTF3,HOXC4,FGF1,SPOCK2,RAMP2,BTBD11,EYA1,TPCN1,ETV1,LRRN1,AMPH,MEIS2,ENO3,EMP3,TPM2,SOBP
TFBS	TGGAAA_V$NFAT_Q4_01	TGGAAA_V$NFAT_Q4_01		2.8e-05	24	1496	TGFB3,SLC16A1,DHRS3,NTF3,HOXC4,ADAMTS17,AGTR2,SLC4A3,EYA1,ETV1,AMPH,CAPN6,CPA2,ITGA8,MEOX2,IGFBP5,HAS2,RASEF,PLAG1,ELAVL4,UNC5C,CALCRL,TPM2,SOBP
TFBS	V$RSRFC4_Q2	V$RSRFC4_Q2		3.2e-05	8	182	TGFB3,HOXC4,EYA1,MEOX2,HAS2,CASQ1,ELAVL4,TPM2
TFBS	V$DR4_Q2	V$DR4_Q2		7.6e-05	8	206	DCX,TGFB3,ACSL3,EYA1,CRABP2,MEIS2,PLAG1,ELAVL4
TFBS	V$AP4_Q6	V$AP4_Q6		0.000191	7	176	DHRS3,HOXC4,SPOCK2,RAMP2,EYA1,AMPH,EMP3
TFBS	RTTTNNNYTGGM_UNKNOWN	RTTTNNNYTGGM_UNKNOWN		0.000233	6	128	DCX,DHRS3,HOXC4,EYA1,ETV1,HAS2
TFBS	TATAAA_V$TATA_01	TATAAA_V$TATA_01		0.000234	18	1074	DCX,TGFB3,HRC,NTF3,HOXC4,SPOCK2,CITED1,CFTR,EYA1,ETV1,PDGFC,CRABP2,MEIS2,MEOX2,PLAG1,EMP3,TPM2,SOBP
TFBS	V$TATA_C	V$TATA_C		0.000268	8	247	TGFB3,SLC12A2,HOXC4,CITED1,EYA1,CAPN6,CRABP2,HAS2
TFBS	GATAAGR_V$GATA_C	GATAAGR_V$GATA_C		0.000291	8	250	NTF3,HOXC4,EYA1,ETV1,MEIS2,IGFBP5,PLAG1,ELAVL4
TFBS	V$POU6F1_01	V$POU6F1_01		0.000347	7	194	NTF3,HOXC4,EYA1,ETV1,MEIS2,PLAG1,SOBP
TFBS	CAGGTA_V$AREB6_01	CAGGTA_V$AREB6_01		0.000348	13	641	DCX,TGFBI,TGFB3,DHRS3,HOXC4,BTBD11,PDGFC,LRRN1,CAPN6,IGFBP5,HAS2,ELAVL4,SOBP
TFBS	V$MEF2_03	V$MEF2_03		0.000381	7	197	HPGD,EYA1,MEOX2,CASQ1,ENO3,ELAVL4,TPM2
TFBS	V$MYOGENIN_Q6	V$MYOGENIN_Q6		0.000393	7	198	TGFB3,HRC,BTBD11,TPCN1,KAZALD1,CASQ1,ENO3
TFBS	V$PAX4_02	V$PAX4_02		0.000417	7	200	DCX,HOXC4,EYA1,ETV1,MEIS2,MEOX2,HAS2
TFBS	V$NKX25_02	V$NKX25_02		0.000498	7	206	DCX,HOXC4,EYA1,MEIS2,HAS2,PLAG1,TPM2
TFBS	V$AFP1_Q6	V$AFP1_Q6		0.000498	7	206	DCX,HOXC4,CITED1,SULF2,AGL,MEIS2,HAS2
TFBS	V$COMP1_01	V$COMP1_01		0.000516	5	97	DCX,HOXC4,SLC1A3,EYA1,MEIS2
TFBS	V$CEBPB_01	V$CEBPB_01		0.000528	7	208	HOXC4,ETV1,PDGFC,CAPN6,IGFBP5,CASQ1,TPM2
TFBS	V$FOXM1_01	V$FOXM1_01		0.000528	7	208	TGFB3,HOXC4,MEIS2,MEOX2,PLAG1,EMP3,ELAVL4
TFBS	V$AP3_Q6	V$AP3_Q6		0.000528	7	208	ETV1,LRRN1,MEIS2,MEOX2,PLAG1,UNC5C,SOBP
TFBS	V$RSRFC4_01	V$RSRFC4_01		0.000528	7	208	HOXC4,EYA1,MEOX2,HAS2,CASQ1,ENO3,ELAVL4
TFBS	V$GATA_C	V$GATA_C		0.000661	7	216	DCX,HOXC4,EYA1,ETV1,IGFBP5,PLAG1,ELAVL4
TFBS	CTTTAAR_UNKNOWN	CTTTAAR_UNKNOWN		0.000884	14	800	DCX,TGFB3,CITED1,TSGA13,MGAT4A,SLC1A3,EYA1,MEOX1,HAS2,PLXDC2,PLAG1,ELAVL4,CALCRL,SOBP
TFBS	WGTTNNNNNAAA_UNKNOWN	WGTTNNNNNAAA_UNKNOWN		0.00091	10	450	DHRS3,NTF3,HOXC4,AGTR2,EYA1,ETV1,CAPN6,MEIS2,MEOX1,PLXDC2
TFBS	CTAWWWATA_V$RSRFC4_Q2	CTAWWWATA_V$RSRFC4_Q2		0.000911	8	297	HRC,HOXC4,EYA1,MEOX2,CASQ1,ENO3,ELAVL4,TPM2
TFBS	TGACATY_UNKNOWN	TGACATY_UNKNOWN		0.00094	11	535	DCX,SPOCK2,BCHE,CFTR,EYA1,MEIS2,MEOX2,PLAG1,ELAVL4,UNC5C,SOBP
TFBS	YTAAYNGCT_UNKNOWN	YTAAYNGCT_UNKNOWN		0.001255	5	118	DCX,HOXC4,CITED1,AMPH,MEIS2
TFBS	TGACAGNY_V$MEIS1_01	TGACAGNY_V$MEIS1_01		0.001293	12	645	TGFB3,DHRS3,SLC12A2,SPOCK2,EYA4,RAMP2,EYA1,ETV1,CAPN6,MEIS2,ELAVL4,TPM2
TFBS	RTAAACA_V$FREAC2_01	RTAAACA_V$FREAC2_01		0.001499	13	749	TGFB3,DHRS3,NTF3,HOXC4,SPOCK2,EYA1,ETV1,PDGFC,CPA2,DOCK5,PLAG1,OSR1,SOBP
TFBS	V$TGIF_01	V$TGIF_01		0.001628	6	185	SLC12A2,SPOCK2,RAMP2,EYA1,CAPN6,CALCRL
TFBS	V$MEIS1_01	V$MEIS1_01		0.00172	6	187	SPOCK2,EYA1,ETV1,MEOX2,ELAVL4,SOBP
TFBS	V$SRF_Q5_01	V$SRF_Q5_01		0.002071	6	194	THBS1,HOXC4,SLC4A3,CASQ1,ELAVL4,TPM2
TFBS	V$PIT1_Q6	V$PIT1_Q6		0.002181	6	196	EYA1,ITGA8,MEIS2,PLAG1,ELAVL4,SOBP
TFBS	V$MEF2_02	V$MEF2_02		0.002238	6	197	HPGD,EYA1,MEOX2,CASQ1,ELAVL4,TPM2
TFBS	V$NKX62_Q2	V$NKX62_Q2		0.002354	6	199	TGFB3,HOXC4,ADAMTS17,EYA1,PLAG1,ELAVL4
TFBS	V$FREAC3_01	V$FREAC3_01		0.002354	6	199	DCX,TGFB3,EYA1,ETV1,MEIS2,EMP3
TFBS	V$SRY_02	V$SRY_02		0.002414	6	200	TGFB3,DHRS3,NTF3,HOXC4,LRRN1,ELAVL4
TFBS	V$LMO2COM_01	V$LMO2COM_01		0.002475	6	201	TGFB3,LRRN1,CRABP2,KAZALD1,IGFBP5,OSR1
TFBS	V$GATA6_01	V$GATA6_01		0.002731	6	205	DCX,HOXC4,EYA1,IGFBP5,ELAVL4,SOBP
TFBS	YAATNRNNNYNATT_UNKNOWN	YAATNRNNNYNATT_UNKNOWN		0.002814	4	86	DCX,EYA1,HAS2,ELAVL4
TFBS	V$NCX_01	V$NCX_01		0.002834	5	142	DCX,HOXC4,ETV1,PLAG1,ELAVL4
TFBS	V$PAX2_02	V$PAX2_02		0.002866	6	207	DHRS3,HOXC4,FKBP7,MEIS2,ELAVL4,OSR1
TFBS	V$TAL1BETAE47_01	V$TAL1BETAE47_01		0.002936	6	208	DCX,NPR2,LRRN1,ITGA8,ELAVL4,SOBP
TFBS	V$HLF_01	V$HLF_01		0.002936	6	208	HOXC4,MEIS2,MEOX2,PLAG1,ELAVL4,CALCRL
TFBS	V$AMEF2_Q6	V$AMEF2_Q6		0.003152	6	211	TGFB3,EYA1,ETV1,HAS2,ENO3,TPM2
TFBS	V$HSF1_01	V$HSF1_01		0.003152	6	211	HSPA8,ITGA8,IGFBP5,PLXDC2,ELAVL4,TPM2
TFBS	V$FXR_Q3	V$FXR_Q3		0.003186	4	89	SPOCK2,EYA1,MEIS2,HAS2
TFBS	V$HNF1_Q6	V$HNF1_Q6		0.003302	6	213	SLC12A2,NTF3,HOXC4,SULF2,AGTR2,PLAG1
TFBS	YNGTTNNNATT_UNKNOWN	YNGTTNNNATT_UNKNOWN		0.003381	7	287	HOXC4,CITED1,AGTR2,EYA1,ETV1,KAZALD1,TPM2
TFBS	V$MAF_Q6	V$MAF_Q6		0.003538	6	216	HOXC4,MEIS2,MEOX2,HAS2,ELAVL4,UNC5C
TFBS	V$AP4_Q5	V$AP4_Q5		0.003619	6	217	TGFB3,DHRS3,EYA1,AMPH,ENO3,EMP3
TFBS	V$TST1_01	V$TST1_01		0.003702	6	218	DCX,HOXC4,TSGA13,HAS2,ELAVL4,SOBP
TFBS	V$COREBINDINGFACTOR_Q6	V$COREBINDINGFACTOR_Q6		0.003871	6	220	HOXC4,RAMP2,EYA1,PDGFC,MEIS2,MDGA2
TFBS	YTATTTTNR_V$MEF2_02	YTATTTTNR_V$MEF2_02		0.004443	10	558	TGFB3,HPGD,EYA1,ETV1,CPA2,MEOX2,HAS2,CASQ1,ELAVL4,SOBP
TFBS	V$MMEF2_Q6	V$MMEF2_Q6		0.004807	6	230	DHRS3,EYA1,HAS2,CASQ1,ELAVL4,SOBP
TFBS	RNTCANNRNNYNATTW_UNKNOWN	RNTCANNRNNYNATTW_UNKNOWN		0.005076	3	51	SULF2,LRRN1,ELAVL4
TFBS	V$GRE_C	V$GRE_C		0.005557	4	104	DCX,NPR2,HOXC4,ELAVL4
Gene Family	CDH	Cadherins	genenames.org	0.004987	2	41	CDH11,FAT3
Gene Family	TPCN	Two pore segment channels	genenames.org	0.005241	1	2	TPCN1
Gene Family	RAMP	Receptor (G protein-coupled) activity modifying proteins	genenames.org	0.007852	1	3	RAMP2
Coexpression	BOQUEST_CD31PLUS_VS_CD31MINUS_DN	BOQUEST_CD31PLUS_VS_CD31MINUS_DN	mSigDB	0	12	247	DCX,AGL,CAPN6,ITGA8,CRABP2,MEIS2,MEST,MFAP4,EMP3,ABI3BP,CDH11,TNC
Coexpression	POD1_KO_UP	POD1_KO_UP	mSigDB	1.1e-05	12	394	TGFBI,TGFB3,CFTR,SNAP91,AGTR2,SLC4A3,EYA1,CAPN6,C7orf58,CDH11,CPXM1,FAT3
Coexpression	BM Top 100 - saphenous vein	BM Top 100 - saphenous vein	Body Map	9.2e-05	5	69	THBS1,ITGA8,MFAP4,TNC,TPM2
Coexpression	GRANDVAUX_IRF3_DN	GRANDVAUX_IRF3_DN	mSigDB	0.000296	3	20	FGF1,PLAG1,CDH11
Drug	D010656	Phenylephrine	CTD	5e-06	13	460	TGFB3,SLC12A2,CFTR,AGTR2,RAMP2,SLC4A3,BTBD11,SLC1A3,IGFBP5,ENO3,MFAP4,CALCRL,TPM2
Drug	CID000002273	azosemide	Stitch	5e-06	4	19	SLC12A2,CFTR,ENO3,CALCRL
Drug	CID005329102	sunitinib	Stitch	1.5e-05	7	130	THBS1,SLC12A2,TPCN1,NELL1,RPS6KA2,PLAG1,CDH11
Drug	CID000005416	krypton	Stitch	2.1e-05	4	27	TGFBI,TGFB3,FGF1,AGL
Drug	C002202	4-oxoretinoic acid	CTD	5.5e-05	6	109	SLC16A1,THBS1,FGF1,CRABP2,MEIS2,MEOX1
Drug	CID000123015	SU5416	Stitch	7.8e-05	6	116	FGF1,RAMP2,TPCN1,PDGFC,P4HA3,CALCRL
Disease	20090106:Potkin	Brain imaging in schizophrenia (interaction)	GWAS	0.001928	2	8	SLC12A2,ROBO2
Disease	121900	GROENOUW TYPE I CORNEAL DYSTROPHY; CDGG1	OMIM	0.008547	1	1	TGFBI
Disease	608471	CORNEAL DYSTROPHY, LATTICE TYPE IIIA; CDL3A	OMIM	0.008547	1	1	TGFBI
Disease	245340	ERYTHROCYTE LACTATE TRANSPORTER DEFECT	OMIM	0.008547	1	1	SLC16A1
Disease	601316	DEAFNESS, AUTOSOMAL DOMINANT 10; DFNA10	OMIM	0.008547	1	1	EYA4
Disease	259100	HYPERTROPHIC OSTEOARTHROPATHY, PRIMARY, AUTOSOMAL RECESSIVE	OMIM	0.008547	1	1	HPGD
Disease	612656	EPISODIC ATAXIA, TYPE 6; EA6	OMIM	0.008547	1	1	SLC1A3
Disease	609285	NEMALINE MYOPATHY 4; NEM4	OMIM	0.008547	1	1	TPM2
Disease	113650	BRANCHIOOTORENAL SYNDROME 1; BOR1	OMIM	0.008547	1	1	EYA1
Disease	605362	CARDIOMYOPATHY, DILATED, 1J; CMD1J	OMIM	0.008547	1	1	EYA4
Disease	277180	VAS DEFERENS, CONGENITAL BILATERAL APLASIA OF; CBAVD	OMIM	0.008547	1	1	CFTR
Disease	D012852	Sinusitis	CTD	0.008547	1	1	CFTR
Disease	602875	ACROMESOMELIC DYSPLASIA, MAROTEAUX TYPE; AMDM	OMIM	0.008547	1	1	NPR2
Disease	119900	CLUBBING OF DIGITS	OMIM	0.008547	1	1	HPGD
Disease	609033	POSTERIOR COLUMN ATAXIA WITH RETINITIS PIGMENTOSA; AXPC1	OMIM	0.008547	1	1	HMCN1
Disease	122200	CORNEAL DYSTROPHY, LATTICE TYPE I; CDL1	OMIM	0.008547	1	1	TGFBI
Disease	610021	HYPERINSULINEMIC HYPOGLYCEMIA, FAMILIAL, 7; HHF7	OMIM	0.008547	1	1	SLC16A1
Disease	D010004	Osteoarthropathy, Primary Hypertrophic	CTD	0.008547	1	1	HPGD
Disease	121820	CORNEAL DYSTROPHY, EPITHELIAL BASEMENT MEMBRANE	OMIM	0.008547	1	1	TGFBI
Disease	300067	LISSENCEPHALY, X-LINKED, 1; LISX1	OMIM	0.008547	1	1	DCX
Disease	108120	ARTHROGRYPOSIS, DISTAL, TYPE 1; DA1	OMIM	0.008547	1	1	TPM2
Disease	609141	CORNEAL DYSTROPHY, POSTERIOR POLYMORPHOUS, 3; PPCD3	OMIM	0.008547	1	1	ZEB1
Disease	D012220	Rhinitis	CTD	0.008547	1	1	CFTR
Disease	232400	GLYCOGEN STORAGE DISEASE III	OMIM	0.008547	1	1	AGL
Disease	610064	OPIOID DEPENDENCE, SUSCEPTIBILITY TO, 1	OMIM	0.008547	1	1	ME2
Disease	607541	CORNEAL DYSTROPHY, AVELLINO TYPE; CDA	OMIM	0.008547	1	1	TGFBI
Disease	107970	ARRHYTHMOGENIC RIGHT VENTRICULAR DYSPLASIA, FAMILIAL, 1; ARVD1	OMIM	0.008547	1	1	TGFB3
Disease	608470	CORNEAL DYSTROPHY OF BOWMAN LAYER, TYPE I; CDB1	OMIM	0.008547	1	1	TGFBI
Disease	610878	VESICOURETERAL REFLUX 2; VUR2	OMIM	0.008547	1	1	ROBO2
Disease	D006010	Glycogen Storage Disease Type III	CTD	0.008547	1	1	AGL
Disease	181030	SALIVARY GLAND ADENOMA, PLEOMORPHIC	OMIM	0.008547	1	1	PLAG1
Disease	602082	CORNEAL DYSTROPHY OF BOWMAN LAYER, TYPE II; CDB2	OMIM	0.008547	1	1	TGFBI
Disease	166780	OTOFACIOCERVICAL SYNDROME	OMIM	0.008547	1	1	EYA1
Disease	D006429	Hemiplegia	CTD	0.008547	1	1	SLC1A3
Disease	20090507:Lasky-Su	Attention deficit hyperactivity disorder	GWAS	0.009985	2	18	SULF2,MEIS2
Disease	20081125:van den Oord	Neuroticism	GWAS	0.017023	1	2	MDGA2
Disease	D019280	Branchio-Oto-Renal Syndrome	CTD	0.017023	1	2	EYA1
Disease	D014718	Vesico-Ureteral Reflux	CTD	0.017023	1	2	ROBO2
Disease	D010195	Pancreatitis	CTD	0.017023	1	2	CFTR
Disease	D003550	Cystic Fibrosis	CTD	0.017023	1	2	CFTR
Disease	D010995	Pleural Diseases	CTD	0.017023	1	2	TNC
Disease	20081125:Gottlieb	Sleepiness	GWAS	0.017023	1	2	EYA1
Disease	D009135	Muscular Diseases	CTD	0.017023	1	2	ENO3
Disease	219700	CYSTIC FIBROSIS; CF	OMIM	0.017023	1	2	CFTR
Disease	D008654	Mesothelioma	CTD	0.024981	2	29	FGF1,PDGFC
Disease	161800	NEMALINE MYOPATHY 3; NEM3	OMIM	0.025428	1	3	TPM2
Disease	D012640	Seizures	CTD	0.025428	1	3	SLC1A3
Up regulated P1 - P4
Category	ID	Name	Source	P-value	Hit Count in Query List	Hit Count in Genome	Hit in Query List
GO: Molecular Function	GO:0005509	calcium ion binding		1e-06	27	959	NID2,ITGA1,CACNA1G,JAG1,ITGA6,FRAS1,PCDH7,LRP4,ANXA13,S100G,ANXA2,DLL1,NPNT,SCUBE3,PCP4,PCDH19,FSTL1,ANO1,ENPEP,SULF1,CDH16,CDH3,CDH6,FREM2,CDH1,EGFL6,NOTCH1
GO: Molecular Function	GO:0043208	glycosphingolipid binding		5e-05	3	8	LAMC1,LAMB1,LAMA1
GO: Molecular Function	GO:0046875	ephrin receptor binding		7.5e-05	3	9	EPHA4,EPHA7,EFNB2
GO: Molecular Function	GO:0016563	transcription activator activity		0.000114	15	494	LEF1,OSR2,HNF1B,BMP4,BMP2,WNT4,TFAP2B,TFAP2A,GATA3,PAX8,PRDM16,SOX9,CDH1,RREB1,NOTCH1
GO: Molecular Function	GO:0046625	sphingolipid binding		0.000192	3	12	LAMC1,LAMB1,LAMA1
GO: Molecular Function	GO:0008289	lipid binding		0.000218	16	584	DAB1,KYNU,ARHGAP29,MGLL,FABP7,PTGS2,ANXA13,S100G,MYOF,ANXA2,CAV1,PYGL,LAMC1,LAMB1,LAMA1,SNX7
GO: Molecular Function	GO:0051861	glycolipid binding		0.000313	3	14	LAMC1,LAMB1,LAMA1
GO: Molecular Function	GO:0004714	transmembrane receptor protein tyrosine kinase activity		0.000511	5	67	KIT,ERBB4,CRIM1,EPHA4,EPHA7
GO: Molecular Function	GO:0005539	glycosaminoglycan binding		0.0012	7	164	C4orf31,HMMR,BMP4,CYR61,FSTL1,HABP2,LAMC2
GO: Molecular Function	GO:0070700	BMP receptor binding		0.001403	2	6	BMP4,BMP2
GO: Molecular Function	GO:0019199	transmembrane receptor protein kinase activity		0.001429	5	84	KIT,ERBB4,CRIM1,EPHA4,EPHA7
GO: Molecular Function	GO:0005201	extracellular matrix structural constituent		0.001587	5	86	WNT4,LAMC1,LAMB1,LAMA4,LAMA1
GO: Molecular Function	GO:0005102	receptor binding		0.001666	21	1056	ITGA1,BMP4,BMP2,DKK1,WNT4,JAG1,ITGA6,F2RL1,MYO5B,DLL1,CXCL14,NPNT,CAV1,DPP4,EPHA4,EPHA7,LAMA4,LAMA1,EFNB2,EGFL6,NPY
GO: Molecular Function	GO:0005520	insulin-like growth factor binding		0.001829	3	25	CRIM1,CYR61,IGFBP7
GO: Molecular Function	GO:0070696	transmembrane receptor protein serine/threonine kinase binding		0.001951	2	7	BMP4,BMP2
GO: Molecular Function	GO:0030247	polysaccharide binding		0.001981	7	179	C4orf31,HMMR,BMP4,CYR61,FSTL1,HABP2,LAMC2
GO: Biological Process	GO:0007155	cell adhesion		0	38	919	C4orf31,LEF1,DAB1,NID2,CLDN5,ITGA1,BMP2,ITGA6,PDZD2,TFAP2A,PCDH7,CLDN6,CLDN7,FERMT1,SEMA5A,DLL1,DSP,NPNT,CYR61,IGFBP7,PCDH19,DPP4,HABP2,EMB,SOX9,LAMC1,LAMB1,LAMC2,LAMA4,LAMA1,CDK6,CDH16,CDH3,CDH6,FREM2,CDH1,EGFL6,NOTCH1
GO: Biological Process	GO:0022610	biological adhesion		0	38	920	C4orf31,LEF1,DAB1,NID2,CLDN5,ITGA1,BMP2,ITGA6,PDZD2,TFAP2A,PCDH7,CLDN6,CLDN7,FERMT1,SEMA5A,DLL1,DSP,NPNT,CYR61,IGFBP7,PCDH19,DPP4,HABP2,EMB,SOX9,LAMC1,LAMB1,LAMC2,LAMA4,LAMA1,CDK6,CDH16,CDH3,CDH6,FREM2,CDH1,EGFL6,NOTCH1
GO: Biological Process	GO:0007399	nervous system development		0	43	1305	SATB2,KIT,LEF1,DCDC2,DAB1,CLDN5,PMP22,ERBB4,HNF1B,ITGA1,BMP4,BMP2,HEY1,DKK1,WNT4,JAG1,MECOM,CLU,FABP7,MAFB,TFAP2B,TFAP2A,GATA3,SIM1,LRP4,SEMA5A,CRIM1,DLL1,LHX1,PCP4,SEMA6D,PRDM16,EPHA4,EPHA7,SOX9,EMX2,LAMC1,LAMB1,LAMA1,CDK6,CDH1,EFNB2,NOTCH1
GO: Biological Process	GO:0009887	organ morphogenesis		0	40	1162	SATB2,LEF1,CCND1,ERBB4,OSR2,HNF1B,BMP4,BMP2,HEY1,DKK1,SFRP2,WNT4,JAG1,ITGA6,FRAS1,MAFB,TFAP2A,FMN1,PTGS2,LRP4,TFCP2L1,SEMA5A,ANXA2,LY6E,DLL1,DSP,NPNT,LHX1,CYR61,CAV1,PAX8,SOX9,ENPEP,LAMB1,SPINT1,LAMA1,FREM2,CSRP2,EFNB2,NOTCH1
GO: Biological Process	GO:0008283	cell proliferation		0	43	1335	NPR3,KIT,DLGAP5,GPC4,CENPF,CCND1,PMP22,ERBB4,OSR2,TPX2,HNF1B,BMP4,BMP2,SFRP2,JAG1,MECOM,CLU,FABP7,GATA3,KIF15,CAMK2D,FERMT1,PTGS2,MAP7,CDC14A,CCNB1,LHX1,CYR61,IGFBP7,CAV1,DPP4,PLK1,SOX9,EMX2,ENPEP,LAMC1,LAMB1,LAMA1,CDK6,CDC25C,CSRP2,NOTCH1,NPY
GO: Biological Process	GO:0030155	regulation of cell adhesion		0	16	215	C4orf31,LEF1,DAB1,BMP2,WNT4,ITGA6,DLL1,NPNT,CYR61,DPP4,SOX9,LAMA4,LAMA1,CDK6,EGFL6,NOTCH1
GO: Biological Process	GO:0001655	urogenital system development		0	15	189	LEF1,HNF1B,BMP4,BMP2,WNT4,TFAP2B,GATA3,SIM1,EPCAM,LRP4,NPNT,LHX1,PAX8,SOX9,NOTCH1
GO: Biological Process	GO:0050673	epithelial cell proliferation		0	12	120	KIT,CCND1,ERBB4,HNF1B,BMP4,FABP7,SOX9,LAMC1,LAMB1,LAMA1,CDK6,NOTCH1
GO: Biological Process	GO:0001822	kidney development		0	13	155	LEF1,HNF1B,BMP4,BMP2,WNT4,TFAP2B,GATA3,SIM1,EPCAM,LRP4,NPNT,LHX1,PAX8
GO: Biological Process	GO:0048468	cell development		0	34	1120	SATB2,KIT,LEF1,DCDC2,DAB1,ITGA1,BMP4,BMP2,DKK1,SFRP2,WNT4,JAG1,CLU,FABP7,LRP4,MAP7,TFCP2L1,SEMA5A,CCNB1,DLL1,LHX1,HBA1,PRDM16,EPHA4,EPHA7,SOX9,EMX2,LAMC1,LAMB1,LAMA1,CDK6,CDH1,CSRP2,NOTCH1
GO: Biological Process	GO:0016337	cell-cell adhesion		0	20	417	LEF1,DAB1,CLDN5,BMP2,ITGA6,TFAP2A,PCDH7,CLDN6,CLDN7,DSP,CYR61,PCDH19,DPP4,SOX9,CDH16,CDH3,CDH6,FREM2,CDH1,NOTCH1
GO: Biological Process	GO:0051301	cell division		0	19	376	KIF11,KIT,ANLN,CENPF,CCND1,TPX2,NUF2,KIF23,NUSAP1,PRC1,CDC14A,CCNB1,PLK1,CEP55,CDCA8,CDK6,CCNB2,CDC25C,NOTCH1
GO: Biological Process	GO:0060429	epithelium development		0	18	347	CCND1,HNF1B,BMP4,BMP2,SFRP2,WNT4,JAG1,MECOM,FRAS1,TFAP2A,PTGS2,TFCP2L1,DSP,NPNT,CAV1,LAMA1,FREM2,NOTCH1
GO: Biological Process	GO:0045165	cell fate commitment		0	13	172	CENPF,ERBB4,HNF1B,BMP4,BMP2,DKK1,SFRP2,WNT4,JAG1,GATA3,DLL1,SOX9,NOTCH1
GO: Biological Process	GO:0051674	localization of cell		0	26	733	SATB2,KIT,DCDC2,DAB1,ERBB4,ITGA1,BMP4,JAG1,ITGA6,F2RL1,FERMT1,CTHRC1,PTGS2,SEMA5A,DPP4,SRGAP1,EPHA4,EPHA7,EMX2,ENPEP,LAMC1,LAMB1,SYNE2,LAMA4,LAMA1,NPY
GO: Biological Process	GO:0009790	embryonic development		0	26	747	SATB2,LEF1,OSR2,HNF1B,BMP4,BMP2,DKK1,SFRP2,WNT4,MECOM,MAFB,TFAP2A,LRP4,SEMA5A,LY6E,CCNB1,DLL1,LHX1,CYR61,HBA1,LAMA4,SPINT1,LAMA1,CCNB2,CDH1,NOTCH1
GO: Biological Process	GO:0002009	morphogenesis of an epithelium		0	18	372	CCND1,BMP4,BMP2,SFRP2,WNT4,JAG1,FRAS1,TFAP2A,PTGS2,TFCP2L1,SEMA5A,DSP,NPNT,CAV1,SPINT1,LAMA1,FREM2,NOTCH1
GO: Biological Process	GO:0006928	cellular component movement		0	26	760	SATB2,KIT,DCDC2,DAB1,ERBB4,ITGA1,BMP4,JAG1,ITGA6,F2RL1,FERMT1,CTHRC1,PTGS2,SEMA5A,DPP4,SRGAP1,EPHA4,EPHA7,EMX2,ENPEP,LAMC1,LAMB1,SYNE2,LAMA4,LAMA1,NPY
GO: Biological Process	GO:0000087	M phase of mitotic cell cycle		0	16	296	KIF11,DLGAP5,ANLN,CENPF,TPX2,BMP4,NUF2,KIF15,KIF23,NUSAP1,CCNB1,PLK1,CEP55,CDCA8,CCNB2,CDC25C
GO: Biological Process	GO:0000278	mitotic cell cycle		0	21	523	KIF11,DLGAP5,ANLN,CENPF,CCND1,TPX2,BMP4,NUF2,KIF15,CAMK2D,KIF23,NUSAP1,PRC1,CCNB1,PLK1,CEP55,CDCA8,CDK6,PTPN3,CCNB2,CDC25C
GO: Biological Process	GO:0001763	morphogenesis of a branching structure		0	12	159	HNF1B,BMP4,BMP2,WNT4,SEMA5A,NPNT,CYR61,EPHA7,SPINT1,LAMA1,CDH1,NOTCH1
GO: Biological Process	GO:0000280	nuclear division		0	16	304	KIF11,DLGAP5,ANLN,CENPF,TPX2,BMP4,NUF2,KIF15,KIF23,NUSAP1,CCNB1,PLK1,CEP55,CDCA8,CCNB2,CDC25C
GO: Biological Process	GO:0007067	mitosis		0	16	304	KIF11,DLGAP5,ANLN,CENPF,TPX2,BMP4,NUF2,KIF15,KIF23,NUSAP1,CCNB1,PLK1,CEP55,CDCA8,CCNB2,CDC25C
GO: Biological Process	GO:0016477	cell migration		0	21	527	SATB2,KIT,DCDC2,DAB1,ERBB4,ITGA1,BMP4,JAG1,ITGA6,F2RL1,FERMT1,CTHRC1,DPP4,SRGAP1,EMX2,ENPEP,LAMC1,LAMB1,SYNE2,LAMA4,LAMA1
GO: Biological Process	GO:0009888	tissue development		0	31	1069	SATB2,LEF1,CENPF,CCND1,HNF1B,BMP4,BMP2,DKK1,SFRP2,WNT4,JAG1,MECOM,FRAS1,TFAP2A,PTGS2,LRP4,TFCP2L1,LY6E,CCNB1,DSP,NPNT,LHX1,CAV1,SOX9,LAMC1,LAMC2,LAMA1,CDK6,FREM2,CSRP2,NOTCH1
GO: Biological Process	GO:0048729	tissue morphogenesis		0	20	484	LEF1,CCND1,BMP4,BMP2,SFRP2,WNT4,JAG1,FRAS1,TFAP2A,PTGS2,TFCP2L1,SEMA5A,LY6E,DSP,NPNT,CAV1,SPINT1,LAMA1,FREM2,NOTCH1
GO: Biological Process	GO:0048285	organelle fission		0	16	316	KIF11,DLGAP5,ANLN,CENPF,TPX2,BMP4,NUF2,KIF15,KIF23,NUSAP1,CCNB1,PLK1,CEP55,CDCA8,CCNB2,CDC25C
GO: Biological Process	GO:0040011	locomotion		0	24	699	SATB2,KIT,DCDC2,DAB1,ERBB4,ITGA1,BMP4,JAG1,ITGA6,F2RL1,FERMT1,CTHRC1,CXCL14,CYR61,DPP4,SRGAP1,EPHA7,EMX2,ENPEP,LAMC1,LAMB1,SYNE2,LAMA4,LAMA1
GO: Biological Process	GO:0042476	odontogenesis		0	9	84	LEF1,ERBB4,OSR2,BMP4,BMP2,ITGA6,LRP4,DLL1,LAMB1
GO: Biological Process	GO:0032989	cellular component morphogenesis		0	29	987	KIT,LEF1,PMP22,ITGA1,BMP4,BMP2,DKK1,WNT4,ITGA6,CLU,CAMK2D,FERMT1,ECT2,MAP7,TFCP2L1,SEMA5A,CRIM1,CYR61,IGFBP7,EPHA4,EPHA7,SOX9,LAMC1,LAMB1,SYNE2,LAMA1,CDH1,CSRP2,NOTCH1
GO: Biological Process	GO:0000902	cell morphogenesis		0	28	940	KIT,LEF1,ITGA1,BMP4,BMP2,DKK1,WNT4,ITGA6,CLU,CAMK2D,FERMT1,ECT2,MAP7,TFCP2L1,SEMA5A,CRIM1,CYR61,IGFBP7,EPHA4,EPHA7,SOX9,LAMC1,LAMB1,SYNE2,LAMA1,CDH1,CSRP2,NOTCH1
GO: Biological Process	GO:0048870	cell motility		0	21	576	SATB2,KIT,DCDC2,DAB1,ERBB4,ITGA1,BMP4,JAG1,ITGA6,F2RL1,FERMT1,CTHRC1,DPP4,SRGAP1,EMX2,ENPEP,LAMC1,LAMB1,SYNE2,LAMA4,LAMA1
GO: Biological Process	GO:0030900	forebrain development		0	12	189	LEF1,DAB1,ERBB4,BMP4,DKK1,WNT4,MECOM,FABP7,LHX1,EMX2,CDH1,NOTCH1
GO: Biological Process	GO:0022008	neurogenesis		1e-06	24	750	SATB2,KIT,DCDC2,DAB1,ITGA1,BMP4,BMP2,JAG1,CLU,FABP7,SEMA5A,DLL1,LHX1,PRDM16,EPHA4,EPHA7,SOX9,EMX2,LAMC1,LAMB1,LAMA1,CDK6,CDH1,NOTCH1
GO: Biological Process	GO:0043009	chordate embryonic development		1e-06	18	449	SATB2,LEF1,OSR2,HNF1B,BMP4,BMP2,SFRP2,MECOM,TFAP2A,LY6E,CCNB1,DLL1,CYR61,HBA1,SPINT1,CCNB2,CDH1,NOTCH1
GO: Biological Process	GO:0030111	regulation of Wnt receptor signaling pathway		1e-06	9	100	LEF1,CCND1,HNF1B,BMP2,DKK1,SFRP2,WNT4,LRP4,CAV1
GO: Biological Process	GO:0048732	gland development		1e-06	13	235	LEF1,CCND1,ERBB4,BMP4,WNT4,TFCP2L1,LY6E,CAV1,PAX8,SOX9,LAMA1,CDH1,NOTCH1
GO: Biological Process	GO:0009605	response to external stimulus		1e-06	31	1180	KIT,TSPAN8,CCND1,PMP22,KYNU,ITGA1,BMP4,BMP2,DKK1,SFRP2,ITGA6,MGLL,MECOM,CLU,FABP7,F2RL1,CPB2,PAPSS2,PTGS2,MAP7,ANXA2,CCNB1,DSP,CXCL14,CYR61,IGFBP7,CAV1,EPHA7,CDH3,NOTCH1,NPY
GO: Biological Process	GO:0022403	cell cycle phase		1e-06	20	553	KIF11,DLGAP5,ANLN,CENPF,CCND1,TPX2,BMP4,NUF2,KIF15,CAMK2D,KIF23,NUSAP1,PRC1,CCNB1,PLK1,CEP55,CDCA8,CDK6,CCNB2,CDC25C
GO: Biological Process	GO:0045995	regulation of embryonic development		1e-06	6	33	HNF1B,BMP4,SFRP2,LAMA4,LAMA1,NOTCH1
GO: Biological Process	GO:0009792	embryonic development ending in birth or egg hatching		1e-06	18	457	SATB2,LEF1,OSR2,HNF1B,BMP4,BMP2,SFRP2,MECOM,TFAP2A,LY6E,CCNB1,DLL1,CYR61,HBA1,SPINT1,CCNB2,CDH1,NOTCH1
GO: Biological Process	GO:0042127	regulation of cell proliferation		1e-06	28	1009	NPR3,KIT,CENPF,CCND1,PMP22,ERBB4,OSR2,BMP4,BMP2,SFRP2,JAG1,MECOM,CLU,FABP7,GATA3,CAMK2D,PTGS2,CCNB1,LHX1,IGFBP7,CAV1,DPP4,SOX9,LAMC1,LAMB1,LAMA1,CDK6,NOTCH1
GO: Biological Process	GO:0007389	pattern specification process		1e-06	15	325	SATB2,LEF1,HNF1B,BMP4,BMP2,DKK1,SFRP2,MAFB,LRP4,SEMA5A,DLL1,LHX1,CYR61,EMX2,NOTCH1
GO: Biological Process	GO:0000279	M phase		1e-06	17	422	KIF11,DLGAP5,ANLN,CENPF,TPX2,BMP4,NUF2,KIF15,KIF23,NUSAP1,PRC1,CCNB1,PLK1,CEP55,CDCA8,CCNB2,CDC25C
GO: Biological Process	GO:0072001	renal system development		1e-06	9	108	LEF1,HNF1B,BMP4,WNT4,TFAP2B,SIM1,EPCAM,LRP4,LHX1
GO: Biological Process	GO:0051239	regulation of multicellular organismal process		1e-06	33	1344	KIT,LEF1,TSPAN8,CENPF,CCND1,ERBB4,HNF1B,BMP4,BMP2,DKK1,SFRP2,WNT4,CACNA1G,JAG1,MAFB,TFAP2A,F2RL1,GATA3,CPB2,PTGS2,ANXA2,CCNB1,DLL1,LHX1,CAV1,HBA1,PRDM16,SOX9,LAMA4,LAMA1,CDK6,CDH1,NOTCH1
GO: Biological Process	GO:0007346	regulation of mitotic cell cycle		2e-06	12	214	DLGAP5,ANLN,CENPF,CCND1,TPX2,BMP4,CAMK2D,NUSAP1,CCNB1,PLK1,PTPN3,CDC25C
GO: Biological Process	GO:0001656	metanephros development		2e-06	8	85	BMP4,BMP2,WNT4,SIM1,EPCAM,NPNT,LHX1,PAX8
GO: Biological Process	GO:0007052	mitotic spindle organization		2e-06	5	22	KIF11,TPX2,KIF23,PRC1,CCNB1
GO: Biological Process	GO:0007049	cell cycle		2e-06	29	1118	KIF11,DLGAP5,ANLN,CENPF,CCND1,PMP22,PRNP,TPX2,BMP4,BMP2,NUF2,MECOM,MAFB,KIF15,CAMK2D,KIF23,NUSAP1,PTGS2,PRC1,CDC14A,CCNB1,PLK1,CEP55,CDCA8,CDK6,PTPN3,CCNB2,CDC25C,EGFL6
GO: Biological Process	GO:0048598	embryonic morphogenesis		2e-06	16	394	SATB2,LEF1,OSR2,HNF1B,BMP4,DKK1,SFRP2,WNT4,MECOM,MAFB,TFAP2A,LRP4,DLL1,LHX1,SPINT1,NOTCH1
GO: Biological Process	GO:0051726	regulation of cell cycle		2e-06	20	597	DLGAP5,ANLN,CENPF,CCND1,PMP22,PRNP,TPX2,BMP4,BMP2,WNT4,MECOM,MAFB,CAMK2D,NUSAP1,PTGS2,CCNB1,PLK1,CDK6,PTPN3,CDC25C
GO: Biological Process	GO:0001708	cell fate specification		3e-06	7	62	CENPF,HNF1B,DKK1,SFRP2,WNT4,SOX9,NOTCH1
GO: Biological Process	GO:0022402	cell cycle process		3e-06	22	716	KIF11,DLGAP5,ANLN,CENPF,CCND1,PMP22,PRNP,TPX2,BMP4,NUF2,KIF15,CAMK2D,KIF23,NUSAP1,PRC1,CCNB1,PLK1,CEP55,CDCA8,CDK6,CCNB2,CDC25C
GO: Biological Process	GO:0090092	regulation of transmembrane receptor protein serine/threonine kinase signaling pathway		4e-06	8	91	BMP4,BMP2,DKK1,SFRP2,MECOM,NPNT,CAV1,NOTCH1
GO: Biological Process	GO:0022407	regulation of cell-cell adhesion		4e-06	7	65	LEF1,BMP2,WNT4,ITGA6,DPP4,SOX9,NOTCH1
GO: Biological Process	GO:0007219	Notch signaling pathway		4e-06	7	65	KIT,BMP2,HEY1,JAG1,DLL1,EFNB2,NOTCH1
GO: Biological Process	GO:0048754	branching morphogenesis of a tube		4e-06	9	123	HNF1B,BMP4,BMP2,WNT4,SEMA5A,NPNT,CYR61,LAMA1,NOTCH1
GO: Biological Process	GO:0031589	cell-substrate adhesion		6e-06	10	162	C4orf31,NID2,ITGA1,ITGA6,NPNT,CYR61,LAMC1,LAMB1,CDK6,EGFL6
GO: Biological Process	GO:0001701	in utero embryonic development		6e-06	13	282	LEF1,HNF1B,BMP2,MECOM,LY6E,CCNB1,DLL1,CYR61,HBA1,SPINT1,CCNB2,CDH1,NOTCH1
GO: Biological Process	GO:0035295	tube development		6e-06	14	329	HNF1B,BMP4,BMP2,WNT4,TFAP2A,SIM1,EPCAM,SEMA5A,NPNT,LHX1,CYR61,LAMA1,CDH1,NOTCH1
GO: Biological Process	GO:0010564	regulation of cell cycle process		6e-06	10	164	DLGAP5,ANLN,CENPF,TPX2,BMP4,WNT4,CAMK2D,NUSAP1,CCNB1,CDC25C
GO: Biological Process	GO:0045596	negative regulation of cell differentiation		8e-06	13	290	KIT,CCND1,BMP4,SFRP2,WNT4,JAG1,MAFB,DLL1,CAV1,PRDM16,SOX9,CDK6,NOTCH1
GO: Biological Process	GO:0003002	regionalization		1e-05	12	253	LEF1,HNF1B,BMP4,BMP2,DKK1,SFRP2,MAFB,LRP4,DLL1,LHX1,EMX2,NOTCH1
GO: Biological Process	GO:0035239	tube morphogenesis		1.1e-05	11	215	HNF1B,BMP4,BMP2,WNT4,TFAP2A,SEMA5A,NPNT,CYR61,LAMA1,CDH1,NOTCH1
GO: Biological Process	GO:0007417	central nervous system development		1.2e-05	17	498	LEF1,DAB1,ERBB4,HNF1B,BMP4,BMP2,DKK1,WNT4,MECOM,FABP7,MAFB,LHX1,PCP4,SOX9,EMX2,CDH1,NOTCH1
GO: Biological Process	GO:0042475	odontogenesis of dentine-containing tooth		1.2e-05	6	51	LEF1,BMP4,BMP2,ITGA6,LRP4,DLL1
GO: Biological Process	GO:0008284	positive regulation of cell proliferation		1.4e-05	18	558	KIT,CENPF,CCND1,ERBB4,OSR2,BMP4,BMP2,CLU,CAMK2D,PTGS2,CCNB1,LHX1,DPP4,LAMC1,LAMB1,LAMA1,CDK6,NOTCH1
GO: Biological Process	GO:0007420	brain development		1.5e-05	14	355	LEF1,DAB1,ERBB4,HNF1B,BMP4,DKK1,WNT4,MECOM,FABP7,MAFB,LHX1,EMX2,CDH1,NOTCH1
GO: Biological Process	GO:0010038	response to metal ion		1.8e-05	10	185	LEF1,CCND1,PRNP,MT2A,CACNA1G,PTGS2,CCNB1,CAV1,CDH1,GRIA3
GO: Biological Process	GO:0030855	epithelial cell differentiation		1.8e-05	10	185	CCND1,BMP4,WNT4,JAG1,PTGS2,TFCP2L1,DSP,CAV1,LAMA1,NOTCH1
GO: Biological Process	GO:0043062	extracellular structure organization		1.8e-05	11	226	C4orf31,ERBB4,LRP4,ANXA2,NPNT,CYR61,DPP4,LAMC1,SPINT1,CDH1,EGFL6
GO: Biological Process	GO:0021978	telencephalon regionalization		1.9e-05	3	6	BMP4,BMP2,EMX2
GO: Biological Process	GO:0048699	generation of neurons		2.4e-05	20	697	SATB2,KIT,DCDC2,DAB1,ITGA1,BMP4,BMP2,JAG1,CLU,SEMA5A,DLL1,LHX1,EPHA4,EPHA7,EMX2,LAMC1,LAMB1,LAMA1,CDH1,NOTCH1
GO: Biological Process	GO:0048646	anatomical structure formation involved in morphogenesis		2.4e-05	17	528	LEF1,PMP22,HNF1B,BMP4,DKK1,SFRP2,WNT4,JAG1,GATA3,SEMA5A,ANXA2,DLL1,LHX1,CYR61,ENPEP,CDH1,NOTCH1
GO: Biological Process	GO:0090101	negative regulation of transmembrane receptor protein serine/threonine kinase signaling pathway		2.5e-05	6	58	DKK1,SFRP2,MECOM,CAV1,PRDM16,NOTCH1
GO: Biological Process	GO:0007398	ectoderm development		2.7e-05	11	236	LEF1,JAG1,FRAS1,TFAP2A,PTGS2,LRP4,DSP,LHX1,SOX9,LAMC2,NOTCH1
GO: Biological Process	GO:0045445	myoblast differentiation		2.8e-05	5	36	BMP4,JAG1,SOX9,CSRP2,NOTCH1
GO: Biological Process	GO:0035107	appendage morphogenesis		2.8e-05	8	120	LEF1,BMP4,DKK1,SFRP2,MECOM,FMN1,LRP4,NOTCH1
GO: Biological Process	GO:0035108	limb morphogenesis		2.8e-05	8	120	LEF1,BMP4,DKK1,SFRP2,MECOM,FMN1,LRP4,NOTCH1
GO: Biological Process	GO:0030178	negative regulation of Wnt receptor signaling pathway		3e-05	6	60	CCND1,DKK1,SFRP2,WNT4,LRP4,CAV1
GO: Biological Process	GO:0000904	cell morphogenesis involved in differentiation		3.2e-05	14	381	LEF1,ITGA1,BMP4,BMP2,DKK1,WNT4,CLU,SEMA5A,EPHA4,EPHA7,SOX9,LAMC1,LAMB1,NOTCH1
GO: Biological Process	GO:0060173	limb development		3.2e-05	8	122	LEF1,BMP4,DKK1,SFRP2,MECOM,FMN1,LRP4,NOTCH1
GO: Biological Process	GO:0048736	appendage development		3.2e-05	8	122	LEF1,BMP4,DKK1,SFRP2,MECOM,FMN1,LRP4,NOTCH1
GO: Biological Process	GO:0030500	regulation of bone mineralization		3.2e-05	5	37	BMP4,BMP2,WNT4,TFAP2A,SOX9
GO: Biological Process	GO:0033273	response to vitamin		3.8e-05	8	125	CCND1,KYNU,BMP4,BMP2,DKK1,PTGS2,MAP7,IGFBP7
GO: Biological Process	GO:0030193	regulation of blood coagulation		4.2e-05	5	39	TSPAN8,F2RL1,CPB2,ANXA2,CAV1
GO: Biological Process	GO:0001837	epithelial to mesenchymal transition		4.8e-05	5	40	LEF1,BMP2,WNT4,SOX9,NOTCH1
GO: Biological Process	GO:0007492	endoderm development		4.8e-05	5	40	HNF1B,DKK1,LHX1,LAMC1,NOTCH1
GO: Biological Process	GO:0070167	regulation of biomineral formation		5.4e-05	5	41	BMP4,BMP2,WNT4,TFAP2A,SOX9
GO: Biological Process	GO:0030198	extracellular matrix organization		5.6e-05	8	132	C4orf31,ANXA2,NPNT,CYR61,DPP4,LAMC1,SPINT1,EGFL6
GO: Biological Process	GO:0030501	positive regulation of bone mineralization		6.2e-05	4	22	BMP4,BMP2,WNT4,TFAP2A
GO: Biological Process	GO:0014706	striated muscle tissue development		6.3e-05	11	259	LEF1,CENPF,BMP4,JAG1,LRP4,LY6E,CCNB1,CAV1,SOX9,CSRP2,NOTCH1
GO: Biological Process	GO:0022612	gland morphogenesis		6.6e-05	7	100	BMP4,WNT4,CAV1,SOX9,LAMA1,CDH1,NOTCH1
GO: Biological Process	GO:0032582	negative regulation of gene-specific transcription		6.6e-05	7	100	HNF1B,BMP4,BMP2,HEY1,DKK1,CAV1,NOTCH1
GO: Biological Process	GO:0010810	regulation of cell-substrate adhesion		7.2e-05	6	70	C4orf31,NPNT,CYR61,CDK6,EGFL6,NOTCH1
GO: Biological Process	GO:0016202	regulation of striated muscle tissue development		7.2e-05	6	70	LEF1,CENPF,BMP4,CCNB1,SOX9,NOTCH1
GO: Biological Process	GO:0045595	regulation of cell differentiation		7.3e-05	19	694	KIT,CCND1,HNF1B,BMP4,BMP2,DKK1,SFRP2,WNT4,JAG1,CLU,MAFB,ADAMTS9,FNDC3B,DLL1,CAV1,PRDM16,SOX9,CDK6,NOTCH1
GO: Biological Process	GO:0030278	regulation of ossification		7.5e-05	7	102	BMP4,BMP2,WNT4,TFAP2A,SOX9,CDK6,NOTCH1
GO: Biological Process	GO:0051173	positive regulation of nitrogen compound metabolic process		7.6e-05	14	413	LEF1,OSR2,HNF1B,BMP4,BMP2,WNT4,MECOM,GATA3,PTGS2,CCNB1,PAX8,PRDM16,SOX9,NOTCH1
GO: Biological Process	GO:0010811	positive regulation of cell-substrate adhesion		7.6e-05	5	44	C4orf31,NPNT,CYR61,CDK6,EGFL6
GO: Biological Process	GO:0045662	negative regulation of myoblast differentiation		8e-05	3	9	BMP4,SOX9,NOTCH1
GO: Biological Process	GO:0051093	negative regulation of developmental process		8.1e-05	20	760	KIT,LEF1,CENPF,CCND1,PRNP,ERBB4,HNF1B,BMP4,SFRP2,WNT4,JAG1,MECOM,CLU,MAFB,DLL1,CAV1,PRDM16,SOX9,CDK6,NOTCH1
GO: Biological Process	GO:0048634	regulation of muscle organ development		8.5e-05	6	72	LEF1,CENPF,BMP4,CCNB1,SOX9,NOTCH1
GO: Biological Process	GO:0001657	ureteric bud development		8.5e-05	6	72	BMP4,BMP2,SIM1,EPCAM,NPNT,LHX1
GO: Biological Process	GO:0050818	regulation of coagulation		8.5e-05	5	45	TSPAN8,F2RL1,CPB2,ANXA2,CAV1
GO: Biological Process	GO:0060537	muscle tissue development		8.6e-05	11	268	LEF1,CENPF,BMP4,JAG1,LRP4,LY6E,CCNB1,CAV1,SOX9,CSRP2,NOTCH1
GO: Biological Process	GO:0070169	positive regulation of biomineral formation		8.9e-05	4	24	BMP4,BMP2,WNT4,TFAP2A
GO: Biological Process	GO:0035113	embryonic appendage morphogenesis		9.1e-05	7	105	LEF1,BMP4,DKK1,SFRP2,MECOM,LRP4,NOTCH1
GO: Biological Process	GO:0050678	regulation of epithelial cell proliferation		9.1e-05	7	105	ERBB4,BMP4,LAMC1,LAMB1,LAMA1,CDK6,NOTCH1
GO: Biological Process	GO:0030326	embryonic limb morphogenesis		9.1e-05	7	105	LEF1,BMP4,DKK1,SFRP2,MECOM,LRP4,NOTCH1
GO: Biological Process	GO:0000236	mitotic prometaphase		0.0001	2	2	CCNB1,PLK1
GO: Biological Process	GO:0000022	mitotic spindle elongation		0.0001	2	2	KIF23,PRC1
GO: Biological Process	GO:0051231	spindle elongation		0.0001	2	2	KIF23,PRC1
GO: Biological Process	GO:0060348	bone development		0.000101	10	227	SATB2,OSR2,BMP4,BMP2,SFRP2,PAPSS2,PTGS2,SOX9,CDK6,NOTCH1
GO: Biological Process	GO:0001944	vasculature development		0.000113	13	376	LEF1,BMP4,HEY1,JAG1,SEMA5A,ANXA2,CYR61,CAV1,ENPEP,LAMA4,SPINT1,EFNB2,NOTCH1
GO: Biological Process	GO:0045747	positive regulation of Notch signaling pathway		0.000113	3	10	KIT,HEY1,JAG1
GO: Biological Process	GO:0051414	response to cortisol stimulus		0.000113	3	10	BMP4,CACNA1G,IGFBP7
GO: Biological Process	GO:0001501	skeletal system development		0.000122	14	432	NPR3,SATB2,OSR2,BMP4,BMP2,SFRP2,TFAP2A,FMN1,PAPSS2,PTGS2,ANXA2,SOX9,CDK6,NOTCH1
GO: Biological Process	GO:0009880	embryonic pattern specification		0.000123	6	77	SATB2,MAFB,SEMA5A,DLL1,LHX1,CYR61
GO: Biological Process	GO:0010553	negative regulation of gene-specific transcription from RNA polymerase II promoter		0.000123	6	77	HNF1B,BMP4,BMP2,HEY1,DKK1,CAV1
GO: Biological Process	GO:0071310	cellular response to organic substance		0.000147	9	193	CCND1,HNF1B,BMP4,BMP2,WNT4,CACNA1G,CCNB1,IGFBP7,CDH1
GO: Biological Process	GO:0000226	microtubule cytoskeleton organization		0.000147	9	193	KIF11,TPX2,NUF2,KIF23,NUSAP1,MAP7,PRC1,CCNB1,CAV1
GO: Biological Process	GO:0061138	morphogenesis of a branching epithelium		0.000152	7	114	BMP4,BMP2,WNT4,SEMA5A,NPNT,SPINT1,LAMA1
GO: Biological Process	GO:0009991	response to extracellular stimulus		0.000158	12	337	CCND1,KYNU,BMP4,BMP2,DKK1,SFRP2,ITGA6,PTGS2,MAP7,IGFBP7,CAV1,NPY
GO: Biological Process	GO:0030514	negative regulation of BMP signaling pathway		0.000166	4	28	DKK1,SFRP2,CAV1,NOTCH1
GO: Biological Process	GO:0032504	multicellular organism reproduction		0.000171	10	242	KIT,CCND1,BMP4,BMP2,WNT4,PTGS2,CCNB1,CAV1,SOX9,NOTCH1
GO: Biological Process	GO:0051783	regulation of nuclear division		0.000175	6	82	DLGAP5,ANLN,CENPF,BMP4,NUSAP1,CDC25C
GO: Biological Process	GO:0007088	regulation of mitosis		0.000175	6	82	DLGAP5,ANLN,CENPF,BMP4,NUSAP1,CDC25C
GO: Biological Process	GO:0031581	hemidesmosome assembly		0.000204	3	12	ITGA6,LAMC1,LAMC2
GO: Biological Process	GO:0072009	nephron epithelium development		0.000204	3	12	HNF1B,BMP4,WNT4
GO: Biological Process	GO:0042659	regulation of cell fate specification		0.000204	3	12	HNF1B,DKK1,SFRP2
GO: Biological Process	GO:0090090	negative regulation of canonical Wnt receptor signaling pathway		0.000219	4	30	DKK1,SFRP2,WNT4,CAV1
GO: Biological Process	GO:0035270	endocrine system development		0.000227	6	86	BMP4,WNT4,CLU,LY6E,PAX8,CDH1
GO: Biological Process	GO:0045444	fat cell differentiation		0.000227	6	86	CCND1,ITGA6,PTGS2,FNDC3B,PRDM16,LAMA4
GO: Biological Process	GO:0010035	response to inorganic substance		0.000229	10	251	LEF1,CCND1,PRNP,MT2A,CACNA1G,PTGS2,CCNB1,CAV1,CDH1,GRIA3
GO: Biological Process	GO:0042493	response to drug		0.000237	11	301	CENPF,CCND1,ERBB4,CA4,CPB2,PTGS2,CCNB1,CAV1,EMX2,CDH3,CDH1
GO: Biological Process	GO:0007051	spindle organization		0.000242	5	56	KIF11,TPX2,KIF23,PRC1,CCNB1
GO: Biological Process	GO:0045168	cell-cell signaling involved in cell fate commitment		0.000249	4	31	BMP4,BMP2,DKK1,WNT4
GO: Biological Process	GO:0050873	brown fat cell differentiation		0.000249	4	31	ITGA6,PTGS2,PRDM16,LAMA4
GO: Biological Process	GO:0040007	growth		0.000254	17	640	HNF1B,BMP4,BMP2,CAMK2D,PTGS2,LRP4,MAP7,TFCP2L1,CRIM1,LY6E,CCNB1,CYR61,IGFBP7,SOX9,CCNB2,CSRP2,NOTCH1
GO: Biological Process	GO:0072073	kidney epithelium development		0.000263	3	13	HNF1B,BMP4,WNT4
GO: Biological Process	GO:0001704	formation of primary germ layer		0.000264	5	57	LEF1,HNF1B,BMP4,SFRP2,LHX1
GO: Biological Process	GO:0045667	regulation of osteoblast differentiation		0.000264	5	57	BMP4,BMP2,WNT4,CDK6,NOTCH1
GO: Biological Process	GO:0060677	ureteric bud elongation		0.000298	2	3	HNF1B,BMP4
GO: Biological Process	GO:0003179	heart valve morphogenesis		0.000298	2	3	BMP2,NOTCH1
GO: Biological Process	GO:0045785	positive regulation of cell adhesion		0.000309	6	91	C4orf31,ITGA6,NPNT,CYR61,CDK6,EGFL6
GO: Biological Process	GO:0021537	telencephalon development		0.000309	6	91	LEF1,DAB1,ERBB4,BMP4,BMP2,EMX2
GO: Biological Process	GO:0045892	negative regulation of transcription, DNA-dependent		0.000315	14	474	SATB2,LEF1,HNF1B,BMP4,BMP2,HEY1,DKK1,WNT4,MECOM,TFCP2L1,CAV1,PRDM16,SOX9,NOTCH1
GO: Biological Process	GO:0045778	positive regulation of ossification		0.000319	4	33	BMP4,BMP2,WNT4,TFAP2A
GO: Biological Process	GO:0009952	anterior/posterior pattern formation		0.000323	8	170	LEF1,HNF1B,BMP2,SFRP2,DLL1,LHX1,EMX2,NOTCH1
GO: Biological Process	GO:0010453	regulation of cell fate commitment		0.000333	3	14	HNF1B,DKK1,SFRP2
GO: Biological Process	GO:0042060	wound healing		0.000333	10	263	TSPAN8,F2RL1,CPB2,PAPSS2,ANXA2,CCNB1,DSP,CAV1,CDH3,NOTCH1
GO: Biological Process	GO:0007584	response to nutrient		0.00034	9	216	CCND1,KYNU,BMP4,BMP2,DKK1,PTGS2,MAP7,IGFBP7,CAV1
GO: Biological Process	GO:0060232	delamination		0.000359	4	34	LEF1,BMP2,SOX9,NOTCH1
GO: Biological Process	GO:0060070	canonical Wnt receptor signaling pathway		0.000363	5	61	LEF1,CCND1,DKK1,SFRP2,WNT4
GO: Biological Process	GO:0051253	negative regulation of RNA metabolic process		0.000365	14	481	SATB2,LEF1,HNF1B,BMP4,BMP2,HEY1,DKK1,WNT4,MECOM,TFCP2L1,CAV1,PRDM16,SOX9,NOTCH1
GO: Biological Process	GO:0033043	regulation of organelle organization		0.000389	11	319	DLGAP5,ANLN,CENPF,TPX2,BMP4,FMN1,NUSAP1,ANXA2,CCNB1,CAV1,CDC25C
GO: Biological Process	GO:0007507	heart development		0.000398	10	269	CENPF,ERBB4,BMP4,BMP2,DKK1,MECOM,LY6E,CCNB1,SOX9,NOTCH1
GO: Biological Process	GO:0021871	forebrain regionalization		0.000413	3	15	BMP4,LHX1,EMX2
GO: Biological Process	GO:0017015	regulation of transforming growth factor beta receptor signaling pathway		0.000435	6	97	BMP4,BMP2,MECOM,NPNT,PRDM16,NOTCH1
GO: Biological Process	GO:0008544	epidermis development		0.000458	9	225	LEF1,JAG1,FRAS1,PTGS2,LRP4,DSP,SOX9,LAMC2,NOTCH1
GO: Biological Process	GO:0048741	skeletal muscle fiber development		0.000486	6	99	BMP4,JAG1,LRP4,SOX9,CSRP2,NOTCH1
GO: Biological Process	GO:0007017	microtubule-based process		0.000491	11	328	KIF11,CENPF,TPX2,NUF2,KIF15,KIF23,NUSAP1,MAP7,PRC1,CCNB1,CAV1
GO: Biological Process	GO:0050000	chromosome localization		0.000505	3	16	DLGAP5,CENPF,CCNB1
GO: Biological Process	GO:0008593	regulation of Notch signaling pathway		0.000505	3	16	KIT,HEY1,JAG1
GO: Biological Process	GO:0060713	labyrinthine layer morphogenesis		0.000505	3	16	LEF1,CYR61,SPINT1
GO: Biological Process	GO:0090183	regulation of kidney development		0.000505	3	16	HNF1B,BMP4,WNT4
GO: Biological Process	GO:0048609	reproductive process in a multicellular organism		0.000514	10	278	KIT,CCND1,BMP4,BMP2,WNT4,PTGS2,CCNB1,CAV1,SOX9,NOTCH1
GO: Biological Process	GO:0022603	regulation of anatomical structure morphogenesis		0.000516	17	681	KIT,CCND1,HNF1B,BMP4,BMP2,SFRP2,WNT4,TFAP2A,CAMK2D,PTGS2,CRIM1,CYR61,IGFBP7,CAV1,CDH1,CSRP2,NOTCH1
GO: Biological Process	GO:0007156	homophilic cell adhesion		0.000533	7	140	PCDH7,PCDH19,CDH16,CDH3,CDH6,FREM2,CDH1
GO: Biological Process	GO:0003006	reproductive developmental process		0.000543	11	332	KIT,CCND1,HNF1B,BMP4,WNT4,PTGS2,MAP7,CCNB1,SOX9,CDH6,NOTCH1
GO: Biological Process	GO:0060129	thyroid-stimulating hormone-secreting cell differentiation		0.000592	2	4	BMP2,WNT4
GO: Biological Process	GO:0072164	mesonephric tubule development		0.000592	2	4	HNF1B,WNT4
GO: Biological Process	GO:0072163	mesonephric epithelium development		0.000592	2	4	HNF1B,WNT4
GO: Biological Process	GO:0035282	segmentation		0.000601	5	68	LEF1,SFRP2,MAFB,DLL1,NOTCH1
GO: Biological Process	GO:0048705	skeletal system morphogenesis		0.000605	7	143	SATB2,OSR2,BMP4,SFRP2,TFAP2A,FMN1,SOX9
GO: Biological Process	GO:0051303	establishment of chromosome localization		0.000608	3	17	DLGAP5,CENPF,CCNB1
GO: Biological Process	GO:0042481	regulation of odontogenesis		0.000608	3	17	BMP4,BMP2,TFAP2A
GO: Biological Process	GO:0010551	regulation of gene-specific transcription from RNA polymerase II promoter		0.00061	8	187	LEF1,HNF1B,BMP4,BMP2,HEY1,DKK1,CAV1,NOTCH1
GO: Biological Process	GO:0030879	mammary gland development		0.000631	6	104	LEF1,CCND1,ERBB4,BMP4,WNT4,CAV1
GO: Biological Process	GO:0007517	muscle organ development		0.000645	11	339	LEF1,CENPF,BMP4,JAG1,LRP4,LY6E,CCNB1,CAV1,SOX9,CSRP2,NOTCH1
GO: Biological Process	GO:0048872	homeostasis of number of cells		0.000657	7	145	BMP4,MECOM,MAFB,MAP7,HBA1,CDK6,CCNB2
GO: Biological Process	GO:0035466	regulation of signaling pathway		0.000663	14	511	KIT,LEF1,CCND1,HNF1B,BMP4,BMP2,HEY1,DKK1,SFRP2,WNT4,JAG1,MECOM,LRP4,CAV1
GO: Biological Process	GO:0008015	blood circulation		0.000676	10	288	NPR3,ITGA1,CACNA1G,CAMK2D,GUCY1B3,PTGS2,MYOF,CAV1,HBA1,NPY
GO: Biological Process	GO:0045661	regulation of myoblast differentiation		0.000724	3	18	BMP4,SOX9,NOTCH1
GO: Biological Process	GO:0030510	regulation of BMP signaling pathway		0.000742	4	41	DKK1,SFRP2,CAV1,NOTCH1
GO: Biological Process	GO:0001709	cell fate determination		0.000742	4	41	BMP4,JAG1,GATA3,DLL1
GO: Biological Process	GO:0008406	gonad development		0.000772	7	149	KIT,CCND1,BMP4,WNT4,MAP7,SOX9,CDH6
GO: Biological Process	GO:0003013	circulatory system process		0.000792	10	294	NPR3,ITGA1,CACNA1G,CAMK2D,GUCY1B3,PTGS2,MYOF,CAV1,HBA1,NPY
GO: Biological Process	GO:0048747	muscle fiber development		0.000808	6	109	BMP4,JAG1,LRP4,SOX9,CSRP2,NOTCH1
GO: Biological Process	GO:0051171	regulation of nitrogen compound metabolic process		0.00081	21	976	NPR3,LEF1,ERBB4,OSR2,HNF1B,BMP4,BMP2,HEY1,DKK1,WNT4,MECOM,TFAP2A,GATA3,PTGS2,TFCP2L1,CCNB1,CAV1,PAX8,PRDM16,SOX9,NOTCH1
GO: Biological Process	GO:0001658	branching involved in ureteric bud morphogenesis		0.000813	4	42	BMP4,BMP2,WNT4,NPNT
GO: Biological Process	GO:0030509	BMP signaling pathway		0.000831	5	73	LEF1,BMP4,BMP2,FSTL1,NOTCH1
GO: Biological Process	GO:0010226	response to lithium ion		0.000854	3	19	LEF1,CDH1,GRIA3
GO: Biological Process	GO:0080090	regulation of primary metabolic process		0.000877	24	1193	NPR3,LEF1,ERBB4,OSR2,HNF1B,BMP4,BMP2,HEY1,DKK1,SFRP2,WNT4,MECOM,TFAP2A,GATA3,PTGS2,TFCP2L1,CCNB1,IGFBP7,CAV1,PAX8,PLK1,PRDM16,SOX9,NOTCH1
GO: Biological Process	GO:0048762	mesenchymal cell differentiation		0.000884	5	74	LEF1,BMP2,WNT4,SOX9,NOTCH1
GO: Biological Process	GO:0032583	regulation of gene-specific transcription		0.000943	9	249	LEF1,HNF1B,BMP4,BMP2,HEY1,DKK1,WNT4,CAV1,NOTCH1
GO: Biological Process	GO:0007167	enzyme linked receptor protein signaling pathway		0.000944	14	530	KIT,LEF1,ERBB4,BMP4,BMP2,WNT4,LRP4,NPNT,FSTL1,PRDM16,EPHA4,EPHA7,GRB7,NOTCH1
GO: Biological Process	GO:0048546	digestive tract morphogenesis		0.000971	4	44	HNF1B,BMP4,SFRP2,NOTCH1
GO: Biological Process	GO:0051384	response to glucocorticoid stimulus		0.000976	6	113	CCND1,BMP4,CACNA1G,PTGS2,IGFBP7,CAV1
GO: Biological Process	GO:0061036	positive regulation of cartilage development		0.00098	2	5	BMP4,BMP2
GO: Biological Process	GO:0090184	positive regulation of kidney development		0.00098	2	5	BMP4,WNT4
GO: Biological Process	GO:0060236	regulation of mitotic spindle organization		0.00098	2	5	TPX2,CCNB1
GO: Biological Process	GO:0021542	dentate gyrus development		0.00098	2	5	LEF1,EMX2
GO: Biological Process	GO:0003133	endodermal-mesodermal cell signaling		0.00098	2	5	BMP2,DKK1
GO: Biological Process	GO:0003134	endodermal-mesodermal cell signaling involved in heart induction		0.00098	2	5	BMP2,DKK1
GO: Biological Process	GO:0051148	negative regulation of muscle cell differentiation		0.000997	3	20	BMP4,SOX9,NOTCH1
GO: Biological Process	GO:0008584	male gonad development		0.000998	5	76	KIT,CCND1,WNT4,MAP7,SOX9
GO: Biological Process	GO:0032526	response to retinoic acid		0.000998	5	76	BMP4,BMP2,DKK1,MAP7,IGFBP7
GO: Biological Process	GO:0022408	negative regulation of cell-cell adhesion		0.001058	4	45	LEF1,BMP2,SOX9,NOTCH1
GO: Biological Process	GO:0031667	response to nutrient levels		0.001154	10	309	CCND1,KYNU,BMP4,BMP2,DKK1,PTGS2,MAP7,IGFBP7,CAV1,NPY
GO: Biological Process	GO:0010638	positive regulation of organelle organization		0.001169	6	117	DLGAP5,FMN1,NUSAP1,ANXA2,CCNB1,CAV1
GO: Biological Process	GO:0001568	blood vessel development		0.001177	11	365	BMP4,HEY1,JAG1,SEMA5A,ANXA2,CYR61,CAV1,ENPEP,LAMA4,SPINT1,NOTCH1
GO: Biological Process	GO:0016481	negative regulation of transcription		0.001199	15	606	SATB2,LEF1,CENPF,HNF1B,BMP4,BMP2,HEY1,DKK1,WNT4,MECOM,TFCP2L1,CAV1,PRDM16,SOX9,NOTCH1
GO: Biological Process	GO:0060538	skeletal muscle organ development		0.001214	7	161	BMP4,JAG1,LRP4,CAV1,SOX9,CSRP2,NOTCH1
GO: Biological Process	GO:0051254	positive regulation of RNA metabolic process		0.001239	15	608	SATB2,LEF1,HNF1B,BMP4,BMP2,WNT4,MECOM,MAFB,TFAP2B,GATA3,CCNB1,PAX8,PRDM16,SOX9,NOTCH1
GO: Biological Process	GO:0007519	skeletal muscle tissue development		0.001258	7	162	BMP4,JAG1,LRP4,CAV1,SOX9,CSRP2,NOTCH1
GO: Biological Process	GO:0010629	negative regulation of gene expression		0.001316	16	676	SATB2,LEF1,CENPF,HNF1B,BMP4,BMP2,HEY1,DKK1,WNT4,MECOM,TFCP2L1,CCNB1,CAV1,PRDM16,SOX9,NOTCH1
GO: Biological Process	GO:0060485	mesenchyme development		0.001329	5	81	LEF1,BMP4,BMP2,SOX9,NOTCH1
GO: Biological Process	GO:0009966	regulation of signal transduction		0.001344	22	1087	ARHGEF3,KIT,LEF1,CNKSR2,CCND1,SPATA13,ITGA1,BMP4,BMP2,HEY1,DKK1,SFRP2,WNT4,JAG1,MECOM,ECT2,LRP4,NPNT,CAV1,PRDM16,GRIA3,NOTCH1
GO: Biological Process	GO:0007028	cytoplasm organization		0.00135	4	48	ITGA6,TFCP2L1,LAMC1,LAMC2
GO: Biological Process	GO:0023051	regulation of signaling process		0.001398	12	431	KIT,CNKSR2,ITGA1,BMP4,BMP2,HEY1,DKK1,SFRP2,MECOM,CAV1,GRIA3,NOTCH1
GO: Biological Process	GO:0051172	negative regulation of nitrogen compound metabolic process		0.001418	9	264	HNF1B,BMP4,BMP2,DKK1,WNT4,MECOM,CAV1,PRDM16,NOTCH1
GO: Biological Process	GO:0031960	response to corticosteroid stimulus		0.001449	6	122	CCND1,BMP4,CACNA1G,PTGS2,IGFBP7,CAV1
GO: Biological Process	GO:0055123	digestive system development		0.001458	4	49	HNF1B,BMP4,SFRP2,NOTCH1
GO: Biological Process	GO:0090224	regulation of spindle organization		0.001461	2	6	TPX2,CCNB1
GO: Biological Process	GO:0060009	Sertoli cell development		0.001461	2	6	MAP7,SOX9
GO: Biological Process	GO:0072077	renal vesicle morphogenesis		0.001461	2	6	BMP4,WNT4
GO: Biological Process	GO:0007386	compartment pattern formation		0.001461	2	6	DLL1,NOTCH1
GO: Biological Process	GO:0060710	chorio-allantoic fusion		0.001461	2	6	LEF1,CYR61
GO: Biological Process	GO:0072087	renal vesicle development		0.001461	2	6	BMP4,WNT4
GO: Biological Process	GO:0010389	regulation of G2/M transition of mitotic cell cycle		0.001461	2	6	CENPF,CAMK2D
GO: Biological Process	GO:0071363	cellular response to growth factor stimulus		0.001515	3	23	BMP4,BMP2,WNT4
GO: Biological Process	GO:0030334	regulation of cell migration		0.001532	9	267	KIT,ERBB4,BMP4,JAG1,F2RL1,PTGS2,LAMB1,LAMA4,LAMA1
GO: Biological Process	GO:0009612	response to mechanical stimulus		0.001564	5	84	PMP22,BMP4,BMP2,CCNB1,CAV1
GO: Biological Process	GO:0060828	regulation of canonical Wnt receptor signaling pathway		0.001573	4	50	DKK1,SFRP2,WNT4,CAV1
GO: Biological Process	GO:0001756	somitogenesis		0.001693	4	51	LEF1,SFRP2,DLL1,NOTCH1
GO: Biological Process	GO:0048545	response to steroid hormone stimulus		0.001697	9	271	CCND1,ERBB4,BMP4,CACNA1G,CA4,GATA3,PTGS2,IGFBP7,CAV1
GO: Biological Process	GO:0048610	reproductive cellular process		0.001716	7	171	KIT,CCND1,BMP4,MAP7,CCNB1,SOX9,NOTCH1
GO: Biological Process	GO:0007179	transforming growth factor beta receptor signaling pathway		0.001833	7	173	LEF1,BMP4,BMP2,NPNT,FSTL1,PRDM16,NOTCH1
GO: Biological Process	GO:0045597	positive regulation of cell differentiation		0.001921	10	331	KIT,BMP4,BMP2,SFRP2,WNT4,JAG1,CLU,ADAMTS9,FNDC3B,NOTCH1
GO: Biological Process	GO:0016338	calcium-independent cell-cell adhesion		0.001939	3	25	CLDN5,CLDN6,CLDN7
GO: Biological Process	GO:0051241	negative regulation of multicellular organismal process		0.00194	8	224	TSPAN8,BMP4,CPB2,PTGS2,ANXA2,CAV1,SOX9,NOTCH1
GO: Biological Process	GO:0051128	regulation of cellular component organization		0.001955	20	977	KIT,DLGAP5,ANLN,CENPF,TPX2,BMP4,BMP2,CLU,CAMK2D,FMN1,NUSAP1,ANXA2,CRIM1,CCNB1,CYR61,IGFBP7,CAV1,DPP4,CDC25C,CSRP2
GO: Biological Process	GO:0033189	response to vitamin A		0.00202	5	89	BMP4,BMP2,DKK1,MAP7,IGFBP7
GO: Biological Process	GO:0080134	regulation of response to stress		0.002021	7	176	TSPAN8,SFRP2,MECOM,F2RL1,CPB2,PTGS2,CAV1
GO: Biological Process	GO:0033687	osteoblast proliferation		0.002032	2	7	NPR3,OSR2
GO: Biological Process	GO:0072080	nephron tubule development		0.002032	2	7	HNF1B,WNT4
GO: Biological Process	GO:0003159	morphogenesis of an endothelium		0.002032	2	7	BMP4,NOTCH1
GO: Biological Process	GO:0071549	cellular response to dexamethasone stimulus		0.002032	2	7	BMP4,CACNA1G
GO: Biological Process	GO:0072088	nephron epithelium morphogenesis		0.002032	2	7	BMP4,WNT4
GO: Biological Process	GO:0090162	establishment of epithelial cell polarity		0.002032	2	7	FERMT1,LAMA1
GO: Biological Process	GO:0071548	response to dexamethasone stimulus		0.002032	2	7	BMP4,CACNA1G
GO: Biological Process	GO:0072028	nephron morphogenesis		0.002032	2	7	BMP4,WNT4
GO: Biological Process	GO:0022617	extracellular matrix disassembly		0.002032	2	7	DPP4,LAMC1
GO: Biological Process	GO:0051329	interphase of mitotic cell cycle		0.002081	6	131	CENPF,CCND1,CAMK2D,CCNB1,CDK6,CDC25C
GO: Biological Process	GO:0050679	positive regulation of epithelial cell proliferation		0.002094	4	54	ERBB4,LAMC1,LAMB1,LAMA1
GO: Biological Process	GO:0045787	positive regulation of cell cycle		0.002121	5	90	DLGAP5,CENPF,CCND1,NUSAP1,CCNB1
GO: Biological Process	GO:0007162	negative regulation of cell adhesion		0.002121	5	90	LEF1,DAB1,BMP2,SOX9,NOTCH1
GO: Biological Process	GO:0001649	osteoblast differentiation		0.002227	5	91	SATB2,BMP4,BMP2,CDK6,NOTCH1
GO: Biological Process	GO:0030282	bone mineralization		0.00224	4	55	BMP4,BMP2,PTGS2,SOX9
GO: Biological Process	GO:0009636	response to toxin		0.002336	5	92	CYP1B1,MT2A,SLC7A11,CCNB1,CDH1
GO: Biological Process	GO:0007596	blood coagulation		0.002421	6	135	TSPAN8,F2RL1,CPB2,PAPSS2,ANXA2,CAV1
GO: Biological Process	GO:0030177	positive regulation of Wnt receptor signaling pathway		0.00243	3	27	BMP2,WNT4,CAV1
GO: Biological Process	GO:0071445	cellular response to protein stimulus		0.00243	3	27	CCND1,HNF1B,CCNB1
GO: Biological Process	GO:0023034	intracellular signaling pathway		0.00245	23	1214	ARHGEF3,KIT,LEF1,DCDC2,DAB1,CNKSR2,SPATA13,ITGA1,HEY1,DKK1,SFRP2,WNT4,JAG1,ITGA6,ARHGAP29,GUCY1B3,ECT2,DLL1,PLK1,ARL4C,EFNB2,GRIA3,NOTCH1
GO: Biological Process	GO:0035467	negative regulation of signaling pathway		0.002517	7	183	CCND1,DKK1,SFRP2,WNT4,MECOM,LRP4,CAV1
GO: Biological Process	GO:0001942	hair follicle development		0.002555	4	57	PTGS2,LRP4,SOX9,NOTCH1
GO: Biological Process	GO:0007163	establishment or maintenance of cell polarity		0.002555	4	57	FERMT1,MAP7,SYNE2,LAMA1
GO: Biological Process	GO:0030182	neuron differentiation		0.002621	15	657	ITGA1,BMP4,JAG1,CLU,SEMA5A,DLL1,LHX1,EPHA4,EPHA7,EMX2,LAMC1,LAMB1,LAMA1,CDH1,NOTCH1
GO: Biological Process	GO:0032331	negative regulation of chondrocyte differentiation		0.002691	2	8	BMP4,SOX9
GO: Biological Process	GO:0060008	Sertoli cell differentiation		0.002691	2	8	MAP7,SOX9
GO: Biological Process	GO:0042415	norepinephrine metabolic process		0.002691	2	8	GATA3,LY6E
GO: Biological Process	GO:0050817	coagulation		0.002702	6	138	TSPAN8,F2RL1,CPB2,PAPSS2,ANXA2,CAV1
GO: Biological Process	GO:0031128	developmental induction		0.002702	3	28	BMP4,DKK1,WNT4
GO: Biological Process	GO:0000910	cytokinesis		0.002723	4	58	ANLN,NUSAP1,PRC1,PLK1
GO: Biological Process	GO:0007178	transmembrane receptor protein serine/threonine kinase signaling pathway		0.002756	7	186	LEF1,BMP4,BMP2,NPNT,FSTL1,PRDM16,NOTCH1
GO: Biological Process	GO:0050878	regulation of body fluid levels		0.002756	7	186	NPR3,TSPAN8,F2RL1,CPB2,PAPSS2,ANXA2,CAV1
GO: Biological Process	GO:0051325	interphase		0.002801	6	139	CENPF,CCND1,CAMK2D,CCNB1,CDK6,CDC25C
GO: Biological Process	GO:0051270	regulation of cellular component movement		0.002871	9	293	KIT,ERBB4,BMP4,JAG1,F2RL1,PTGS2,LAMB1,LAMA4,LAMA1
GO: Biological Process	GO:0042633	hair cycle		0.002898	4	59	PTGS2,LRP4,SOX9,NOTCH1
GO: Biological Process	GO:0007599	hemostasis		0.002902	6	140	TSPAN8,F2RL1,CPB2,PAPSS2,ANXA2,CAV1
GO: Biological Process	GO:0007369	gastrulation		0.002941	5	97	LEF1,HNF1B,BMP4,SFRP2,LHX1
GO: Biological Process	GO:0030195	negative regulation of blood coagulation		0.002992	3	29	TSPAN8,CPB2,ANXA2
GO: Biological Process	GO:0000086	G2/M transition of mitotic cell cycle		0.002992	3	29	CENPF,CAMK2D,CCNB1
GO: Biological Process	GO:0040012	regulation of locomotion		0.003003	9	295	KIT,ERBB4,BMP4,JAG1,F2RL1,PTGS2,LAMB1,LAMA4,LAMA1
GO: Biological Process	GO:0032101	regulation of response to external stimulus		0.003046	8	241	TSPAN8,FABP7,F2RL1,CPB2,PTGS2,ANXA2,CAV1,NPY
GO: Biological Process	GO:0045893	positive regulation of transcription, DNA-dependent		0.00307	14	602	SATB2,LEF1,HNF1B,BMP4,BMP2,WNT4,MECOM,MAFB,TFAP2B,GATA3,PAX8,PRDM16,SOX9,NOTCH1
GO: Biological Process	GO:0060562	epithelial tube morphogenesis		0.003074	5	98	BMP4,BMP2,WNT4,NPNT,LAMA1
GO: Biological Process	GO:0022404	molting cycle process		0.003081	4	60	PTGS2,LRP4,SOX9,NOTCH1
GO: Biological Process	GO:0022405	hair cycle process		0.003081	4	60	PTGS2,LRP4,SOX9,NOTCH1
GO: Biological Process	GO:0014070	response to organic cyclic substance		0.003102	7	190	LEF1,CCND1,BMP4,BMP2,PTGS2,CCNB1,IGFBP7
GO: Biological Process	GO:0000122	negative regulation of transcription from RNA polymerase II promoter		0.003118	10	354	SATB2,LEF1,HNF1B,BMP4,BMP2,HEY1,DKK1,TFCP2L1,CAV1,PRDM16
GO: Biological Process	GO:0048608	reproductive structure development		0.003193	7	191	KIT,CCND1,BMP4,WNT4,MAP7,SOX9,CDH6
GO: Biological Process	GO:0045934	negative regulation of nucleobase, nucleoside, nucleotide and nucleic acid metabolic process		0.003285	15	673	SATB2,LEF1,CENPF,HNF1B,BMP4,BMP2,HEY1,DKK1,WNT4,MECOM,TFCP2L1,CAV1,PRDM16,SOX9,NOTCH1
GO: Biological Process	GO:0048742	regulation of skeletal muscle fiber development		0.0033	3	30	BMP4,SOX9,NOTCH1
GO: Biological Process	GO:0045944	positive regulation of transcription from RNA polymerase II promoter		0.003389	12	480	SATB2,LEF1,HNF1B,BMP4,BMP2,MECOM,MAFB,TFAP2B,GATA3,PAX8,SOX9,NOTCH1
GO: Biological Process	GO:0042487	regulation of odontogenesis of dentine-containing tooth		0.003437	2	9	BMP4,BMP2
GO: Biological Process	GO:0051313	attachment of spindle microtubules to chromosome		0.003437	2	9	NUF2,CCNB1
GO: Biological Process	GO:0008608	attachment of spindle microtubules to kinetochore		0.003437	2	9	NUF2,CCNB1
GO: Biological Process	GO:0010470	regulation of gastrulation		0.003437	2	9	HNF1B,SFRP2
GO: Biological Process	GO:0001706	endoderm formation		0.003437	2	9	HNF1B,LHX1
GO: Biological Process	GO:0060231	mesenchymal to epithelial transition		0.003437	2	9	BMP4,WNT4
GO: Biological Process	GO:0060438	trachea development		0.003437	2	9	BMP4,ANO1
GO: Biological Process	GO:0002011	morphogenesis of an epithelial sheet		0.003437	2	9	JAG1,LAMA1
GO: Biological Process	GO:0033205	cell cycle cytokinesis		0.003437	2	9	NUSAP1,PLK1
GO: Biological Process	GO:0060795	cell fate commitment involved in the formation of primary germ layers		0.003437	2	9	HNF1B,SFRP2
GO: Biological Process	GO:0060039	pericardium development		0.003437	2	9	BMP2,MECOM
GO: Biological Process	GO:0007059	chromosome segregation		0.003501	5	101	DLGAP5,CENPF,NUF2,NUSAP1,CCNB1
GO: Biological Process	GO:0035468	positive regulation of signaling pathway		0.003579	7	195	KIT,BMP4,BMP2,HEY1,WNT4,JAG1,CAV1
GO: Biological Process	GO:0045669	positive regulation of osteoblast differentiation		0.003627	3	31	BMP4,BMP2,WNT4
GO: Biological Process	GO:0045685	regulation of glial cell differentiation		0.003627	3	31	BMP4,BMP2,NOTCH1
GO: Biological Process	GO:0060512	prostate gland morphogenesis		0.003627	3	31	BMP4,SOX9,NOTCH1
GO: Biological Process	GO:0042063	gliogenesis		0.003652	5	102	BMP4,BMP2,SOX9,CDK6,NOTCH1
GO: Biological Process	GO:0048565	digestive tract development		0.003677	4	63	HNF1B,SFRP2,CCNB1,NOTCH1
GO: Biological Process	GO:0035148	tube formation		0.003677	4	63	BMP4,SFRP2,WNT4,CDH1
GO: Biological Process	GO:0051240	positive regulation of multicellular organismal process		0.003724	10	363	ERBB4,BMP4,BMP2,WNT4,TFAP2A,GATA3,CPB2,PTGS2,CCNB1,CAV1
GO: Biological Process	GO:0009611	response to wounding		0.003766	15	683	TSPAN8,BMP2,MGLL,MECOM,CLU,F2RL1,CPB2,PAPSS2,PTGS2,ANXA2,CCNB1,DSP,CAV1,CDH3,NOTCH1
GO: Biological Process	GO:0006357	regulation of transcription from RNA polymerase II promoter		0.003853	18	893	SATB2,LEF1,HNF1B,BMP4,BMP2,HEY1,DKK1,MECOM,MAFB,TFAP2B,TFAP2A,GATA3,TFCP2L1,CAV1,PAX8,PRDM16,SOX9,NOTCH1
GO: Biological Process	GO:0042303	molting cycle		0.003892	4	64	PTGS2,LRP4,SOX9,NOTCH1
GO: Biological Process	GO:0010648	negative regulation of cell communication		0.003945	10	366	CCND1,DKK1,SFRP2,WNT4,MECOM,PTGS2,LRP4,CAV1,PRDM16,NOTCH1
GO: Biological Process	GO:0035137	hindlimb morphogenesis		0.003973	3	32	MECOM,FMN1,NOTCH1
GO: Biological Process	GO:0010646	regulation of cell communication		0.004011	24	1339	ARHGEF3,KIT,LEF1,CNKSR2,CCND1,ERBB4,SPATA13,ITGA1,BMP4,BMP2,HEY1,DKK1,SFRP2,WNT4,JAG1,MECOM,ECT2,PTGS2,LRP4,NPNT,CAV1,PRDM16,GRIA3,NOTCH1
GO: Biological Process	GO:0030030	cell projection organization		0.004035	13	555	KIT,ITGA1,RAB3IP,ITGA6,CLU,SEMA5A,EPHA4,EPHA7,LAMC1,LAMB1,LAMA1,CDH1,NOTCH1
GO: Biological Process	GO:0009968	negative regulation of signal transduction		0.004071	9	309	CCND1,DKK1,SFRP2,WNT4,MECOM,LRP4,CAV1,PRDM16,NOTCH1
GO: Biological Process	GO:0032886	regulation of microtubule-based process		0.004116	4	65	CENPF,TPX2,CCNB1,CAV1
GO: Biological Process	GO:0032507	maintenance of protein location in cell		0.004116	4	65	NUF2,CCNB1,CAV1,SYNE2
GO: Biological Process	GO:0048589	developmental growth		0.004224	7	201	HNF1B,BMP4,PTGS2,LRP4,CCNB1,SOX9,NOTCH1
GO: Biological Process	GO:0030857	negative regulation of epithelial cell differentiation		0.004268	2	10	CCND1,CAV1
GO: Biological Process	GO:0090189	regulation of branching involved in ureteric bud morphogenesis		0.004268	2	10	HNF1B,BMP4
GO: Biological Process	GO:0034446	substrate adhesion-dependent cell spreading		0.004268	2	10	LAMC1,LAMB1
GO: Biological Process	GO:0001823	mesonephros development		0.004268	2	10	BMP4,GATA3
GO: Biological Process	GO:0007566	embryo implantation		0.004338	3	33	PTGS2,IGFBP7,LAMB1
GO: Biological Process	GO:0050819	negative regulation of coagulation		0.004338	3	33	TSPAN8,CPB2,ANXA2
GO: Biological Process	GO:0040017	positive regulation of locomotion		0.004347	6	152	KIT,ERBB4,BMP4,F2RL1,PTGS2,LAMB1
GO: Biological Process	GO:0046850	regulation of bone remodeling		0.004478	5	107	BMP4,BMP2,SOX9,CDK6,NOTCH1
GO: Biological Process	GO:0070848	response to growth factor stimulus		0.004723	3	34	BMP4,BMP2,WNT4
GO: Biological Process	GO:0014031	mesenchymal cell development		0.004837	4	68	LEF1,BMP2,SOX9,NOTCH1
GO: Biological Process	GO:0048514	blood vessel morphogenesis		0.004901	9	318	BMP4,HEY1,JAG1,SEMA5A,ANXA2,CYR61,CAV1,ENPEP,NOTCH1
GO: Biological Process	GO:0051216	cartilage development		0.005034	5	110	SATB2,BMP4,BMP2,SFRP2,SOX9
GO: Biological Process	GO:0007267	cell-cell signaling		0.005061	18	917	KIT,DLGAP5,CLDN5,PMP22,ERBB4,HNF1B,BMP4,BMP2,DKK1,WNT4,PTGS2,SEMA5A,CXCL14,LHX1,ENPEP,EFNB2,MME,NPY
GO: Biological Process	GO:0045137	development of primary sexual characteristics		0.005084	6	157	CCND1,BMP4,WNT4,MAP7,SOX9,CDH6
GO: Biological Process	GO:0071385	cellular response to glucocorticoid stimulus		0.005182	2	11	BMP4,CACNA1G
GO: Biological Process	GO:0033327	Leydig cell differentiation		0.005182	2	11	CCND1,MAP7
GO: Biological Process	GO:0060767	epithelial cell proliferation involved in prostate gland development		0.005182	2	11	SOX9,NOTCH1
GO: Biological Process	GO:0006878	cellular copper ion homeostasis		0.005182	2	11	PRNP,MT2A
GO: Biological Process	GO:0071384	cellular response to corticosteroid stimulus		0.005182	2	11	BMP4,CACNA1G
GO: Biological Process	GO:0042640	anagen		0.005182	2	11	PTGS2,NOTCH1
GO: Biological Process	GO:0030335	positive regulation of cell migration		0.005242	6	158	KIT,ERBB4,BMP4,F2RL1,PTGS2,LAMB1
GO: Biological Process	GO:0030218	erythrocyte differentiation		0.005362	4	70	BMP4,MAFB,HBA1,CDK6
GO: Biological Process	GO:0043067	regulation of programmed cell death		0.005384	20	1069	ARHGEF3,KIT,LEF1,CENPF,PRNP,ERBB4,HNF1B,ITGA1,BMP4,BMP2,SFRP2,MECOM,CLU,ECT2,PTGS2,CAV1,EPHA7,SOX9,CDH1,NOTCH1
GO: Biological Process	GO:0010558	negative regulation of macromolecule biosynthetic process		0.005429	15	711	SATB2,LEF1,CENPF,HNF1B,BMP4,BMP2,HEY1,DKK1,WNT4,MECOM,TFCP2L1,CAV1,PRDM16,SOX9,NOTCH1
GO: Biological Process	GO:0060711	labyrinthine layer development		0.005554	3	36	LEF1,CYR61,SPINT1
GO: Biological Process	GO:0060349	bone morphogenesis		0.005554	3	36	OSR2,SFRP2,SOX9
GO: Biological Process	GO:0060688	regulation of morphogenesis of a branching structure		0.005554	3	36	HNF1B,BMP4,CDH1
GO: Biological Process	GO:0034103	regulation of tissue remodeling		0.005636	5	113	BMP4,BMP2,SOX9,CDK6,NOTCH1
GO: Biological Process	GO:0048704	embryonic skeletal system morphogenesis		0.005639	4	71	SATB2,OSR2,BMP4,TFAP2A
GO: Biological Process	GO:0001503	ossification		0.005773	7	213	SATB2,BMP4,BMP2,PTGS2,SOX9,CDK6,NOTCH1
GO: Biological Process	GO:0030902	hindbrain development		0.005924	4	72	DAB1,HNF1B,MAFB,LHX1
GO: Biological Process	GO:0002064	epithelial cell development		0.006	3	37	BMP4,WNT4,TFCP2L1
GO: Biological Process	GO:0007431	salivary gland development		0.006	3	37	TFCP2L1,LAMA1,CDH1
GO: Biological Process	GO:0042692	muscle cell differentiation		0.006085	6	163	BMP4,WNT4,JAG1,SOX9,CSRP2,NOTCH1
GO: Biological Process	GO:0010604	positive regulation of macromolecule metabolic process		0.006138	21	1157	SATB2,KIT,LEF1,CCND1,OSR2,HNF1B,BMP4,BMP2,WNT4,MECOM,MAFB,TFAP2B,GATA3,FMN1,CCNB1,CAV1,PAX8,PLK1,PRDM16,SOX9,NOTCH1
GO: Biological Process	GO:0055070	copper ion homeostasis		0.006178	2	12	PRNP,MT2A
GO: Biological Process	GO:0042537	benzene and derivative metabolic process		0.006178	2	12	CYP1B1,KYNU
GO: Biological Process	GO:0007379	segment specification		0.006178	2	12	MAFB,DLL1
GO: Biological Process	GO:0031295	T cell costimulation		0.006178	2	12	CAV1,DPP4
GO: Biological Process	GO:0060993	kidney morphogenesis		0.006178	2	12	BMP4,WNT4
GO: Biological Process	GO:0031294	lymphocyte costimulation		0.006178	2	12	CAV1,DPP4
GO: Biological Process	GO:0031214	biomineral formation		0.006219	7	216	SATB2,BMP4,BMP2,PTGS2,SOX9,CDK6,NOTCH1
GO: Biological Process	GO:0051651	maintenance of location in cell		0.00622	4	73	NUF2,CCNB1,CAV1,SYNE2
GO: Biological Process	GO:0010941	regulation of cell death		0.006256	20	1084	ARHGEF3,KIT,LEF1,CENPF,PRNP,ERBB4,HNF1B,ITGA1,BMP4,BMP2,SFRP2,MECOM,CLU,ECT2,PTGS2,CAV1,EPHA7,SOX9,CDH1,NOTCH1
GO: Biological Process	GO:0043193	positive regulation of gene-specific transcription		0.006448	6	165	LEF1,HNF1B,BMP4,BMP2,WNT4,NOTCH1
GO: Biological Process	GO:0060675	ureteric bud morphogenesis		0.006467	3	38	BMP4,BMP2,NPNT
GO: Biological Process	GO:0048641	regulation of skeletal muscle tissue development		0.006467	3	38	BMP4,SOX9,NOTCH1
GO: Biological Process	GO:0042733	embryonic digit morphogenesis		0.006467	3	38	BMP4,SFRP2,LRP4
GO: Biological Process	GO:0021983	pituitary gland development		0.006467	3	38	BMP4,WNT4,CDH1
GO: Biological Process	GO:0010628	positive regulation of gene expression		0.006578	16	797	SATB2,KIT,LEF1,OSR2,HNF1B,BMP4,BMP2,WNT4,MECOM,MAFB,TFAP2B,GATA3,PAX8,PRDM16,SOX9,NOTCH1
GO: Biological Process	GO:0001666	response to hypoxia		0.006827	6	167	BMP2,CAMK2D,CCNB1,CAV1,DPP4,ATP1B1
GO: Biological Process	GO:0051272	positive regulation of cellular component movement		0.006827	6	167	KIT,ERBB4,BMP4,F2RL1,PTGS2,LAMB1
GO: Biological Process	GO:0001889	liver development		0.006839	4	75	CCND1,HNF1B,WNT4,NOTCH1
GO: Biological Process	GO:0030856	regulation of epithelial cell differentiation		0.006955	3	39	CCND1,CAV1,NOTCH1
GO: Biological Process	GO:0043588	skin development		0.006955	3	39	LEF1,FRAS1,DSP
GO: Biological Process	GO:0031175	neuron projection development		0.007016	10	398	ITGA1,CLU,SEMA5A,EPHA4,EPHA7,LAMC1,LAMB1,LAMA1,CDH1,NOTCH1
GO: Biological Process	GO:0045185	maintenance of protein location		0.007164	4	76	NUF2,CCNB1,CAV1,SYNE2
GO: Biological Process	GO:0048771	tissue remodeling		0.007222	6	169	BMP4,BMP2,CAV1,SOX9,CDK6,NOTCH1
GO: Biological Process	GO:0045843	negative regulation of striated muscle tissue development		0.007253	2	13	LEF1,BMP4
GO: Biological Process	GO:0048103	somatic stem cell division		0.007253	2	13	KIT,NOTCH1
GO: Biological Process	GO:0048070	regulation of developmental pigmentation		0.007253	2	13	KIT,ADAMTS9
GO: Biological Process	GO:0051310	metaphase plate congression		0.007253	2	13	CENPF,CCNB1
GO: Biological Process	GO:0014013	regulation of gliogenesis		0.007464	3	40	BMP4,BMP2,NOTCH1
GO: Biological Process	GO:0048709	oligodendrocyte differentiation		0.007464	3	40	BMP4,SOX9,NOTCH1
GO: Biological Process	GO:0034101	erythrocyte homeostasis		0.007498	4	77	BMP4,MAFB,HBA1,CDK6
GO: Biological Process	GO:0031327	negative regulation of cellular biosynthetic process		0.007645	15	739	SATB2,LEF1,CENPF,HNF1B,BMP4,BMP2,HEY1,DKK1,WNT4,MECOM,TFCP2L1,CAV1,PRDM16,SOX9,NOTCH1
GO: Biological Process	GO:0042592	homeostatic process		0.007974	19	1034	NPR3,KIT,CLDN5,PMP22,PRNP,ERBB4,BMP4,MT2A,CACNA1G,MECOM,MAFB,F2RL1,CAMK2D,MAP7,CAV1,HBA1,PYGL,CDK6,CCNB2
GO: Biological Process	GO:0046849	bone remodeling		0.008012	5	123	BMP4,BMP2,SOX9,CDK6,NOTCH1
GO: Biological Process	GO:0046546	development of primary male sexual characteristics		0.008198	4	79	CCND1,WNT4,MAP7,SOX9
GO: Biological Process	GO:0007160	cell-matrix adhesion		0.008282	5	124	NID2,ITGA1,ITGA6,NPNT,CDK6
GO: Biological Process	GO:0071174	mitotic cell cycle spindle checkpoint		0.008407	2	14	CENPF,CCNB1
GO: Biological Process	GO:0043586	tongue development		0.008407	2	14	LEF1,BMP4
GO: Biological Process	GO:0032967	positive regulation of collagen biosynthetic process		0.008407	2	14	BMP4,WNT4
GO: Biological Process	GO:0001710	mesodermal cell fate commitment		0.008407	2	14	BMP4,SFRP2
GO: Biological Process	GO:0010039	response to iron ion		0.008407	2	14	CCND1,CCNB1
GO: Biological Process	GO:0010714	positive regulation of collagen metabolic process		0.008407	2	14	BMP4,WNT4
GO: Biological Process	GO:0009893	positive regulation of metabolic process		0.008508	22	1269	SATB2,KIT,LEF1,CCND1,OSR2,HNF1B,BMP4,BMP2,WNT4,MECOM,MAFB,TFAP2B,GATA3,FMN1,PTGS2,CCNB1,CAV1,PAX8,PLK1,PRDM16,SOX9,NOTCH1
GO: Biological Process	GO:0009890	negative regulation of biosynthetic process		0.008592	15	749	SATB2,LEF1,CENPF,HNF1B,BMP4,BMP2,HEY1,DKK1,WNT4,MECOM,TFCP2L1,CAV1,PRDM16,SOX9,NOTCH1
GO: Biological Process	GO:0070482	response to oxygen levels		0.008734	6	176	BMP2,CAMK2D,CCNB1,CAV1,DPP4,ATP1B1
GO: Biological Process	GO:0045941	positive regulation of transcription		0.008792	15	751	SATB2,LEF1,OSR2,HNF1B,BMP4,BMP2,WNT4,MECOM,MAFB,TFAP2B,GATA3,PAX8,PRDM16,SOX9,NOTCH1
GO: Biological Process	GO:0010552	positive regulation of gene-specific transcription from RNA polymerase II promoter		0.008842	5	126	LEF1,HNF1B,BMP4,BMP2,NOTCH1
GO: Biological Process	GO:0007010	cytoskeleton organization		0.008894	15	752	KIF11,ANLN,CENPF,TPX2,NUF2,FHOD3,KIF15,FMN1,KIF23,NUSAP1,MAP7,PRC1,CCNB1,CAV1,SYNE2
GO: Biological Process	GO:0051656	establishment of organelle localization		0.008939	4	81	DLGAP5,CENPF,NUSAP1,CCNB1
GO: Biological Process	GO:0048583	regulation of response to stimulus		0.009027	13	613	TSPAN8,CENPF,SFRP2,MECOM,CLU,FABP7,F2RL1,CPB2,PTGS2,ANXA2,CAV1,DPP4,NPY
GO: Biological Process	GO:0090100	positive regulation of transmembrane receptor protein serine/threonine kinase signaling pathway		0.009121	3	43	BMP4,BMP2,NPNT
GO: Biological Process	GO:0000070	mitotic sister chromatid segregation		0.009121	3	43	DLGAP5,NUSAP1,CCNB1
GO: Biological Process	GO:0060443	mammary gland morphogenesis		0.009121	3	43	BMP4,WNT4,CAV1
GO: Biological Process	GO:0007044	cell-substrate junction assembly		0.009121	3	43	ITGA6,LAMC1,LAMC2
GO: Biological Process	GO:0007565	female pregnancy		0.009131	5	127	WNT4,PTGS2,TFCP2L1,IGFBP7,LAMB1
GO: Biological Process	GO:0021700	developmental maturation		0.009131	5	127	ERBB4,PTGS2,TFCP2L1,CCNB1,NOTCH1
GO: Biological Process	GO:0048858	cell projection morphogenesis		0.00917	12	546	KIT,ITGA1,ITGA6,CLU,SEMA5A,EPHA4,EPHA7,LAMC1,LAMB1,LAMA1,CDH1,NOTCH1
GO: Biological Process	GO:0031325	positive regulation of cellular metabolic process		0.009211	21	1201	SATB2,LEF1,CCND1,OSR2,HNF1B,BMP4,BMP2,WNT4,MECOM,MAFB,TFAP2B,GATA3,FMN1,PTGS2,CCNB1,CAV1,PAX8,PLK1,PRDM16,SOX9,NOTCH1
GO: Biological Process	GO:0045786	negative regulation of cell cycle		0.009238	8	291	CENPF,PMP22,PRNP,BMP4,BMP2,MAFB,CDK6,PTPN3
GO: Biological Process	GO:0007281	germ cell development		0.009427	5	128	KIT,BMP4,WNT4,MAP7,CCNB1
GO: Biological Process	GO:0010647	positive regulation of cell communication		0.009538	11	482	KIT,ERBB4,BMP4,BMP2,HEY1,WNT4,JAG1,ECT2,PTGS2,NPNT,CAV1
GO: Biological Process	GO:0048635	negative regulation of muscle organ development		0.009637	2	15	LEF1,BMP4
GO: Biological Process	GO:0045600	positive regulation of fat cell differentiation		0.009637	2	15	SFRP2,FNDC3B
GO: Biological Process	GO:0003382	epithelial cell morphogenesis		0.009637	2	15	BMP4,WNT4
GO: Biological Process	GO:0000819	sister chromatid segregation		0.009717	3	44	DLGAP5,NUSAP1,CCNB1
GO: Biological Process	GO:0009628	response to abiotic stimulus		0.009961	11	485	KIT,CCND1,PMP22,BMP4,BMP2,CPB2,MAP7,MYOF,CCNB1,IGFBP7,CAV1
GO: Biological Process	GO:0061155	pulmonary artery endothelial tube morphogenesis		0.010027	1	1	BMP4
GO: Biological Process	GO:0048866	stem cell fate specification		0.010027	1	1	CENPF
GO: Biological Process	GO:0048391	intermediate mesoderm formation		0.010027	1	1	BMP4
GO: Biological Process	GO:0006848	pyruvate transport		0.010027	1	1	SLC16A7
GO: Biological Process	GO:0072192	ureter epithelial cell differentiation		0.010027	1	1	BMP4
GO: Biological Process	GO:0060371	regulation of atrial cardiomyocyte membrane depolarization		0.010027	1	1	CACNA1G
GO: Biological Process	GO:0060517	epithelial cell proliferation involved in prostatic bud elongation		0.010027	1	1	SOX9
GO: Biological Process	GO:0021813	cell-cell adhesion involved in neuronal-glial interactions involved in cerebral cortex radial glia guided migration		0.010027	1	1	DAB1
GO: Biological Process	GO:0018992	germ-line sex determination		0.010027	1	1	SOX9
GO: Biological Process	GO:0090150	establishment of protein localization in membrane		0.010027	1	1	WNT4
GO: Biological Process	GO:0007542	primary sex determination, germ-line		0.010027	1	1	SOX9
GO: Biological Process	GO:0051127	positive regulation of actin nucleation		0.010027	1	1	FMN1
GO: Biological Process	GO:0021572	rhombomere 6 development		0.010027	1	1	MAFB
GO: Biological Process	GO:0072104	glomerular capillary formation		0.010027	1	1	BMP4
GO: Biological Process	GO:0090185	negative regulation of kidney development		0.010027	1	1	BMP4
GO: Biological Process	GO:0072310	glomerular epithelial cell development		0.010027	1	1	BMP4
GO: Biological Process	GO:0090191	negative regulation of branching involved in ureteric bud morphogenesis		0.010027	1	1	BMP4
GO: Biological Process	GO:0032460	negative regulation of protein oligomerization		0.010027	1	1	CLU
GO: Biological Process	GO:0060623	regulation of chromosome condensation		0.010027	1	1	CCNB1
GO: Biological Process	GO:0019100	male germ-line sex determination		0.010027	1	1	SOX9
GO: Biological Process	GO:0071281	cellular response to iron ion		0.010027	1	1	CCNB1
GO: Biological Process	GO:0071283	cellular response to iron(III) ion		0.010027	1	1	CCNB1
GO: Biological Process	GO:0032462	regulation of protein homooligomerization		0.010027	1	1	CLU
GO: Biological Process	GO:0043697	cell dedifferentiation		0.010027	1	1	CDK6
GO: Biological Process	GO:0003203	endocardial cushion morphogenesis		0.010027	1	1	BMP2
GO: Biological Process	GO:0061151	BMP signaling pathway involved in renal system segmentation		0.010027	1	1	BMP4
GO: Biological Process	GO:0002158	osteoclast proliferation		0.010027	1	1	NPR3
GO: Biological Process	GO:0046391	5-phosphoribose 1-diphosphate metabolic process		0.010027	1	1	PYGL
GO: Biological Process	GO:0048390	intermediate mesoderm morphogenesis		0.010027	1	1	BMP4
GO: Biological Process	GO:0072015	glomerular visceral epithelial cell development		0.010027	1	1	BMP4
GO: Biological Process	GO:0033129	positive regulation of histone phosphorylation		0.010027	1	1	CCNB1
GO: Biological Process	GO:0003176	aortic valve development		0.010027	1	1	NOTCH1
GO: Biological Process	GO:0090271	positive regulation of fibroblast growth factor production		0.010027	1	1	PTGS2
GO: Biological Process	GO:0090194	negative regulation of glomerulus development		0.010027	1	1	BMP4
GO: Biological Process	GO:0014807	regulation of somitogenesis		0.010027	1	1	NOTCH1
GO: Biological Process	GO:0034516	response to vitamin B6		0.010027	1	1	KYNU
GO: Biological Process	GO:0072034	positive regulation of renal vesicle formation		0.010027	1	1	WNT4
GO: Biological Process	GO:0061149	BMP signaling pathway involved in ureter morphogenesis		0.010027	1	1	BMP4
GO: Biological Process	GO:0002041	intussusceptive angiogenesis		0.010027	1	1	CYR61
GO: Biological Process	GO:0003180	aortic valve morphogenesis		0.010027	1	1	NOTCH1
GO: Biological Process	GO:0048392	intermediate mesodermal cell differentiation		0.010027	1	1	BMP4
GO: Biological Process	GO:0072095	regulation of branch elongation involved in ureteric bud branching		0.010027	1	1	HNF1B
GO: Biological Process	GO:0032463	negative regulation of protein homooligomerization		0.010027	1	1	CLU
GO: Biological Process	GO:0043420	anthranilate metabolic process		0.010027	1	1	KYNU
GO: Biological Process	GO:0046680	response to DDT		0.010027	1	1	CCNB1
GO: Biological Process	GO:0060503	bud dilation involved in lung branching		0.010027	1	1	BMP4
GO: Biological Process	GO:0072193	ureter smooth muscle cell differentiation		0.010027	1	1	BMP4
GO: Biological Process	GO:0003181	atrioventricular valve morphogenesis		0.010027	1	1	BMP2
GO: Biological Process	GO:0043696	dedifferentiation		0.010027	1	1	CDK6
GO: Biological Process	GO:0060681	branch elongation involved in ureteric bud branching		0.010027	1	1	BMP4
GO: Biological Process	GO:0003264	regulation of cardioblast proliferation		0.010027	1	1	NOTCH1
GO: Biological Process	GO:0006015	5-phosphoribose 1-diphosphate biosynthetic process		0.010027	1	1	PYGL
GO: Biological Process	GO:0021812	neuronal-glial interaction involved in cerebral cortex radial glia guided migration		0.010027	1	1	DAB1
GO: Biological Process	GO:0060804	positive regulation of WNT receptor signaling pathway by BMP signaling pathway		0.010027	1	1	BMP2
GO: Biological Process	GO:0010001	glial cell differentiation		0.01013	4	84	BMP4,BMP2,SOX9,NOTCH1
GO: Biological Process	GO:0061053	somite development		0.010336	3	45	LEF1,SFRP2,DLL1
GO: Biological Process	GO:0051260	protein homooligomerization		0.010677	5	132	PRNP,CLU,SCUBE3,CAV1,CDH1
GO: Biological Process	GO:0051094	positive regulation of developmental process		0.010834	17	916	ARHGEF3,KIT,ITGA1,BMP4,BMP2,SFRP2,WNT4,JAG1,CLU,TFAP2A,ADAMTS9,ECT2,PTGS2,FNDC3B,CCNB1,EPHA7,NOTCH1
GO: Biological Process	GO:0033627	cell adhesion mediated by integrin		0.010941	2	16	ITGA6,DPP4
GO: Biological Process	GO:0048820	hair follicle maturation		0.010941	2	16	PTGS2,NOTCH1
GO: Biological Process	GO:0090263	positive regulation of canonical Wnt receptor signaling pathway		0.010941	2	16	WNT4,CAV1
GO: Biological Process	GO:0048333	mesodermal cell differentiation		0.010941	2	16	BMP4,SFRP2
GO: Biological Process	GO:0048863	stem cell differentiation		0.010977	3	46	KIT,CENPF,HNF1B
GO: Biological Process	GO:0002062	chondrocyte differentiation		0.010977	3	46	BMP4,SFRP2,SOX9
GO: Biological Process	GO:0051130	positive regulation of cellular component organization		0.011171	8	301	KIT,DLGAP5,BMP2,FMN1,NUSAP1,ANXA2,CCNB1,CAV1
GO: Cellular Component	GO:0044420	extracellular matrix part		0	14	131	NID2,ITGA6,FRAS1,ANXA2,NPNT,SCUBE3,LAMC1,LAMB1,LAMC2,LAMA4,LAMA1,FREM2,EGFL6,GRIA3
GO: Cellular Component	GO:0005604	basement membrane		0	12	89	NID2,ITGA6,FRAS1,ANXA2,NPNT,LAMC1,LAMB1,LAMC2,LAMA4,LAMA1,FREM2,EGFL6
GO: Cellular Component	GO:0031012	extracellular matrix		0	22	409	C4orf31,GPC4,NID2,BMP4,WNT4,ITGA6,FRAS1,CLU,ADAMTS9,CTHRC1,ANXA2,NPNT,IGFBP7,SCUBE3,LAMC1,LAMB1,LAMC2,LAMA4,LAMA1,FREM2,EGFL6,GRIA3
GO: Cellular Component	GO:0044421	extracellular region part		0	34	1103	C4orf31,KIT,GPC4,NID2,WFDC2,BMP4,BMP2,WNT4,ITGA6,FRAS1,CLU,PROM1,GCNT1,ADAMTS9,CPB2,FJX1,CTHRC1,ANXA2,CXCL14,NPNT,IGFBP7,SCUBE3,FSTL1,HABP2,LAMC1,LAMB1,LAMC2,LAMA4,SULF1,LAMA1,FREM2,EGFL6,GRIA3,NPY
GO: Cellular Component	GO:0043256	laminin complex		0	5	10	LAMC1,LAMB1,LAMC2,LAMA4,LAMA1
GO: Cellular Component	GO:0005578	proteinaceous extracellular matrix		0	17	347	GPC4,NID2,BMP4,WNT4,ITGA6,FRAS1,ADAMTS9,CTHRC1,ANXA2,NPNT,LAMC1,LAMB1,LAMC2,LAMA4,LAMA1,FREM2,EGFL6
GO: Cellular Component	GO:0005819	spindle		0	12	168	KIF11,DLGAP5,CENPF,TPX2,KIF15,KIF23,NUSAP1,PRC1,CDC14A,CCNB1,PLK1,CDCA8
GO: Cellular Component	GO:0005606	laminin-1 complex		0	4	7	LAMC1,LAMB1,LAMA4,LAMA1
GO: Cellular Component	GO:0005615	extracellular space		1e-06	28	994	KIT,GPC4,NID2,WFDC2,BMP4,BMP2,WNT4,CLU,PROM1,GCNT1,ADAMTS9,CPB2,FJX1,CTHRC1,ANXA2,CXCL14,NPNT,IGFBP7,FSTL1,HABP2,LAMC1,LAMB1,LAMC2,LAMA4,SULF1,LAMA1,EGFL6,NPY
GO: Cellular Component	GO:0005605	basal lamina		1e-06	5	19	LAMC1,LAMB1,LAMC2,LAMA4,LAMA1
GO: Cellular Component	GO:0000922	spindle pole		3e-06	7	62	KIF11,DLGAP5,CENPF,TPX2,PRC1,CCNB1,PLK1
GO: Cellular Component	GO:0044430	cytoskeletal part		1.3e-05	27	1096	KIF11,DLGAP5,DAB1,ANLN,CYS1,CENPF,CNKSR2,ERBB4,TPX2,RAB3IP,SFRP2,KIF15,KIF23,FERMT1,KRT23,NUSAP1,MYO5B,MAP7,PRC1,CDC14A,MYOF,ANXA2,CCNB1,PLK1,CEP55,CDCA8,GRIA3
GO: Cellular Component	GO:0005911	cell-cell junction		1.7e-05	11	224	MARVELD2,CLDN5,PMP22,ITGA6,PDZD2,CLDN6,CLDN7,DSP,DPP4,CDH3,CDH1
GO: Cellular Component	GO:0015630	microtubule cytoskeleton		2e-05	19	630	KIF11,DLGAP5,CYS1,CENPF,CNKSR2,TPX2,SFRP2,KIF15,KIF23,NUSAP1,MAP7,PRC1,CDC14A,MYOF,CCNB1,PLK1,CEP55,CDCA8,CCNB2
GO: Cellular Component	GO:0016323	basolateral plasma membrane		2.7e-05	12	281	ERBB4,SFRP2,ITGA6,EPCAM,FERMT1,MAP7,S100G,DSP,CAV1,SYNE2,CDH1,ATP1B1
GO: Cellular Component	GO:0030054	cell junction		3.3e-05	18	598	MARVELD2,CLDN5,PMP22,SFRP2,ITGA6,PDZD2,CLDN6,FMN1,CLDN7,FERMT1,ANXA2,DSP,CAV1,DPP4,SYNE2,CDH3,CDH1,GRIA3
GO: Cellular Component	GO:0005912	adherens junction		8.5e-05	9	180	SFRP2,ITGA6,FMN1,FERMT1,DSP,CAV1,SYNE2,CDH3,CDH1
GO: Cellular Component	GO:0005815	microtubule organizing center		9.6e-05	12	320	DLGAP5,CYS1,CENPF,CNKSR2,RAB3IP,SFRP2,KIF15,CDC14A,MYOF,CCNB1,PLK1,CEP55
GO: Cellular Component	GO:0005607	laminin-2 complex		0.0001	2	2	LAMB1,LAMC2
GO: Cellular Component	GO:0043296	apical junction complex		0.000101	7	107	MARVELD2,CLDN5,PMP22,CLDN6,CLDN7,DSP,CDH1
GO: Cellular Component	GO:0048471	perinuclear region of cytoplasm		0.000117	13	378	DAB1,CENPF,CACNA1G,CLU,MAL2,MYO5B,MAP7,ANXA2,CAV1,LAMB1,LAMC2,CDC25C,CDH1
GO: Cellular Component	GO:0016327	apicolateral plasma membrane		0.00012	7	110	MARVELD2,CLDN5,PMP22,CLDN6,CLDN7,DSP,CDH1
GO: Cellular Component	GO:0005813	centrosome		0.000129	11	281	DLGAP5,CENPF,CNKSR2,RAB3IP,SFRP2,KIF15,CDC14A,MYOF,CCNB1,PLK1,CEP55
GO: Cellular Component	GO:0070161	anchoring junction		0.000157	9	195	SFRP2,ITGA6,FMN1,FERMT1,DSP,CAV1,SYNE2,CDH3,CDH1
GO: Cellular Component	GO:0000940	outer kinetochore of condensed chromosome		0.000203	3	12	CENPF,CCNB1,PLK1
GO: Cellular Component	GO:0045177	apical part of cell		0.000241	10	253	DAB1,CA4,PROM1,EPCAM,MAL2,S100G,DPP4,ENPEP,CDH1,ATP1B1
GO: Cellular Component	GO:0016324	apical plasma membrane		0.000282	9	211	CA4,PROM1,EPCAM,MAL2,S100G,CAV1,DPP4,ENPEP,ATP1B1
GO: Cellular Component	GO:0043259	laminin-10 complex		0.000297	2	3	LAMC1,LAMB1
GO: Cellular Component	GO:0000942	outer kinetochore of condensed nuclear chromosome		0.000297	2	3	CCNB1,PLK1
GO: Cellular Component	GO:0005901	caveola		0.000483	5	65	ERBB4,PTGS2,MYOF,CAV1,ATP1B1
GO: Cellular Component	GO:0005876	spindle microtubule		0.000495	4	37	KIF11,TPX2,NUSAP1,PRC1
GO: Cellular Component	GO:0000778	condensed nuclear chromosome kinetochore		0.00059	2	4	CCNB1,PLK1
GO: Cellular Component	GO:0045121	membrane raft		0.000904	8	199	PRNP,ERBB4,ITGA1,PTGS2,MYOF,CAV1,DPP4,ATP1B1
GO: Cellular Component	GO:0005913	cell-cell adherens junction		0.001141	4	46	ITGA6,DSP,CDH3,CDH1
GO: Cellular Component	GO:0005923	tight junction		0.001318	5	81	MARVELD2,CLDN5,PMP22,CLDN6,CLDN7
GO: Cellular Component	GO:0070160	occluding junction		0.001318	5	81	MARVELD2,CLDN5,PMP22,CLDN6,CLDN7
GO: Cellular Component	GO:0005871	kinesin complex		0.00132	3	22	KIF11,KIF15,KIF23
GO: Cellular Component	GO:0031258	lamellipodium membrane		0.003423	2	9	DPP4,SYNE2
GO: Cellular Component	GO:0009986	cell surface		0.003715	11	424	KIT,HMMR,ITGA1,WNT4,ITGA6,PROM1,SCUBE3,CAV1,DPP4,ENPEP,SULF1
GO: Cellular Component	GO:0031594	neuromuscular junction		0.004313	3	33	CAMK2D,EPHA4,EPHA7
GO: Cellular Component	GO:0000777	condensed chromosome kinetochore		0.005324	4	70	CENPF,NUF2,CCNB1,PLK1
GO: Cellular Component	GO:0000779	condensed chromosome, centromeric region		0.005883	4	72	CENPF,NUF2,CCNB1,PLK1
GO: Cellular Component	GO:0005667	transcription factor complex		0.006067	8	271	SATB2,LEF1,DACH1,HNF1B,MAFB,TFAP2A,TFCP2L1,PAX8
GO: Cellular Component	GO:0005925	focal adhesion		0.006463	5	117	SFRP2,FERMT1,CAV1,SYNE2,CDH1
GO: Cellular Component	GO:0000780	condensed nuclear chromosome, centromeric region		0.007223	2	13	CCNB1,PLK1
GO: Cellular Component	GO:0005924	cell-substrate adherens junction		0.007684	5	122	SFRP2,FERMT1,CAV1,SYNE2,CDH1
GO: Cellular Component	GO:0005626	insoluble fraction		0.007686	20	1107	NPR3,GPC4,DAB1,CYP1B1,ITGA1,CA4,SLC7A11,MYO5B,PTGS2,ANXA2,CCNB1,CAV1,DPP4,TSPAN15,SLC16A7,LAMC2,SPINT1,CCNB2,GRIA3,MME
Human Phenotype	HP:0008559	Hypoplastic superior helix		1.6e-05	3	4	FRAS1,TFAP2A,FREM2
Human Phenotype	HP:0008589	Hypoplastic helices		1.6e-05	3	4	FRAS1,TFAP2A,FREM2
Human Phenotype	HP:0000528	Anophthalmia		5.3e-05	4	14	BMP4,FRAS1,TFAP2A,FREM2
Human Phenotype	HP:0006714	Aplasia/Hypoplasia of the sternum		7.6e-05	3	6	FRAS1,SOX9,FREM2
Human Phenotype	HP:0008772	Aplasia/Hypoplasia of the outer ear		0.000209	3	8	FRAS1,TFAP2A,FREM2
Human Phenotype	HP:0008771	Aplasia/Hypoplasia affecting the ears		0.000209	3	8	FRAS1,TFAP2A,FREM2
Human Phenotype	HP:0007883	White corneal opacification		0.000256	2	2	FRAS1,FREM2
Human Phenotype	HP:0001126	Cryptophthalmos		0.000256	2	2	FRAS1,FREM2
Human Phenotype	HP:0005325	Unusual hairline with hair growth on temples extending to lateral eyebrow		0.000256	2	2	FRAS1,FREM2
Human Phenotype	HP:0008609	Middle ear malformations		0.000256	2	2	FRAS1,FREM2
Human Phenotype	HP:0008750	Laryngeal atresia		0.000256	2	2	FRAS1,FREM2
Human Phenotype	HP:0005950	Partial laryngeal atresia		0.000256	2	2	FRAS1,FREM2
Human Phenotype	HP:0007993	Absent or malformed lacrimal ducts		0.000256	2	2	FRAS1,FREM2
Human Phenotype	HP:0004112	Midline nasal groove		0.000256	2	2	FRAS1,FREM2
Human Phenotype	HP:0005286	Hypoplastic, notched nares		0.000256	2	2	FRAS1,FREM2
Human Phenotype	HP:0008678	Renal hypoplasia/aplasia		0.000422	4	23	HNF1B,BMP4,FRAS1,FREM2
Human Phenotype	HP:0000089	Renal hypoplasia		0.000422	4	23	HNF1B,BMP4,FRAS1,FREM2
Human Phenotype	HP:0001057	Aplasia cutis congenita		0.000438	3	10	ITGA6,TFAP2A,DSP
Human Phenotype	HP:0000436	Abnormality of the nasal tip		0.000589	4	25	FRAS1,TFAP2B,TFAP2A,FREM2
Human Phenotype	HP:0000813	Bicornuate uterus		0.000596	3	11	HNF1B,FRAS1,FREM2
Human Phenotype	HP:0004666	Broad and depressed nasal bridge		0.00076	2	3	FRAS1,FREM2
Human Phenotype	HP:0004744	renal agenesis/hypoplasia		0.00076	2	3	FRAS1,FREM2
Human Phenotype	HP:0004497	Hypoplastic nostrils		0.00076	2	3	FRAS1,FREM2
Human Phenotype	HP:0001607	Subglottic stenosis		0.00076	2	3	FRAS1,FREM2
Human Phenotype	HP:0000183	Difficulty in tongue movements		0.00076	2	3	FRAS1,FREM2
Human Phenotype	HP:0005352	Severe t-cell immunodeficiency		0.00076	2	3	FRAS1,FREM2
Human Phenotype	HP:0000182	Movement abnormalities of the tongue		0.00076	2	3	FRAS1,FREM2
Human Phenotype	HP:0001741	Phimosis		0.00076	2	3	FERMT1,DSP
Human Phenotype	HP:0008065	Aplasia/Hypoplasia of the skin		0.001202	4	30	ITGA6,TFAP2A,DSP,LAMC2
Human Phenotype	HP:0005918	Abnormality of the phalanges of the hand		0.001299	9	171	BMP4,JAG1,FRAS1,TFAP2B,DSP,SOX9,LAMC2,CDH3,FREM2
Human Phenotype	HP:0000636	Upper eyelid coloboma		0.001504	2	4	FRAS1,FREM2
Human Phenotype	HP:0003183	Wide pubic symphysis		0.001504	2	4	FRAS1,FREM2
Human Phenotype	HP:0001602	Laryngeal stenosis		0.001504	2	4	FRAS1,FREM2
Human Phenotype	HP:0002006	Facial cleft		0.001504	2	4	FRAS1,FREM2
Mouse Phenotype	MP:0002135	abnormal kidney morphology		0	26	432	KIT,CYS1,ITGA1,BMP4,WNT4,FRAS1,MAFB,TFAP2B,F2RL1,GATA3,FMN1,CLDN7,CPB2,PTGS2,LRP4,TFCP2L1,CRIM1,CXCL14,NPNT,LHX1,CAV1,EMX2,LAMC1,LAMC2,MGAT5,CDH6
Mouse Phenotype	MP:0000516	abnormal urinary system morphology		0	27	463	KIT,CYS1,ITGA1,BMP4,WNT4,FRAS1,MAFB,TFAP2B,F2RL1,GATA3,FMN1,CLDN7,CPB2,PTGS2,LRP4,TFCP2L1,CRIM1,CXCL14,NPNT,LHX1,CAV1,EMX2,LAMC1,LAMC2,MGAT5,CDH6,EFNB2
Mouse Phenotype	MP:0000520	absent kidney		0	8	38	WNT4,FRAS1,FMN1,LRP4,NPNT,LHX1,EMX2,LAMC1
Mouse Phenotype	MP:0005367	renal/urinary system phenotype		1e-06	30	623	NPR3,KIT,CYS1,ITGA1,BMP4,WNT4,FRAS1,MAFB,TFAP2B,F2RL1,GATA3,SIM1,FMN1,CLDN7,CPB2,FERMT1,PTGS2,LRP4,TFCP2L1,CRIM1,CXCL14,NPNT,LHX1,CAV1,EMX2,LAMC1,LAMC2,MGAT5,CDH6,EFNB2
Mouse Phenotype	MP:0008487	abnormal mesonephros morphology		2e-06	6	21	WNT4,MECOM,GATA3,PAX8,EMX2,LAMC1
Mouse Phenotype	MP:0003826	abnormal Mullerian duct morphology		8e-06	4	8	WNT4,PAX8,EMX2,LAMC1
Mouse Phenotype	MP:0004272	abnormal basement membrane morphology		8e-06	6	27	ITGA6,FRAS1,LAMC1,LAMC2,LAMA4,SPINT1
Mouse Phenotype	MP:0002989	small kidney		9e-06	10	95	BMP4,WNT4,FRAS1,TFAP2B,PTGS2,TFCP2L1,CRIM1,CXCL14,NPNT,EMX2
Mouse Phenotype	MP:0002110	abnormal digit morphology		2e-05	12	150	NPR3,BMP4,DKK1,SFRP2,MECOM,FRAS1,TFAP2B,TFAP2A,FMN1,LRP4,CRIM1,FREM2
Mouse Phenotype	MP:0002706	abnormal kidney size		2.1e-05	12	151	CYS1,BMP4,WNT4,FRAS1,TFAP2B,PTGS2,TFCP2L1,CRIM1,CXCL14,NPNT,CAV1,EMX2
Mouse Phenotype	MP:0003675	kidney cysts		2.1e-05	8	64	CYS1,BMP4,FRAS1,MAFB,TFAP2B,FMN1,PTGS2,LAMC1
Mouse Phenotype	MP:0000527	abnormal kidney development		2.4e-05	8	65	BMP4,WNT4,FRAS1,GATA3,PTGS2,NPNT,LAMC1,CDH6
Mouse Phenotype	MP:0008856	fetal bleb		2.5e-05	3	4	FRAS1,CRIM1,FREM2
Mouse Phenotype	MP:0004271	abnormal paw/hand/foot morphology		3.1e-05	13	183	NPR3,BMP4,DKK1,SFRP2,MECOM,FRAS1,TFAP2B,TFAP2A,FMN1,LRP4,CRIM1,LAMC2,FREM2
Mouse Phenotype	MP:0002168	other aberrant phenotype		3.6e-05	9	89	ITGA6,FRAS1,PTGS2,CAV1,LAMC1,LAMC2,LAMA4,SPINT1,MME
Mouse Phenotype	MP:0000564	syndactyly		5e-05	7	53	DKK1,SFRP2,FRAS1,FMN1,LRP4,CRIM1,FREM2
Mouse Phenotype	MP:0003942	abnormal urinary system development		5.1e-05	8	72	BMP4,WNT4,FRAS1,GATA3,PTGS2,NPNT,LAMC1,CDH6
Mouse Phenotype	MP:0003936	abnormal reproductive system development		9.3e-05	11	149	LEF1,CCND1,WNT4,GATA3,LRP4,CAV1,PAX8,EMX2,LAMC1,CDH3,EFNB2
Mouse Phenotype	MP:0002081	perinatal lethality		9.7e-05	29	760	SATB2,KIT,DACH1,CLDN5,OSR2,BMP4,DKK1,WNT4,ITGA6,MECOM,MAFB,TFAP2B,TFAP2A,GATA3,SIM1,FMN1,GUCY1B3,PTGS2,LRP4,CRIM1,DLL1,CXCL14,CYR61,PRDM16,SOX9,EMX2,LAMC1,LAMA4,FREM2
Mouse Phenotype	MP:0000562	polydactyly		0.000169	7	64	BMP4,DKK1,SFRP2,MECOM,TFAP2B,TFAP2A,LRP4
Mouse Phenotype	MP:0002102	abnormal ear morphology		0.000298	15	291	KIT,CYS1,OSR2,BMP4,JAG1,MECOM,MAFB,TFAP2A,GATA3,PAX8,EMX2,LAMC2,FREM2,EFNB2,NOTCH1
Mouse Phenotype	MP:0006032	abnormal ureteric bud morphology		0.000325	5	33	BMP4,FRAS1,GATA3,NPNT,LAMC1
Mouse Phenotype	MP:0003941	abnormal skin development		0.000332	3	8	FRAS1,CRIM1,FREM2
Mouse Phenotype	MP:0006425	absent Mullerian ducts		0.000346	2	2	WNT4,EMX2
Mouse Phenotype	MP:0009476	enlarged cecum		0.000346	2	2	KIT,GUCY1B3
Mouse Phenotype	MP:0004473	absent nasal bone		0.000346	2	2	DKK1,TFAP2A
Mouse Phenotype	MP:0002085	abnormal embryonic tissue morphology		0.000411	25	664	SATB2,KIT,HNF1B,BMP4,BMP2,DKK1,WNT4,JAG1,MECOM,TFAP2A,GATA3,EPCAM,LRP4,DLL1,DSP,LHX1,PAX8,EMX2,LAMC1,LAMB1,LAMA1,FREM2,CDH1,EFNB2,NOTCH1
Mouse Phenotype	MP:0008507	thin retinal ganglion layer		0.000491	3	9	CCND1,BMP4,LAMA1
Mouse Phenotype	MP:0005579	absent outer ear		0.000491	3	9	TFAP2A,PAX8,FREM2
Mouse Phenotype	MP:0005395	other phenotype		0.000596	9	128	ITGA6,FRAS1,PTGS2,CAV1,LAMC1,LAMC2,LAMA4,SPINT1,MME
Mouse Phenotype	MP:0005553	increased circulating creatinine level		0.000638	5	38	CYS1,ITGA1,MAFB,TFAP2B,PTGS2
Mouse Phenotype	MP:0005385	cardiovascular system phenotype		0.000708	39	1289	NPR3,KIT,LEF1,CLDN5,NRARP,ERBB4,BMP4,BMP2,SFRP2,CACNA1G,JAG1,MECOM,FRAS1,CLU,PROM1,MAFB,TFAP2A,GATA3,CAMK2D,GUCY1B3,PTGS2,SEMA5A,ANXA2,CRIM1,LY6E,DLL1,CYR61,CAV1,PAX8,PRDM16,SOX9,LAMC1,LAMA4,SPINT1,LAMA1,FREM2,CSRP2,EFNB2,NOTCH1
Domain	IPR013032	EGF_like_reg	InterPro	4e-06	12	199	NID2,PTGS2,LRP4,SCUBE3,HABP2,EPHA7,LAMC1,LAMB1,LAMC2,LAMA4,LAMA1,NOTCH1
Domain	PS01186	EGF_2	PROSITE	5e-06	12	206	NID2,PTGS2,LRP4,DLL1,SCUBE3,HABP2,EPHA7,LAMC1,LAMB1,LAMC2,LAMA1,NOTCH1
Domain	SM00180	EGF_Lam	SMART	7e-06	5	24	LAMC1,LAMB1,LAMC2,LAMA4,LAMA1
Domain	PS50027	EGF_LAM_2	PROSITE	9e-06	5	25	LAMC1,LAMB1,LAMC2,LAMA4,LAMA1
Domain	PS01248	EGF_LAM_1	PROSITE	9e-06	5	25	LAMC1,LAMB1,LAMC2,LAMA4,LAMA1
Domain	IPR009030	Growth_fac_rcpt	InterPro	1e-05	7	65	ERBB4,FRAS1,SCUBE3,EPHA7,LAMC1,LAMB1,LAMA1
Domain	PF00053	Laminin_EGF	Pfam	1.3e-05	5	27	LAMC1,LAMB1,LAMC2,LAMA4,LAMA1
Domain	IPR002049	EGF_laminin	InterPro	1.6e-05	5	28	LAMC1,LAMB1,LAMC2,LAMA4,LAMA1
Domain	PS00022	EGF_1	PROSITE	1.8e-05	11	196	PTGS2,LRP4,DLL1,SCUBE3,HABP2,LAMC1,LAMB1,LAMC2,LAMA4,LAMA1,NOTCH1
Domain	SM00281	LamB	SMART	3e-05	3	6	LAMC1,LAMC2,LAMA1
Domain	PF00052	Laminin_B	Pfam	5.3e-05	3	7	LAMC1,LAMC2,LAMA1
Domain	PS51115	LAMININ_IVA	PROSITE	5.3e-05	3	7	LAMC1,LAMC2,LAMA1
Domain	IPR000034	Laminin_B	InterPro	5.3e-05	3	7	LAMC1,LAMC2,LAMA1
Domain	PD003031	Laminin_B	ProDom	5.3e-05	3	7	LAMC1,LAMC2,LAMA1
Domain	IPR001007	VWF_C	InterPro	9.2e-05	4	21	FRAS1,CRIM1,CYR61,FSTL1
Domain	PS01208	VWFC_1	PROSITE	0.000133	4	23	FRAS1,CRIM1,CYR61,FSTL1
Domain	PS50184	VWFC_2	PROSITE	0.000158	4	24	FRAS1,CRIM1,CYR61,FSTL1
Domain	PF02984	Cyclin_C	Pfam	0.00024	3	11	CCND1,CCNB1,CCNB2
Domain	IPR004367	Cyclin_C	InterPro	0.00024	3	11	CCND1,CCNB1,CCNB2
Domain	IPR013854	TF_AP2_C	InterPro	0.000403	2	3	TFAP2B,TFAP2A
Domain	IPR004979	TF_AP2	InterPro	0.000403	2	3	TFAP2B,TFAP2A
Domain	PS51117	LAMININ_NTER	PROSITE	0.00041	3	13	LAMC1,LAMB1,LAMA1
Domain	PF00055	Laminin_N	Pfam	0.00041	3	13	LAMC1,LAMB1,LAMA1
Domain	SM00136	LamNT	SMART	0.00041	3	13	LAMC1,LAMB1,LAMA1
Domain	IPR008211	Laminin_N	InterPro	0.00041	3	13	LAMC1,LAMB1,LAMA1
Domain	IPR009041	Prot_inh_PMP_SGC	InterPro	0.000517	3	14	FRAS1,CRIM1,FSTL1
Domain	IPR000867	IGFBP_like	InterPro	0.000782	3	16	CRIM1,CYR61,IGFBP7
Domain	PF00093	VWC	Pfam	0.000782	3	16	FRAS1,CRIM1,CYR61
Domain	SM00121	IB	SMART	0.000782	3	16	CRIM1,CYR61,IGFBP7
Domain	SM00112	CA	SMART	0.001168	6	101	PCDH7,PCDH19,CDH16,CDH3,CDH6,FREM2
Domain	IPR006209	EGF_like	InterPro	0.001293	6	103	NID2,PTGS2,LRP4,SCUBE3,HABP2,NOTCH1
Domain	PF00008	EGF	Pfam	0.001293	6	103	NID2,PTGS2,LRP4,SCUBE3,HABP2,NOTCH1
Domain	SM00214	VWC	SMART	0.001319	3	19	FRAS1,CRIM1,CYR61
Domain	IPR010307	Laminin_II	InterPro	0.001324	2	5	LAMA4,LAMA1
Domain	PF06008	Laminin_I	Pfam	0.001324	2	5	LAMA4,LAMA1
Domain	PF04516	CP2	Pfam	0.001324	2	5	TFCP2L1,GRHL2
Domain	IPR009254	Laminin_I	InterPro	0.001324	2	5	LAMA4,LAMA1
Domain	PF06009	Laminin_II	Pfam	0.001324	2	5	LAMA4,LAMA1
Domain	IPR007604	CP2	InterPro	0.001324	2	5	TFCP2L1,GRHL2
Domain	PS01187	EGF_CA	PROSITE	0.001335	5	70	NID2,LRP4,DLL1,SCUBE3,NOTCH1
Domain	IPR002126	Cadherin	InterPro	0.001359	6	104	PCDH7,PCDH19,CDH16,CDH3,CDH6,FREM2
Domain	PS00010	ASX_HYDROXYL	PROSITE	0.001515	5	72	NID2,LRP4,DLL1,SCUBE3,NOTCH1
Domain	PS01346	CLAUDIN	PROSITE	0.001538	3	20	CLDN5,CLDN6,CLDN7
Domain	PS00292	CYCLINS	PROSITE	0.001538	3	20	CCND1,CCNB1,CCNB2
Domain	SM00181	EGF	SMART	0.001676	7	147	NID2,FRAS1,PTGS2,LRP4,SCUBE3,HABP2,NOTCH1
Domain	IPR006210	EGF	InterPro	0.001676	7	147	NID2,FRAS1,PTGS2,LRP4,SCUBE3,HABP2,NOTCH1
Domain	PF00134	Cyclin_N	Pfam	0.002043	3	22	CCND1,CCNB1,CCNB2
Domain	IPR006671	Cyclin_N	InterPro	0.002329	3	23	CCND1,CCNB1,CCNB2
Domain	IPR006187	Claudin	InterPro	0.002639	3	24	CLDN5,CLDN6,CLDN7
Domain	PS00421	TM4_1	PROSITE	0.002974	3	25	TSPAN8,TSPAN18,TSPAN15
Domain	IPR008952	Tetraspanin	InterPro	0.003333	3	26	TSPAN8,TSPAN18,TSPAN15
Domain	PF07645	EGF_CA	Pfam	0.003592	4	54	NID2,LRP4,SCUBE3,NOTCH1
Domain	IPR013091	EGF_Ca_bd_2	InterPro	0.003592	4	54	NID2,LRP4,SCUBE3,NOTCH1
Domain	SM00237	Calx_beta	SMART	0.003623	2	8	FRAS1,FREM2
Domain	PF03160	Calx-beta	Pfam	0.003623	2	8	FRAS1,FREM2
Domain	IPR003644	Calx_beta	InterPro	0.003623	2	8	FRAS1,FREM2
Domain	IPR006670	Cyclin	InterPro	0.003718	3	27	CCND1,CCNB1,CCNB2
Domain	G3DSA:1.10.472.10	Cyclin_related	Gene3D	0.003718	3	27	CCND1,CCNB1,CCNB2
Domain	SM00385	CYCLIN	SMART	0.003718	3	27	CCND1,CCNB1,CCNB2
Pathway	a6b1_a6b4_integrin_pathway	a6b1 and a6b4 Integrin signaling	NCI-Nature Curated	1e-06	7	43	PMP22,ITGA6,LAMB1,LAMC2,LAMA4,LAMA1,CDH1
Pathway	hsa05200	Pathways in cancer	KEGG pathway	2e-06	17	331	KIT,LEF1,CCND1,BMP4,BMP2,WNT4,ITGA6,MECOM,PTGS2,PAX8,LAMC1,LAMB1,LAMC2,LAMA4,LAMA1,CDK6,CDH1
Pathway	hsa05222	Small cell lung cancer	KEGG pathway	2e-06	9	86	CCND1,ITGA6,PTGS2,LAMC1,LAMB1,LAMC2,LAMA4,LAMA1,CDK6
Pathway	h_prionPathway	Prion	CGAP BioCarta	1.4e-05	4	12	PRNP,LAMC1,LAMB1,LAMA1
Pathway	hsa04512	ECM-receptor interaction	KEGG pathway	1.5e-05	8	84	HMMR,ITGA1,ITGA6,LAMC1,LAMB1,LAMC2,LAMA4,LAMA1
Pathway	foxm1pathway	FOXM1 transcription factor network	NCI-Nature Curated	1.6e-05	6	41	CENPF,CCND1,CCNB1,PLK1,LAMA4,CCNB2
Pathway	BREAST_CANCER_ESTROGEN_SIGNALING	BREAST_CANCER_ESTROGEN_SIGNALING	MSigDB	5.9e-05	8	101	KIT,CCND1,ITGA6,CLU,GATA3,CLDN7,PTGS2,CDH1
Pathway	cmyb_pathway	C-MYB transcription factor network	NCI-Nature Curated	0.000108	7	82	KIT,LEF1,CCND1,GATA3,PTGS2,CCNB1,CDK6
Pathway	PW:0000324	altered Notch signaling	Pathway Ontology	0.000127	3	8	HEY1,DLL1,NOTCH1
Pathway	P00012	Cadherin signaling	PantherDB	0.000175	9	150	LEF1,ERBB4,WNT4,PCDH7,PCDH19,CDH16,CDH3,CDH6,CDH1
Pathway	plk1_pathway	PLK1 signaling events	NCI-Nature Curated	0.000287	5	44	TPX2,ECT2,CCNB1,PLK1,CDC25C
Pathway	hsa05216	Thyroid cancer	KEGG pathway	0.000568	4	29	LEF1,CCND1,PAX8,CDH1
Pathway	P00004	Alzheimer disease-presenilin	PantherDB	0.000915	7	116	LEF1,ERBB4,WNT4,LRP4,CDH3,CDH1,NOTCH1
Pathway	69278	Cell Cycle (Mitotic)	Reactome	0.00093	8	151	CCND1,KIF23,CDC14A,CCNB1,PLK1,CDK6,CCNB2,CDC25C
Pathway	157118	Notch Signaling	Reactome	0.00096	3	15	JAG1,DLL1,NOTCH1
Pathway	PW:0000340	altered Notch signaling involving the main players	Pathway Ontology	0.00106	2	4	JAG1,NOTCH1
Pathway	hsa04110	Cell cycle	KEGG pathway	0.001064	7	119	CCND1,CDC14A,CCNB1,PLK1,CDK6,CCNB2,CDC25C
Pathway	amb2_neutrophils_pathway	amb2 Integrin signaling	NCI-Nature Curated	0.001129	5	59	CYR61,LAMB1,LAMC2,LAMA4,LAMA1
Pathway	PW:0000204	Notch signaling	Pathway Ontology	0.001178	4	35	HEY1,JAG1,DLL1,NOTCH1
Pathway	CELL_CYCLE_KEGG	CELLCLEG	MSigDB	0.001284	6	90	CDC14A,CCNB1,PLK1,CCNB2,CDC25C,CDH1
Pathway	P00034	Integrin signalling	PantherDB	0.001409	8	161	ITGA1,ITGA6,CAV1,LAMC1,LAMB1,LAMC2,LAMA4,LAMA1
Pathway	hsa04510	Focal adhesion	KEGG pathway	0.001693	9	205	CCND1,ITGA1,ITGA6,CAV1,LAMC1,LAMB1,LAMC2,LAMA4,LAMA1
Pathway	NOTCHPATHWAY	NOTCHPATHWAY	MSigDB	0.002602	2	6	DLL1,NOTCH1
Interaction	int:POFUT1	POFUT1 interactions		1e-05	3	4	JAG1,DLL1,NOTCH1
Interaction	int:MFNG	MFNG interactions		2.5e-05	3	5	JAG1,DLL1,NOTCH1
Interaction	int:CTNNB1	CTNNB1 interactions		2.5e-05	11	173	LEF1,CCND1,DKK1,TFAP2A,PLK1,CDK6,CDH16,CDH3,PTPN13,CDH6,CDH1
Interaction	int:EFNA3	EFNA3 interactions		8.5e-05	3	7	EPHA4,EPHA7,PRSS23
Interaction	int:PLK1	PLK1 interactions		0.00011	7	80	KIF23,ECT2,PRC1,CCNB1,PLK1,CEP55,CDC25C
Interaction	int:FOXM1	FOXM1 interactions		0.000135	3	8	CENPF,CCNB1,CDH1
Interaction	int:EPCAM	EPCAM interactions		0.000187	2	2	EPCAM,CLDN7
Interaction	int:GREM2	GREM2 interactions		0.000187	2	2	BMP4,BMP2
Interaction	int:NPM1	NPM1 interactions		0.000322	5	44	CENPF,TFAP2A,CDC14A,PLK1,GRB7
TFBS	CTTTGA_V$LEF1_Q2	CTTTGA_V$LEF1_Q2		1.6e-05	32	981	LEF1,GPC4,DACH1,CNKSR2,ERBB4,KYNU,HNF1B,ITGA1,AP1S2,MT2A,HEY1,DKK1,SFRP2,JAG1,CA4,MECOM,PCDH7,KRT23,CTHRC1,NUSAP1,MYOF,LHX1,SEMA6D,HABP2,EPHA7,SYNE2,SULF1,CDH3,CDH6,CDC25C,GRIA3,MME
TFBS	V$TEF_Q6	V$TEF_Q6		5.8e-05	12	206	KIAA0101,GPC4,KCNJ16,CCND1,ITGA1,HEY1,TFAP2B,MAL2,CRIM1,PAX8,EMX2,ENPEP
TFBS	V$IRF_Q6	V$IRF_Q6		0.000114	11	188	CCND1,KYNU,PCDH7,DLL1,SEMA6D,PRDM16,SYNE2,CDK6,CDH3,EGFL6,GRIA3
Gene Family	CD	CD molecules	genenames.org	1e-05	9	256	KIT,PRNP,HMMR,ITGA1,JAG1,PROM1,EPCAM,CDH1,MME
Gene Family	CDH	Cadherins	genenames.org	7.9e-05	4	41	CDH16,CDH3,CDH6,CDH1
Gene Family	CLDN	Claudins	genenames.org	0.000248	3	22	CLDN5,CLDN6,CLDN7
Gene Family	KIF	Kinesins	genenames.org	0.001374	3	39	KIF11,KIF15,KIF23
Gene Family	ANXA	Annexins	genenames.org	0.004124	2	17	ANXA13,ANXA2
Gene Family	SEMA	Semaphorins	genenames.org	0.005148	2	19	SEMA5A,SEMA6D
Coexpression	POD1_KO_UP	POD1_KO_UP	mSigDB	0	27	394	CYP1B1,WFDC2,HMMR,TPX2,HNF1B,BMP4,WNT4,STARD10,CA4,FRAS1,CLU,CLDN6,PAPSS2,CTHRC1,PAX8,EPHA4,ANO1,SYNE2,LAMA4,CDCA8,SPINT1,GREB1,CCNB2,CDH6,CDC25C,CDH1,GRIA3
Coexpression	BM Top 100 - kidney medulla	BM Top 100 - kidney medulla	Body Map	0	12	74	KCNJ16,CYS1,MECOM,FRAS1,PROM1,SIM1,EPCAM,C14orf105,PAX8,LAMB1,CDH16,CDH1
Coexpression	SHEPARD_GENES_COMMON_BW_CB_MO	SHEPARD_GENES_COMMON_BW_CB_MO	mSigDB	0	11	67	KIF11,DLGAP5,MELK,ANLN,TPX2,MT2A,HEY1,KIF23,PRC1,CCNB1,LHX1
Coexpression	SHEPARD_CRASH_AND_BURN_MUT_VS_WT_DN	SHEPARD_CRASH_AND_BURN_MUT_VS_WT_DN	mSigDB	0	15	157	KIF11,DLGAP5,MELK,ANLN,TPX2,MT2A,HEY1,JAG1,KIF23,ECT2,PRC1,CCNB1,LHX1,GREB1,CCNB2
Coexpression	LEE_TCELLS3_UP	LEE_TCELLS3_UP	mSigDB	0	12	98	KIAA0101,KIF11,DLGAP5,MELK,SCRN1,HMMR,KIF15,NUSAP1,PRC1,CCNB1,CEP55,CCNB2
Coexpression	SHEPARD_BMYB_MORPHOLINO_DN	SHEPARD_BMYB_MORPHOLINO_DN	mSigDB	0	15	173	KIF11,DLGAP5,MELK,ANLN,PMP22,TPX2,MT2A,HEY1,FABP7,KIF23,PRC1,CCNB1,LHX1,PYGL,SULF1
Coexpression	SERUM_FIBROBLAST_CELLCYCLE	SERUM_FIBROBLAST_CELLCYCLE	mSigDB	0	13	130	KIAA0101,DLGAP5,MELK,ANLN,CENPF,HMMR,TPX2,KIF23,MBOAT1,PLK1,CDCA8,CCNB2,CDC25C
Coexpression	IDX_TSA_UP_CLUSTER3	IDX_TSA_UP_CLUSTER3	mSigDB	0	11	90	KIAA0101,KIF11,DLGAP5,WNT4,NUSAP1,PRC1,CCNB1,PLK1,CDCA8,CCNB2,CSRP2
Coexpression	ELONGINA_KO_UP	ELONGINA_KO_UP	mSigDB	0	14	162	COBLL1,KIT,NID2,FHOD3,STARD10,CLU,FNDC3B,ANXA2,CYR61,ENPEP,LAMC1,LAMB1,LAMA1,ATP1B1
Coexpression	LE_MYELIN_UP	LE_MYELIN_UP	mSigDB	0	10	89	KIF11,CCND1,KIF23,ECT2,NUSAP1,CXCL14,PLK1,CDCA8,CCNB2,CSRP2
Coexpression	ADIP_DIFF_CLUSTER5	ADIP_DIFF_CLUSTER5	mSigDB	1e-06	7	38	MELK,ANLN,HMMR,NUSAP1,PRC1,CCNB1,CDC25C
Coexpression	LEI_MYB_REGULATED_GENES	LEI_MYB_REGULATED_GENES	mSigDB	1e-06	17	305	KIAA0101,CYP1B1,CCND1,TPX2,CLU,TFAP2A,GATA3,EPCAM,CLDN7,CRIM1,LY6E,IGFBP7,CAV1,LAMB1,LAMC2,PRSS23,CDH1
Coexpression	MIDDLEAGE_DN	MIDDLEAGE_DN	mSigDB	1e-06	5	14	KIF11,CENPF,KIF23,PTGS2,PLK1
Coexpression	BM Top 100 - prostate gland	BM Top 100 - prostate gland	Body Map	1e-06	9	76	TSPAN8,CYP1B1,EPCAM,DSP,DPP4,GREB1,CDH1,MME,NPY
Coexpression	BOQUEST_CD31PLUS_VS_CD31MINUS_UP	BOQUEST_CD31PLUS_VS_CD31MINUS_UP	mSigDB	1e-06	25	625	KIAA0101,NPR3,DLGAP5,TSPAN8,MELK,CLDN5,CYP1B1,TPX2,BMP2,DKK1,ITGA6,CA4,MECOM,MAFB,ADAMTS9,SLC7A11,PAPSS2,RAI14,DSP,CXCL14,ANO1,ENPEP,CEP55,SULF1,EFNB2
Coexpression	LI_FETAL_VS_WT_KIDNEY_DN	LI_FETAL_VS_WT_KIDNEY_DN	mSigDB	1e-06	12	155	KIAA0101,KIF11,DLGAP5,MELK,SCRN1,CENPF,TPX2,KIF23,LRP4,GREB1,CCNB2,CDC25C
Coexpression	ZHAN_MM_CD138_PR_VS_REST	ZHAN_MM_CD138_PR_VS_REST	mSigDB	1e-06	7	42	KIAA0101,DLGAP5,TPX2,NUSAP1,PRC1,CCNB1,CCNB2
Coexpression	CMV_HCMV_TIMECOURSE_ALL_DN	CMV_HCMV_TIMECOURSE_ALL_DN	mSigDB	2e-06	19	397	KIAA0101,KIF11,CYP1B1,PMP22,OSR2,ME3,TPX2,ARHGAP29,MGLL,GCNT1,KIF23,PAPSS2,SEMA5A,ANXA2,CYR61,ARL4C,PTPN13,CDH6,GRIA3
Coexpression	BRCA_ER_NEG	BRCA_ER_NEG	mSigDB	3e-06	30	904	NPR3,KIF11,DLGAP5,MELK,ANLN,CYP1B1,PRNP,KYNU,TPX2,DKK1,PROM1,FABP7,KRT23,ECT2,PRC1,FNDC3B,TFCP2L1,CYR61,EPHA4,SOX9,LAMC2,CEP55,CDCA8,ARL4C,CDK6,CDH3,CCNB2,CSRP2,EGFL6,NOTCH1
Coexpression	GREENBAUM_E2A_UP	GREENBAUM_E2A_UP	mSigDB	4e-06	6	33	KIF11,ANLN,ECT2,NUSAP1,CCNB1,CCNB2
Coexpression	BM Top 100 - thyroid gland	BM Top 100 - thyroid gland	Body Map	6e-06	8	74	NID2,MARVELD2,KCNJ16,EPCAM,DSP,NPNT,PAX8,CDH1
Coexpression	BM Top 100 - trigerminal ganglia	BM Top 100 - trigerminal ganglia	Body Map	9e-06	8	77	TSPAN8,CYP1B1,PMP22,DSP,LAMB1,LAMA4,CDH1,MME
Coexpression	VERHAAK_AML_NPM1_MUT_VS_WT_DN	VERHAAK_AML_NPM1_MUT_VS_WT_DN	mSigDB	1.2e-05	13	227	NPR3,KIT,DACH1,SCRN1,ITGA6,TM6SF1,MECOM,PROM1,F2RL1,GATA3,IGFBP7,CAV1,LAMC1
Coexpression	BM Top 100 - salivary gland	BM Top 100 - salivary gland	Body Map	1.4e-05	8	82	PROM1,EPCAM,KRT23,TFCP2L1,DSP,DPP4,ANO1,CDH1
Coexpression	SASAKI_ATL_UP	SASAKI_ATL_UP	mSigDB	1.5e-05	11	167	KIF11,DLGAP5,CENPF,TPX2,TFAP2A,ANXA2,CCNB1,CAV1,PLK1,CCNB2,ATP1B1
Coexpression	SASAKI_TCELL_LYMPHOMA_VS_CD4_UP	SASAKI_TCELL_LYMPHOMA_VS_CD4_UP	mSigDB	1.5e-05	11	167	KIF11,DLGAP5,CENPF,TPX2,TFAP2A,ANXA2,CCNB1,CAV1,PLK1,CCNB2,ATP1B1
Coexpression	P21_P53_EARLY_DN	P21_P53_EARLY_DN	mSigDB	2e-05	4	13	DLGAP5,TPX2,PRC1,CYR61
Coexpression	DOX_RESIST_GASTRIC_UP	DOX_RESIST_GASTRIC_UP	mSigDB	2.2e-05	6	43	KIAA0101,HMMR,TPX2,PRC1,PLK1,CDCA8
Coexpression	ALCALAY_AML_NPMC_DN	ALCALAY_AML_NPMC_DN	mSigDB	2.3e-05	11	174	NPR3,DLGAP5,HMMR,KYNU,TPX2,PROM1,KIF23,CCNB1,IGFBP7,CCNB2,CDC25C
Coexpression	TAKEDA_NUP8_HOXA9_3D_UP	TAKEDA_NUP8_HOXA9_3D_UP	mSigDB	3.1e-05	11	180	ARHGEF3,HEY1,MECOM,FRAS1,PTGS2,MAP7,LY6E,CAV1,PRSS23,PTPN13,ATP1B1
Coexpression	P21_P53_ANY_DN	P21_P53_ANY_DN	mSigDB	3.2e-05	6	46	DLGAP5,ANLN,TPX2,PRC1,CYR61,CEP55
Coexpression	POD1_KO_MOST_UP	POD1_KO_MOST_UP	mSigDB	3.8e-05	5	29	HMMR,STARD10,CLDN6,EPHA4,CDH6
Coexpression	BM Top 100 - dorsal root ganglia	BM Top 100 - dorsal root ganglia	Body Map	4.9e-05	7	72	TSPAN8,CYP1B1,FABP7,LAMB1,LAMA4,CDH1,MME
Coexpression	PASSERINI_SIGNAL	PASSERINI_SIGNAL	mSigDB	5.2e-05	15	339	ARHGEF3,KIT,WFDC2,JAG1,ITGA6,ARHGAP29,CLU,MAFB,EPCAM,GUCY1B3,SLC7A11,EPHA4,ARL4C,PTPN3,CDC25C
Coexpression	BAF57_BT549_UP	BAF57_BT549_UP	mSigDB	5.9e-05	12	228	DACH1,NID2,PMP22,JAG1,CA4,FRAS1,MAFB,GATA3,CTHRC1,DLL1,SULF1,PTPN13
Coexpression	HOFFMANN_BIVSBII_BI_TABLE2	HOFFMANN_BIVSBII_BI_TABLE2	mSigDB	5.9e-05	11	193	DLGAP5,MELK,ANLN,HMMR,KIF23,ECT2,NUSAP1,PRC1,CCNB1,CCNB2,CDC25C
Coexpression	BRCA_BRCA1_NEG	BRCA_BRCA1_NEG	mSigDB	0.00018	9	149	GPC4,TSPAN8,HEY1,STARD10,GATA3,IGFBP7,TSPAN15,EPHA4,ANO1
Coexpression	BM Top 100 - endometrium	BM Top 100 - endometrium	Body Map	0.000251	6	66	OSR2,MECOM,EPCAM,EMX2,ANO1,CDH1
Coexpression	HTERT_UP	HTERT_UP	mSigDB	0.000272	6	67	BMP4,DKK1,PAPSS2,IGFBP7,CAV1,PAX8
Coexpression	IRITANI_ADPROX_LYMPH	IRITANI_ADPROX_LYMPH	mSigDB	0.000278	8	125	KIF11,CENPF,CCNB1,DSP,PLK1,PYGL,CCNB2,CSRP2
Coexpression	HALMOS_CEBP_DN	HALMOS_CEBP_DN	mSigDB	0.000293	5	44	ARHGAP29,F2RL1,CYR61,ARL4C,GRB7
Coexpression	OLDAGE_DN	OLDAGE_DN	mSigDB	0.000362	5	46	KIF11,CENPF,KIF23,PTGS2,PLK1
Coexpression	SHEPARD_CELL_PROLIFERATION	SHEPARD_CELL_PROLIFERATION	mSigDB	0.000383	10	201	GPC4,ERBB4,TPX2,CDC14A,CYR61,ENPEP,LAMA1,CDK6,CDC25C,NPY
Coexpression	DIAB_NEPH_DN	DIAB_NEPH_DN	mSigDB	0.00042	14	366	HSPA12A,CYP1B1,SCRN1,BMP2,CDC14A,SEMA5A,CRIM1,RAI14,CYR61,IGFBP7,ENPEP,MGAT5,SULF1,MME
Coexpression	POD1_KO_DN	POD1_KO_DN	mSigDB	0.000422	21	696	NPR3,HSPA12A,DACH1,NID2,TSPAN8,ARHGAP29,MGLL,MAFB,GATA3,CAMK2D,FNDC3B,CDC14A,MYOF,SEMA5A,CRIM1,DSP,DPP4,LEPREL1,MGAT5,EFNB2,RREB1
Coexpression	GENOTOXINS_ALL_4HRS_REG	GENOTOXINS_ALL_4HRS_REG	mSigDB	0.000433	4	27	ANLN,ECT2,PRC1,CDC25C
Coexpression	P21_EARLY_DN	P21_EARLY_DN	mSigDB	0.000479	3	12	CENPF,CYR61,PLK1
Coexpression	LI_FETAL_VS_WT_KIDNEY_UP	LI_FETAL_VS_WT_KIDNEY_UP	mSigDB	0.000566	9	174	PMP22,PRNP,CLU,MYOF,CRIM1,IGFBP7,ENPEP,CDH1,ATP1B1
Coexpression	BM Top 100 - urethra	BM Top 100 - urethra	Body Map	0.000579	6	77	OSR2,CTHRC1,DSP,CAV1,SULF1,CDH1
Coexpression	HADDAD_HSC_CD7_DN	HADDAD_HSC_CD7_DN	mSigDB	0.000664	6	79	NPR3,DACH1,PDZD2,MECOM,F2RL1,GATA3
Coexpression	HADDAD_CD45CD7_PLUS_VS_MINUS_DN	HADDAD_CD45CD7_PLUS_VS_MINUS_DN	mSigDB	0.000664	6	79	NPR3,DACH1,PDZD2,MECOM,F2RL1,GATA3
Coexpression	BRENTANI_CELL_CYCLE	BRENTANI_CELL_CYCLE	mSigDB	0.00071	6	80	CENPF,CCND1,CDC14A,CCNB1,CDK6,CDC25C
Coexpression	YU_CMYC_UP	YU_CMYC_UP	mSigDB	0.000744	4	31	ANLN,ECT2,PLK1,CCNB2
Coexpression	HSC_LTHSC_FETAL	HSC_LTHSC_FETAL	mSigDB	0.000773	11	260	STARD10,MECOM,MAP7,CRIM1,LY6E,PCP4,FSTL1,PRDM16,LAMC1,EFNB2,ATP1B1
Coexpression	HSC_LTHSC_SHARED	HSC_LTHSC_SHARED	mSigDB	0.000773	11	260	STARD10,MECOM,MAP7,CRIM1,LY6E,PCP4,FSTL1,PRDM16,LAMC1,EFNB2,ATP1B1
Coexpression	KANG_TERT_UP	KANG_TERT_UP	mSigDB	0.000809	6	82	DKK1,TFAP2A,PCDH7,LAMB1,LAMC2,GRIA3
Coexpression	PRMT5_KD_UP	PRMT5_KD_UP	mSigDB	0.000813	9	183	KIF11,CYP1B1,SFRP2,PCDH7,KIF23,ECT2,FSTL1,CCNB2,CDC25C
Coexpression	NGUYEN_KERATO_DN	NGUYEN_KERATO_DN	mSigDB	0.000863	6	83	TFAP2A,PCDH7,PTGS2,CYR61,EPHA4,PTPN13
Coexpression	ET743_HELA_UP	ET743_HELA_UP	mSigDB	0.000905	5	56	NID2,CLU,CLDN7,IGFBP7,CSRP2
Coexpression	BM Top 100 - kidney cortex	BM Top 100 - kidney cortex	Body Map	0.000919	6	84	NPR3,KCNJ16,EPCAM,ENPEP,CDH16,MME
Coexpression	IRITANI_ADPROX_VASC	IRITANI_ADPROX_VASC	mSigDB	0.001022	8	152	PRNP,MT2A,DKK1,CLU,CLDN7,LAMC2,ARL4C,ATP1B1
Coexpression	P21_ANY_DN	P21_ANY_DN	mSigDB	0.001063	4	34	KIAA0101,CENPF,CYR61,PLK1
Coexpression	TAKEDA_NUP8_HOXA9_8D_DN	TAKEDA_NUP8_HOXA9_8D_DN	mSigDB	0.001365	9	197	DACH1,PRNP,AP1S2,TM6SF1,CLU,TSPAN15,PYGL,SLC16A7,ELOVL7
Coexpression	PASSERINI_ADHESION	PASSERINI_ADHESION	mSigDB	0.001467	4	37	ITGA6,SEMA5A,CDH3,CDH1
Coexpression	CROONQUIST_IL6_STROMA_UP	CROONQUIST_IL6_STROMA_UP	mSigDB	0.001623	4	38	MYOF,IGFBP7,LAMA4,SULF1
Coexpression	GAY_YY1_DN	GAY_YY1_DN	mSigDB	0.001642	10	243	KIF11,TSPAN8,CENPF,HMMR,KIF23,PRC1,CCNB1,PLK1,CCNB2,CDC25C
Coexpression	BOQUEST_CD31PLUS_VS_CD31MINUS_DN	BOQUEST_CD31PLUS_VS_CD31MINUS_DN	mSigDB	0.001853	10	247	GPC4,TSPAN8,SCRN1,OSR2,MAFB,CXCL14,SOX9,PTPN13,GRIA3,MME
Coexpression	JECHLINGER_EMT_DN	JECHLINGER_EMT_DN	mSigDB	0.001968	4	40	HMMR,EPCAM,CDH1,GRB7
Coexpression	CANCER_UNDIFFERENTIATED_META_UP	CANCER_UNDIFFERENTIATED_META_UP	mSigDB	0.002169	5	68	KIAA0101,DLGAP5,MELK,KIF23,CCNB1
Coexpression	PARK_MSCS_LIN2	PARK_MSCS_LIN2	mSigDB	0.00236	4	42	KIT,BMP4,MECOM,NOTCH1
Coexpression	ELONGINA_KO_DN	ELONGINA_KO_DN	mSigDB	0.002497	8	175	KIF11,MT2A,EPCAM,CLDN7,ECT2,NUSAP1,CDH3,CDH1
Coexpression	CMV_ALL_DN	CMV_ALL_DN	mSigDB	0.002498	6	102	CYP1B1,CCND1,BMP4,TFAP2A,LAMA4,PTPN13
Coexpression	RIBAVIRIN_RSV_DN	RIBAVIRIN_RSV_DN	mSigDB	0.002575	4	43	CYP1B1,GATA3,CDC14A,CYR61
Coexpression	AGEING_KIDNEY_SPECIFIC_UP	AGEING_KIDNEY_SPECIFIC_UP	mSigDB	0.002678	8	177	DCDC2,WFDC2,MGLL,PROM1,CTHRC1,MYOF,ANXA2,CXCL14
Coexpression	HSC_LTHSC_ADULT	HSC_LTHSC_ADULT	mSigDB	0.002714	12	350	HEY1,STARD10,MECOM,MAP7,CRIM1,LY6E,PCP4,FSTL1,PRDM16,LAMC1,EFNB2,ATP1B1
Coexpression	DAC_PANC50_UP	DAC_PANC50_UP	mSigDB	0.002804	4	44	CLDN5,CACNA1G,LHX1,CDH3
Coexpression	BM Top 100 - mammary gland	BM Top 100 - mammary gland	Body Map	0.003143	5	74	GATA3,DSP,CAV1,ANO1,CDH1
Coexpression	NAKAJIMA_MCSMBP_MAST	NAKAJIMA_MCSMBP_MAST	mSigDB	0.003571	4	47	KIT,CYP1B1,MT2A,CLU
Coexpression	BECKER_ESTROGEN_RESPONSIVE_SUBSET_2	BECKER_ESTROGEN_RESPONSIVE_SUBSET_2	mSigDB	0.003601	2	7	CCND1,GATA3
Coexpression	RUIZ_TENASCIN_TARGETS	RUIZ_TENASCIN_TARGETS	mSigDB	0.003733	5	77	LEF1,HEY1,DKK1,WNT4,CYR61
Coexpression	STEMCELL_EMBRYONIC_UP	STEMCELL_EMBRYONIC_UP	mSigDB	0.003827	29	1290	DLGAP5,GPC4,NID2,MELK,ANLN,CYP1B1,WFDC2,ITGA6,CLDN6,EPCAM,ECT2,NUSAP1,PTGS2,PRC1,TFCP2L1,CCNB1,DSP,IGFBP7,CAV1,FSTL1,PLK1,LAMC1,LAMB1,LAMC2,PRSS23,CDC25C,CSRP2,MME,ATP1B1
Coexpression	CROONQUIST_IL6_RAS_DN	CROONQUIST_IL6_RAS_DN	mSigDB	0.003913	3	24	CCNB1,CCNB2,CDC25C
Coexpression	BM Top 100 - bronchus	BM Top 100 - bronchus	Body Map	0.004168	5	79	CYP1B1,WFDC2,SFRP2,PROM1,CDH1
Coexpression	HALMOS_CEBP_UP	HALMOS_CEBP_UP	mSigDB	0.00447	4	50	BMP2,PTGS2,EPHA4,SLC16A7
Coexpression	IRITANI_ADPROX_UP	IRITANI_ADPROX_UP	mSigDB	0.004928	3	26	DSP,PYGL,CSRP2
Coexpression	LEE_MYC_UP	LEE_MYC_UP	mSigDB	0.005146	4	52	NUSAP1,LY6E,CYR61,CSRP2
Computational	GNF2_CCNA2	GNF2_CCNA2		0	12	65	KIAA0101,KIF11,DLGAP5,MELK,CENPF,HMMR,TPX2,NUSAP1,PRC1,PLK1,CDCA8,CCNB2
Computational	GNF2_PCSMC4	GNF2_PCSMC4		0	12	65	KIAA0101,KIF11,DLGAP5,MELK,CENPF,HMMR,TPX2,KIF15,NUSAP1,PRC1,CDCA8,CCNB2
Computational	GNF2_CDC20	GNF2_CDC20		0	11	54	KIF11,DLGAP5,MELK,CENPF,HMMR,TPX2,NUSAP1,PRC1,PLK1,CDCA8,CCNB2
Computational	GNF2_CENPF	GNF2_CENPF		0	11	59	KIAA0101,KIF11,DLGAP5,CENPF,HMMR,TPX2,KIF15,NUSAP1,PRC1,CDCA8,CCNB2
Computational	GNF2_CDC2	GNF2_CDC2		0	11	59	KIF11,DLGAP5,MELK,CENPF,HMMR,TPX2,KIF15,NUSAP1,PRC1,CDCA8,CCNB2
Computational	GNF2_HMMR	GNF2_HMMR		0	10	45	KIF11,DLGAP5,MELK,CENPF,HMMR,NUSAP1,PRC1,PLK1,CDCA8,CCNB2
Computational	GNF2_RRM2	GNF2_RRM2		0	9	38	KIF11,DLGAP5,MELK,CENPF,HMMR,NUSAP1,PLK1,CDCA8,CCNB2
Computational	GNF2_CCNB2	GNF2_CCNB2		0	10	55	KIF11,DLGAP5,MELK,CENPF,HMMR,TPX2,NUSAP1,PRC1,CDCA8,CCNB2
Computational	GNF2_TTK	GNF2_TTK		0	8	36	KIF11,MELK,CENPF,HMMR,TPX2,NUSAP1,PRC1,CCNB2
Computational	GNF2_CENPE	GNF2_CENPE		0	8	39	KIF11,DLGAP5,CENPF,HMMR,NUSAP1,PRC1,CDCA8,CCNB2
Computational	GNF2_RRM1	GNF2_RRM1		0	10	86	KIAA0101,KIF11,DLGAP5,MELK,CENPF,HMMR,NUSAP1,PRC1,CDCA8,CCNB2
Computational	GNF2_ESPL1	GNF2_ESPL1		0	7	33	KIF11,MELK,HMMR,TPX2,PLK1,CDCA8,CCNB2
Computational	GNF2_FEN1	GNF2_FEN1		0	8	54	KIAA0101,KIF11,DLGAP5,CENPF,HMMR,NUSAP1,PRC1,CCNB2
Computational	GNF2_SMC4L1	GNF2_SMC4L1		0	9	82	KIAA0101,KIF11,DLGAP5,CENPF,HMMR,NUSAP1,PRC1,CDCA8,CCNB2
Computational	GNF2_MKI67	GNF2_MKI67		0	6	26	KIF11,MELK,CENPF,HMMR,TPX2,NUSAP1
Computational	GNF2_BUB1B	GNF2_BUB1B		0	7	46	KIF11,MELK,HMMR,PLK1,CEP55,CDCA8,CCNB2
Computational	GNF2_H2AFX	GNF2_H2AFX		0	6	29	DLGAP5,CENPF,NUSAP1,PRC1,CDCA8,CCNB2
Computational	GNF2_CKS2	GNF2_CKS2		0	7	48	KIAA0101,DLGAP5,CENPF,HMMR,NUSAP1,PRC1,CCNB2
Computational	GNF2_SMC2L1	GNF2_SMC2L1		0	6	31	KIF11,CENPF,HMMR,NUSAP1,CDCA8,CCNB2
Computational	GNF2_BUB1	GNF2_BUB1		3e-06	5	26	MELK,HMMR,PLK1,CDCA8,CCNB2
Computational	GNF2_MCM4	GNF2_MCM4		5e-06	6	51	KIAA0101,KIF11,MELK,HMMR,CDCA8,CCNB2
Computational	MORF_BUB1	MORF_BUB1		6e-06	6	52	KIF11,DLGAP5,HMMR,TPX2,CCNB1,PLK1
Computational	GNF2_CDH11	GNF2_CDH11		6.7e-05	4	25	RAI14,FSTL1,LAMC1,LAMB1
Computational	GNF2_CKS1B	GNF2_CKS1B		0.000321	4	37	KIF11,MELK,TPX2,CDCA8
Computational	GNF2_RFC4	GNF2_RFC4		0.001794	4	58	KIAA0101,KIF11,CENPF,CCNB2
Computational	GNF2_PTX3	GNF2_PTX3		0.004116	3	36	FSTL1,LAMC1,LAMB1
Computational	GNF2_RFC3	GNF2_RFC3		0.005953	3	41	KIAA0101,KIF11,HMMR
Computational	GNF2_MMP11	GNF2_MMP11		0.006371	3	42	TFAP2A,CRIM1,EGFL6
MicroRNA	miR-9:PicTar	miR-9:PicTar	PicTar	0	27	657	NID2,MARVELD2,PMP22,HNF1B,WNT4,ITGA6,PCDH7,CTHRC1,MAP7,FNDC3B,ANXA2,CRIM1,RAI14,SCUBE3,FSTL1,SEMA6D,DPP4,TSPAN15,EMB,EPHA7,ANO1,SNX7,ARL4C,FREM2,CDH1,MME,ATP1B1
MicroRNA	hsa-miR-34a:miRecords_TarBase	hsa-miR-34a:miRecords_TarBase	miRecords_TarBase	6e-06	4	10	CCND1,DLL1,CDK6,NOTCH1
MicroRNA	ACCAAAG,MIR-9:MSigDB	ACCAAAG,MIR-9:MSigDB	MSigDB	6.6e-05	18	471	NID2,PMP22,HNF1B,AP1S2,WNT4,PCDH7,CTHRC1,MAP7,FNDC3B,CRIM1,FSTL1,SEMA6D,EMB,EPHA7,ANO1,SNX7,ARL4C,ATP1B1
MicroRNA	hsa-miR-9:TargetScan	hsa-miR-9:TargetScan	TargetScan	0.000131	27	936	NID2,AP1S2,WNT4,ITGA6,PCDH7,ADAMTS9,KIF23,CTHRC1,MAP7,FNDC3B,ANXA2,CRIM1,RAI14,SCUBE3,FSTL1,SEMA6D,EMB,EPHA7,ANO1,ENPEP,SNX7,ARL4C,GREB1,FREM2,CDH1,MME,ATP1B1
MicroRNA	hsa-miR-27b:miRecords_TarBase	hsa-miR-27b:miRecords_TarBase	miRecords_TarBase	0.000183	2	2	CYP1B1,NOTCH1
MicroRNA	miR-182-star:PicTar	miR-182-star:PicTar	PicTar	0.000343	8	128	DACH1,JAG1,FRAS1,MAP7,CRIM1,SLC16A7,SULF1,RREB1
MicroRNA	miR-193b:PicTar	miR-193b:PicTar	PicTar	0.000352	9	162	KIT,LEF1,GPC4,ERBB4,CRIM1,DPP4,EPHA4,LAMC2,GRB7
MicroRNA	hsa-miR-1297:TargetScan	hsa-miR-1297:TargetScan	TargetScan	0.000443	20	646	LEF1,DCDC2,GPC4,HNF1B,RAB3IP,JAG1,TFAP2A,SLC7A11,MYO5B,PTGS2,MAP7,SEMA6D,SRGAP1,EPHA7,ENPEP,SULF1,ARL4C,GREB1,CDK6,PTPN13
MicroRNA	hsa-miR-26a:TargetScan	hsa-miR-26a:TargetScan	TargetScan	0.000443	20	646	LEF1,DCDC2,GPC4,HNF1B,RAB3IP,JAG1,TFAP2A,SLC7A11,MYO5B,PTGS2,MAP7,SEMA6D,SRGAP1,EPHA7,ENPEP,SULF1,ARL4C,GREB1,CDK6,PTPN13
MicroRNA	hsa-miR-26b:TargetScan	hsa-miR-26b:TargetScan	TargetScan	0.000443	20	646	LEF1,DCDC2,GPC4,HNF1B,RAB3IP,JAG1,TFAP2A,SLC7A11,MYO5B,PTGS2,MAP7,SEMA6D,SRGAP1,EPHA7,ENPEP,SULF1,ARL4C,GREB1,CDK6,PTPN13
MicroRNA	miR-193a:PicTar	miR-193a:PicTar	PicTar	0.00046	9	168	KIT,LEF1,GPC4,ERBB4,CRIM1,DPP4,EPHA4,LAMC2,GRB7
MicroRNA	hsa-miR-340:TargetScan	hsa-miR-340:TargetScan	TargetScan	0.000499	26	963	C4orf31,KIT,KCNJ16,CCND1,PMP22,BMP4,ITGA6,ARHGAP29,FRAS1,TFAP2B,F2RL1,SLC7A11,CDC14A,DLL1,CXCL14,NPNT,PCDH19,PRDM16,GRHL2,LAMC1,ARL4C,GREB1,CDH1,TMEM108,NOTCH1,ATP1B1
MicroRNA	hsa-miR-30a:miRecords_TarBase	hsa-miR-30a:miRecords_TarBase	miRecords_TarBase	0.000632	3	13	CYR61,CDK6,NOTCH1
MicroRNA	hsa-miR-381:TargetScan	hsa-miR-381:TargetScan	TargetScan	0.00099	19	638	ARHGEF3,KIF11,DACH1,ERBB4,SFRP2,JAG1,ITGA6,ARHGAP29,TFAP2B,PCDH7,DLL1,PCDH19,SEMA6D,SOX9,ANO1,ELOVL7,GREB1,EFNB2,ATP1B1
MicroRNA	hsa-miR-300:TargetScan	hsa-miR-300:TargetScan	TargetScan	0.00099	19	638	ARHGEF3,KIF11,DACH1,ERBB4,SFRP2,JAG1,ITGA6,ARHGAP29,TFAP2B,PCDH7,DLL1,PCDH19,SEMA6D,SOX9,ANO1,ELOVL7,GREB1,EFNB2,ATP1B1
MicroRNA	hsa-miR-200b:TargetScan	hsa-miR-200b:TargetScan	TargetScan	0.00108	22	798	ARHGEF3,KIAA0101,DCDC2,DACH1,ANLN,CYP1B1,ERBB4,HNF1B,AP1S2,TFAP2A,LRP4,FNDC3B,PCDH19,FSTL1,SEMA6D,PRDM16,LAMC1,SULF1,CDH6,FREM2,EFNB2,NOTCH1
MicroRNA	hsa-miR-200c:TargetScan	hsa-miR-200c:TargetScan	TargetScan	0.00108	22	798	ARHGEF3,KIAA0101,DCDC2,DACH1,ANLN,CYP1B1,ERBB4,HNF1B,AP1S2,TFAP2A,LRP4,FNDC3B,PCDH19,FSTL1,SEMA6D,PRDM16,LAMC1,SULF1,CDH6,FREM2,EFNB2,NOTCH1
MicroRNA	hsa-miR-429:TargetScan	hsa-miR-429:TargetScan	TargetScan	0.00108	22	798	ARHGEF3,KIAA0101,DCDC2,DACH1,ANLN,CYP1B1,ERBB4,HNF1B,AP1S2,TFAP2A,LRP4,FNDC3B,PCDH19,FSTL1,SEMA6D,PRDM16,LAMC1,SULF1,CDH6,FREM2,EFNB2,NOTCH1
Drug	D011374	Progesterone	CTD	0	50	1209	ARHGEF3,KIAA0101,C4orf31,TSPAN8,KCNJ16,CLDN5,CYP1B1,CENPF,CCND1,PMP22,PRNP,HMMR,BMP4,BMP2,MT2A,DKK1,WNT4,CACNA1G,PDZD2,SIM1,FJX1,FERMT1,SLC7A11,KRT23,NUSAP1,PTGS2,MAP7,S100G,PRC1,ANXA2,CCNB1,DSP,CXCL14,CAV1,HBA1,DPP4,HABP2,EMB,SOX9,ENPEP,CEP55,ARL4C,GREB1
Drug	D019833	Genistein	CTD	0	40	912	KIAA0101,KIF11,MELK,CLDN5,CYP1B1,CENPF,CCND1,WFDC2,PRNP,BMP4,AP1S2,MT2A,SFRP2,CLU,PROM1,MAFB,KIF15,EPCAM,CLDN7,KIF23,SLC7A11,MAL2,ECT2,PTGS2,LRP4,S100G,PRC1,LY6E,CCNB1,CXCL14,PCP4,LAMC1,LAMB1,LAMC2,GREB1,CCNB2,CDC25C,CDH1,EFNB2,ATP1B1
Drug	CID000004920	progesterone	Stitch	0	42	1171	ARHGEF3,KIAA0101,CLDN5,CYP1B1,CCND1,PMP22,ERBB4,HMMR,BMP4,BMP2,MT2A,WNT4,PDZD2,CLU,SLC7A11,KRT23,NUSAP1,PTGS2,ANXA13,MAP7,S100G,PRC1,MYOF,ANXA2,CCNB1,DLL1,DSP,CYR61,IGFBP7,CAV1,HBA1,DPP4,SOX9,ENPEP,GREB1,CCNB2,PTPN13,CDC25C,CSRP2,EFNB2,GRIA3,NPY
Drug	D011078	Polychlorinated Biphenyls	CTD	0	17	207	KIAA0101,KIF11,MELK,CYP1B1,CENPF,AP1S2,CLU,KIF15,KIF23,SLC7A11,ECT2,PRC1,PCP4,GREB1,CCNB2,EFNB2,ATP1B1
Drug	CID005280961	genistein	Stitch	0	36	1120	KIAA0101,KIF11,KIT,MELK,CYP1B1,CCND1,ERBB4,ITGA1,BMP2,MT2A,SFRP2,CACNA1G,ITGA6,F2RL1,KIF15,KIF23,SLC7A11,ECT2,PTGS2,S100G,PRC1,CDC14A,CCNB1,CXCL14,PCP4,CAV1,LAMC1,LAMB1,LAMC2,LAMA4,LAMA1,GREB1,PTPN3,CCNB2,CDC25C,EFNB2
Drug	C014347	decitabine	CTD	0	31	878	LEF1,CYP1B1,SCRN1,CENPF,CCND1,PMP22,ITGA1,AP1S2,MT2A,DKK1,SFRP2,ARHGAP29,CLU,PROM1,F2RL1,GATA3,EPCAM,PTGS2,ANXA2,CCNB1,IGFBP7,CAV1,PCDH19,FSTL1,DPP4,PAX8,SOX9,CDC25C,CDH1,NOTCH1,ATP1B1
Drug	CID000003385	5-fluorouracil	Stitch	0	24	562	KIAA0101,DACH1,ANLN,BMP2,JAG1,CLU,PROM1,EPCAM,GUCY1B3,ECT2,MAP7,PRC1,FNDC3B,MYOF,ANXA2,CAV1,PLK1,PYGL,GRHL2,CDCA8,ARL4C,CDH3,CCNB2,EFNB2
Drug	CID000003553	halcinonide	Stitch	0	5	11	LAMC1,LAMB1,LAMC2,LAMA4,LAMA1
Drug	CID000004666	paclitaxel	Stitch	0	23	561	KIF11,CYP1B1,CCND1,PRNP,ERBB4,BMP2,PDZD2,CLU,KIF23,PTGS2,MAP7,PRC1,CCNB1,CAV1,PLK1,LAMC1,LAMB1,LAMC2,LAMA4,LAMA1,CDK6,CCNB2,CDC25C
Drug	D005472	Fluorouracil	CTD	0	35	1175	KIAA0101,TSPAN8,MELK,ANLN,CCND1,PRNP,ERBB4,HMMR,DKK1,JAG1,PROM1,KIF15,ADAMTS9,GUCY1B3,KIF23,ECT2,PTGS2,PRC1,FNDC3B,ANXA2,CRIM1,CCNB1,CYR61,CAV1,HBA1,PLK1,LAMC1,CEP55,CDCA8,ARL4C,CCNB2,CDC25C,CDH1,KIAA0040,EFNB2
Drug	D009151	Mustard Gas	CTD	0	27	769	LEF1,CYP1B1,CCND1,PMP22,ERBB4,HEY1,SFRP2,ITGA6,FRAS1,CLU,GCNT1,SIM1,GUCY1B3,PTGS2,RAI14,HBA1,DPP4,EPHA4,SLC16A7,ENPEP,LAMC1,LAMC2,LAMA1,CCNB2,FREM2,CSRP2,MME
Drug	CID000006623	bisphenol A	Stitch	0	14	223	KIAA0101,KIF11,MELK,CYP1B1,KIF15,KIF23,SLC7A11,ECT2,S100G,PRC1,PCP4,GREB1,CCNB2,EFNB2
Drug	D010126	Ozone	CTD	0	29	879	NPR3,ANLN,KCNC2,CYP1B1,CCND1,PMP22,ITGA1,BMP4,NUF2,HEY1,CLU,TFAP2A,GATA3,KIF23,SLC7A11,ECT2,NUSAP1,PTGS2,PRC1,ANXA2,CCNB1,CXCL14,IGFBP7,CAV1,DPP4,CEP55,CCNB2,EFNB2,NPY
Drug	D002117	Calcitriol	CTD	0	29	883	ARHGEF3,NID2,NRARP,CCND1,PRNP,OSR2,BMP4,BMP2,FHOD3,HS3ST3A1,PDZD2,MECOM,GCNT1,MAFB,PCDH7,PTGS2,S100G,ANXA2,CXCL14,LHX1,CYR61,SEMA6D,SRGAP1,EMB,SOX9,PTPN3,CDH1,GRB7,EFNB2
Drug	D010656	Phenylephrine	CTD	0	20	460	NID2,CCND1,CA4,MGLL,CLU,CAMK2D,PTGS2,RAI14,CYR61,PCP4,CAV1,SEMA6D,EPHA4,PYGL,SLC16A7,LAMC1,LAMC2,CSRP2,ATP1B1,NPY
Drug	C006780	bisphenol A	CTD	1e-06	19	427	KIAA0101,KIF11,MELK,CYP1B1,CENPF,PRNP,AP1S2,CLU,KIF15,KIF23,SLC7A11,ECT2,S100G,PRC1,PCP4,GREB1,CCNB2,EFNB2,ATP1B1
Drug	CID000002524	calcitriol	Stitch	1e-06	29	910	ARHGEF3,KIAA0101,NPR3,NID2,NRARP,ERBB4,OSR2,BMP2,HS3ST3A1,CA4,PDZD2,CLU,PCDH7,PTGS2,S100G,CXCL14,LHX1,SEMA6D,SRGAP1,EMB,SOX9,LAMC1,LAMB1,LAMC2,LAMA4,LAMA1,PTPN3,GRB7,EFNB2
Drug	C533894	LG 100815	CTD	1e-06	9	87	CCND1,HMMR,JAG1,CLU,MAFB,ECT2,CAV1,SULF1,GREB1
Drug	D004054	Diethylstilbestrol	CTD	1e-06	24	664	NID2,CLDN5,CYP1B1,CCND1,WFDC2,HNF1B,MT2A,WNT4,ITGA6,CLU,PROM1,MAFB,EPCAM,CLDN7,SLC7A11,PAPSS2,S100G,LY6E,CCNB1,FAM84B,SOX9,LAMC2,CDC25C,CDH1
Drug	C062198	octa-2,4,6-trienoic acid	CTD	1e-06	9	88	CCND1,HMMR,JAG1,CLU,MAFB,ECT2,CAV1,SULF1,GREB1
Drug	C496197	trans-10,cis-12-conjugated linoleic acid	CTD	3e-06	11	161	KIF11,ANLN,CENPF,TPX2,JAG1,KIF15,S100G,PRC1,CAV1,PLK1,CSRP2
Drug	D014747	Vinblastine	CTD	3e-06	12	197	KIF11,MELK,HMMR,DKK1,KIF15,KIF23,NUSAP1,PRC1,CCNB1,CDCA8,CCNB2,MME
Drug	CID000026709	deflazacort	Stitch	5e-06	6	38	SLC7A11,LAMC1,LAMB1,LAMC2,LAMA4,LAMA1
Drug	C012589	trichostatin A	CTD	5e-06	13	240	LEF1,CYP1B1,CCND1,SFRP2,CLU,GATA3,CLDN6,PTGS2,ANXA2,CCNB1,PCDH19,CDH1,NOTCH1
Drug	D003345	Corticosterone	CTD	5e-06	12	205	MELK,CCND1,ITGA1,BMP2,GCNT1,KIF15,PTGS2,CCNB1,PLK1,PTPN3,CSRP2,NPY
Drug	CID000016886	5-aza-2'-deoxycytidine	Stitch	5e-06	22	640	DLGAP5,SCRN1,CCND1,HNF1B,MT2A,SFRP2,JAG1,ARHGAP29,CLDN6,CLDN7,PRR15,LHX1,IGFBP7,CAV1,EPHA7,SOX9,EMX2,LAMC2,SULF1,CDK6,CDH1,EFNB2
Drug	D017239	Paclitaxel	CTD	6e-06	17	410	MELK,CCND1,PMP22,ERBB4,MT2A,CLU,NUSAP1,PTGS2,PRC1,CCNB1,DSP,CYR61,CAV1,PLK1,CCNB2,PTPN13,CDC25C
Drug	C025643	vinclozolin	CTD	7e-06	33	1253	KIT,TSPAN8,KCNJ16,CLDN5,CNKSR2,CCND1,PMP22,WFDC2,ITGA1,BMP4,ITGA6,MGLL,CLU,PCDH7,CAMK2D,EPCAM,S100G,FNDC3B,CDC14A,ANXA2,RAI14,DSP,IGFBP7,DPP4,EPHA4,ENPEP,LAMC2,PRSS23,CDH1,EFNB2,EGFL6,GRIA3,NOTCH1
Drug	C059514	resveratrol	CTD	1e-05	20	564	KIF11,KIT,ANLN,CYP1B1,CENPF,CCND1,WFDC2,BMP2,FABP7,TFAP2A,KIF23,PTGS2,CCNB1,HBA1,PLK1,EPHA4,CDK6,CCNB2,NOTCH1,MME
Drug	D013755	Tetradecanoylphorbol Acetate	CTD	1.1e-05	16	385	CCND1,TPX2,KIF23,SLC7A11,NUSAP1,PTGS2,CCNB1,CYR61,IGFBP7,PLK1,LAMB1,ARL4C,CCNB2,MME,ATP1B1,NPY
Drug	C051890	irinotecan	CTD	1.2e-05	19	524	KIAA0101,TSPAN8,CENPF,ERBB4,HMMR,TPX2,PROM1,GATA3,NUSAP1,ANXA13,ANXA2,CRIM1,CYR61,PLK1,ARL4C,CDK6,CCNB2,PTPN13,KIAA0040
Drug	D002762	Cholecalciferol	CTD	1.3e-05	11	188	DAB1,CCND1,BMP2,WNT4,ITGA6,PTGS2,CYR61,FSTL1,EPHA4,CDK6,NOTCH1
Drug	C006632	arsenic trioxide	CTD	1.7e-05	19	537	SATB2,COBLL1,CCND1,KYNU,MT2A,DKK1,PDZD2,MAP7,ANXA2,CRIM1,C14orf105,CCNB1,IGFBP7,CAV1,LAMC1,SULF1,ARL4C,CCNB2,ATP1B1
Drug	D015073	2-Acetylaminofluorene	CTD	2.2e-05	12	237	KIT,CYP1B1,CCND1,CLU,PROM1,EPCAM,CLDN7,KRT23,CCNB1,CDH3,CCNB2,GRIA3
Drug	CID000023912	dysprosium	Stitch	2.4e-05	7	74	PRNP,ITGA6,LAMC1,LAMB1,LAMC2,LAMA4,LAMA1
Drug	C053541	bicalutamide	CTD	2.7e-05	10	168	TPX2,CLU,SLC7A11,NUSAP1,PTGS2,PRC1,CCNB1,GREB1,CDH1,MME
Drug	D004317	Doxorubicin	CTD	3.1e-05	24	823	MELK,KCNJ16,CCND1,PRNP,ERBB4,HMMR,BMP4,MT2A,DKK1,CLU,KIF15,KIF23,NUSAP1,PTGS2,PRC1,CCNB1,DSP,IGFBP7,CAV1,DPP4,CCNB2,PTPN13,CDC25C,MME
Drug	CID000216326	lenalidomide	Stitch	3.1e-05	7	77	HMMR,DKK1,MECOM,PROM1,MAFB,CDK6,CDC25C
Drug	CID000003003	dexamethasone	Stitch	3.2e-05	33	1345	KIAA0101,LEF1,CLDN5,CYP1B1,ERBB4,HNF1B,ITGA1,BMP4,BMP2,MT2A,DKK1,SFRP2,ITGA6,MGLL,PDZD2,EPCAM,CPB2,PTGS2,ANXA13,S100G,ANXA2,IGFBP7,HBA1,PYGL,SOX9,LAMC1,LAMB1,LAMC2,LAMA4,LAMA1,PTPN3,MME,NPY
Drug	CID000014888	arsenic trioxide	Stitch	3.4e-05	17	468	SATB2,COBLL1,CCND1,KYNU,MT2A,PDZD2,MECOM,MAP7,ANXA2,C14orf105,CCNB1,CAV1,LAMC1,SULF1,ARL4C,CDK6,CCNB2
Drug	D015215	Zidovudine	CTD	3.5e-05	15	376	LEF1,CYP1B1,CCND1,KYNU,NUF2,MT2A,GUCY1B3,PTGS2,LY6E,CCNB1,GRHL2,LAMC2,CDCA8,CDK6,GRB7
Drug	DB00029	Anistreplase	Drug Bank	3.8e-05	4	17	ANXA2,LAMC1,LAMB1,LAMA1
Drug	DB00009	Alteplase	Drug Bank	3.8e-05	4	17	ANXA2,LAMC1,LAMB1,LAMA1
Drug	CID000000450	oestradiol	Stitch	4.4e-05	32	1307	NPR3,KIF11,MELK,CYP1B1,CCND1,PRNP,ERBB4,BMP4,BMP2,MT2A,JAG1,CLU,KIF15,GUCY1B3,KIF23,SLC7A11,ECT2,PTGS2,LRP4,S100G,PRC1,IGFBP7,PCP4,CAV1,LEPREL1,SOX9,PRSS23,GREB1,CCNB2,PTPN13,EFNB2,NPY
Drug	D009532	Nickel	CTD	4.5e-05	9	143	PRNP,TPX2,MT2A,DKK1,WNT4,CACNA1G,NUSAP1,PLK1,CCNB2
Drug	DB00031	Tenecteplase	Drug Bank	4.8e-05	4	18	ANXA2,LAMC1,LAMB1,LAMA1
Drug	D006918	Hydroxyurea	CTD	5.5e-05	7	84	CCND1,MECOM,CPB2,PRC1,CCNB1,CDCA8,CDC25C
Drug	D002118	Calcium	CTD	5.6e-05	13	303	CCND1,BMP4,CACNA1G,CA4,F2RL1,CAMK2D,PTGS2,S100G,ANXA2,CAV1,PCDH19,PAX8,ATP1B1
Drug	CID000004987	purvalanol A	Stitch	7.4e-05	5	38	CA4,ECT2,CCNB1,CCNB2,CDC25C
Drug	CID005280442	acacetin	Stitch	7.4e-05	5	38	CYP1B1,JAG1,CCNB1,CDK6,CDC25C
Drug	D016685	Mitomycin	CTD	8.5e-05	10	192	PMP22,PRNP,BMP4,HEY1,TFAP2A,KIF23,PTGS2,MAP7,CCNB1,MME
Drug	D002945	Cisplatin	CTD	8.8e-05	16	456	SCRN1,WFDC2,PRNP,MT2A,DKK1,CLU,GCNT1,TFAP2A,GUCY1B3,SLC7A11,PTGS2,CAV1,LEPREL1,PAX8,SULF1,CDH3
Drug	C482884	panduratin A	CTD	9.1e-05	4	21	CCND1,CCNB1,CDK6,CDC25C
Drug	CID000216304	ALT-711	Stitch	9.1e-05	4	21	LAMC1,LAMB1,LAMC2,LAMA4
Drug	CID000005056	resveratrol	Stitch	9.3e-05	19	610	NPR3,KIF11,ANLN,CYP1B1,CCND1,FABP7,GUCY1B3,KIF23,PTGS2,CDC14A,CCNB1,FSTL1,HBA1,PLK1,EPHA4,CDK6,PTPN3,CCNB2,GRIA3
Drug	D037742	Nanotubes, Carbon	CTD	9.8e-05	6	64	CYP1B1,CCND1,BMP2,CDC14A,CDK6,CCNB2
Drug	D011794	Quercetin	CTD	0.0001	21	720	LEF1,DLGAP5,CYP1B1,CCND1,BMP2,MT2A,ITGA6,MGLL,KIF15,KIF23,PTGS2,S100G,ANXA2,CCNB1,IGFBP7,CAV1,DPP4,PAX8,PLK1,CDC25C,MME
Drug	CID000004056	vitamin K2	Stitch	0.000127	6	67	CCND1,HNF1B,WNT4,EPCAM,PAX8,CDH6
Drug	D020122	tert-Butylhydroperoxide	CTD	0.000159	32	1399	CYP1B1,PRNP,ERBB4,OSR2,BMP4,MT2A,DKK1,WNT4,FHOD3,ITGA6,HS3ST3A1,MGLL,PDZD2,CLU,GCNT1,KIF15,SLC7A11,PAPSS2,NUSAP1,PTGS2,CYR61,CAV1,DPP4,PLK1,PYGL,SOX9,LAMB1,LAMC2,CDH3,CCNB2,CDC25C,MME
Drug	D018021	Lithium Chloride	CTD	0.000162	6	70	KIT,LEF1,CCND1,SFRP2,PTGS2,CDH1
Drug	C017947	sodium arsenite	CTD	0.000163	24	916	KIT,NRARP,CYP1B1,CCND1,PRNP,ERBB4,BMP4,BMP2,MT2A,STARD10,CLU,GATA3,EPCAM,PTGS2,ANXA2,LY6E,CCNB1,DSP,CYR61,IGFBP7,CAV1,PLK1,CDH1,EFNB2
Drug	C041786	palm oil	CTD	0.000178	33	1471	GPC4,NID2,NRARP,CYP1B1,CCND1,PMP22,TPX2,SFRP2,WNT4,ITGA6,TM6SF1,MGLL,CLU,PROM1,GUCY1B3,CDC14A,ANXA2,LY6E,RAI14,DLL1,CXCL14,CYR61,PCDH19,FSTL1,PYGL,EMX2,ENPEP,LAMC2,LAMA4,PTPN3,CSRP2,MME,ATP1B1
Drug	D005492	Folic Acid	CTD	0.000207	10	214	CCND1,DKK1,ITGA6,ARHGAP29,MGLL,ANXA13,ARL4C,CDH3,CDH1,MME
Drug	C063002	2,3-dimethoxy-1,4-naphthoquinone	CTD	0.000212	8	138	TPX2,DKK1,CLU,KIF23,NUSAP1,ANXA2,PLK1,CCNB2
Drug	CID000005279	staurosporine	Stitch	0.000222	24	935	KIAA0101,NPR3,KIT,CCND1,ERBB4,AP1S2,BMP2,CLU,F2RL1,CAMK2D,PTGS2,MAP7,CCNB1,CYR61,PLK1,EPHA4,EPHA7,ENPEP,SULF1,PTPN3,CCNB2,PTPN13,CDC25C,CDH1
Drug	CID003691183	MK-422	Stitch	0.000231	5	48	PTGS2,EMB,ENPEP,MME,ATP1B1
Drug	C080955	N-(2-cyclohexyloxy-4-nitrophenyl)methanesulfonamide	CTD	0.000231	5	48	KIAA0101,TPX2,PCDH7,PTGS2,CAV1
Drug	C016766	sulforafan	CTD	0.000254	5	49	CCND1,MT2A,CLU,PTGS2,CCNB1
Drug	CID000024759	hyaluronic acid	Stitch	0.000263	11	263	GPC4,HMMR,ITGA6,NUSAP1,PTGS2,HABP2,LAMC1,LAMB1,LAMC2,LAMA4,CDC25C
Drug	CID000000772	low molecular weight heparin	Stitch	0.000272	19	663	KIAA0101,GPC4,NID2,ERBB4,AP1S2,ITGA6,MGLL,CPB2,CXCL14,CYR61,IGFBP7,HABP2,EPHA4,LAMC1,LAMB1,LAMC2,LAMA4,SULF1,LAMA1
Drug	CID000000235	ascorbic acid	Stitch	0.000275	16	504	KIAA0101,NPR3,HSPA12A,GPC4,BMP2,MT2A,GUCY1B3,PTGS2,HBA1,LEPREL1,LAMC1,LAMB1,LAMC2,LAMA4,LAMA1,MME
Drug	C410733	scriptaid	CTD	0.00028	5	50	KIF11,ANLN,ITGA6,CAV1,CCNB2
Drug	C105260	4-tert-octylphenol	CTD	0.000315	6	79	CLDN5,HNF1B,ITGA6,CLU,S100G,FAM84B
Drug	CID000002900	cycloheximide	Stitch	0.000359	23	907	KIAA0101,CYP1B1,CCND1,BMP2,CLU,TFAP2A,KRT23,PTGS2,LRP4,S100G,ANXA2,CCNB1,HBA1,LAMC1,LAMB1,LAMC2,LAMA4,LAMA1,GREB1,CDK6,PTPN3,CCNB2,PTPN13
Drug	C121565	pifithrin	CTD	0.000369	5	53	KIT,CYP1B1,CCNB1,PLK1,CDC25C
Drug	CID000011312	2,6-dinitrophenol	Stitch	0.000401	2	3	CPB2,PCP4
Drug	DB00154	gamma-Homolinolenic acid	Drug Bank	0.000401	2	3	FABP7,PTGS2
Drug	CID000176870	erlotinib	Stitch	0.000425	8	153	KIT,CCND1,ERBB4,PDZD2,PROM1,CLDN7,SLC7A11,PTGS2
Drug	CID000004091	metformin	Stitch	0.000436	10	235	LEF1,HNF1B,MGLL,TFAP2B,EPCAM,PTGS2,HBA1,DPP4,PTPN3,GRB7
Drug	CID000004122	nocodazole	Stitch	0.000482	15	478	KIF11,DLGAP5,NUF2,PROM1,SIM1,KIF23,ECT2,MYO5B,MAP7,CCNB1,CAV1,PLK1,CCNB2,CDC25C,CDH1
Drug	CID000005291	imatinib	Stitch	0.000518	14	430	KIF11,KIT,CCND1,ERBB4,HMMR,BMP2,PTGS2,HBA1,EPHA4,EPHA7,LAMA1,EFNB2,MME,NPY
Drug	CID000003285	estrogen	Stitch	0.000624	28	1253	KIAA0101,KIF11,CYP1B1,CCND1,ERBB4,BMP2,WNT4,CA4,CLU,PROM1,KRT23,PTGS2,LRP4,S100G,CYR61,IGFBP7,PCP4,CAV1,FSTL1,HBA1,EMB,SOX9,GREB1,PTPN3,CDH3,CDH1,MME,NPY
Drug	DB00015	Reteplase	Drug Bank	0.000636	3	15	LAMC1,LAMB1,LAMA1
Drug	CID000003862	mimosine	Stitch	0.000648	7	125	LEF1,CCND1,CCNB1,PLK1,CDK6,PTPN3,CDC25C
Drug	C088658	zoledronic acid	CTD	0.000674	8	164	ARHGEF3,CENPF,CCND1,BMP2,ARHGAP29,PTGS2,CCNB1,CYR61
Drug	C499814	Scutellaria baicalensis extract	CTD	0.000796	2	4	CCND1,PTGS2
Drug	CID003272187	20-hydroxy-LTE4	Stitch	0.000796	2	4	KIAA0101,PTGS2
Drug	C527793	3-methyl-9-(2-oxa-2lambda(5)-2H-1,3,2-oxazaphosphorine-2-cyclohexyl)-3,6,9-triazaspiro(5.5)undecane	CTD	0.000796	2	4	CCNB1,CDC25C
Drug	CID000003750	irinotecan	Stitch	0.000846	10	256	DACH1,ERBB4,HMMR,PROM1,PTGS2,ANXA2,PLK1,CDH3,CCNB2,PTPN13
Drug	C008493	methylselenic acid	CTD	0.000852	13	401	KIF11,CENPF,CCND1,PRNP,BMP4,CLU,SEMA5A,CCNB1,PLK1,SLC16A7,LAMA4,CDK6,CDC25C
Drug	C004742	daidzein	CTD	0.000856	7	131	CYP1B1,CCND1,MT2A,CLU,PTGS2,CCNB2,CDC25C
Drug	C007610	equol	CTD	0.000868	4	37	PTGS2,CAV1,CCNB2,CDC25C
Drug	C017963	vinyl carbamate	CTD	0.000868	4	37	CCND1,PTGS2,CCNB2,CDH1
Drug	C111237	vorinostat	CTD	0.001048	6	99	CYP1B1,CCND1,ANXA2,CCNB1,CDH1,ATP1B1
Drug	CID003081361	ZD6474	Stitch	0.001048	6	99	KIT,ERBB4,HMMR,EPHA4,EPHA7,CDK6
Drug	CID000054343	daltroban	Stitch	0.001062	4	39	KIAA0101,NPR3,PTGS2,PYGL
Drug	C061481	dibenzoylmethane	CTD	0.001112	3	18	CCND1,CLU,PTGS2
Drug	CID000024766	chondroitin sulfate	Stitch	0.001139	13	414	GPC4,HMMR,BMP4,PROM1,FABP7,ADAMTS9,PAPSS2,SEMA5A,HABP2,LAMC1,LAMB1,LAMC2,LAMA4
Drug	CID000003542	1-(5-isoquinolinesulfonyl)-2-methylpiperazine	Stitch	0.001147	11	314	KIAA0101,ERBB4,BMP2,CAMK2D,PTGS2,LAMC1,LAMB1,LAMC2,LAMA4,LAMA1,PTPN3
Drug	C430898	AGN 194204	CTD	0.001161	7	138	PRNP,GATA3,CAMK2D,ANXA2,CCNB1,ARL4C,CDK6
Drug	C021751	tanshinone	CTD	0.001164	5	68	WFDC2,ITGA6,CLU,F2RL1,GRB7
Drug	CID000003715	indomethacin	Stitch	0.001172	18	690	KIAA0101,NPR3,CCND1,BMP2,CA4,F2RL1,GUCY1B3,SLC7A11,PTGS2,HBA1,LAMC1,LAMB1,LAMC2,LAMA4,LAMA1,ARL4C,MME,NPY
Drug	D019772	Topotecan	CTD	0.001219	9	223	TSPAN8,SCRN1,FJX1,RAI14,DSP,IGFBP7,LAMC1,CCNB2,CDH1
Drug	CID000115098	TSST	Stitch	0.001262	7	140	ITGA1,SFRP2,ITGA6,LAMC1,LAMB1,LAMC2,LAMA4
Drug	CID000072120	nedaplatin	Stitch	0.001309	3	19	DACH1,ITGA6,CDH3
Drug	C503643	5-(2,4-dihydroxybenzylidene)-2-(phenylimino)-1,3-thiazolidin	CTD	0.001316	2	5	CCNB1,CDC25C
Drug	C011164	amentoflavone	CTD	0.001316	2	5	CYP1B1,PTGS2
Drug	C005108	metanil yellow	CTD	0.001316	2	5	CCND1,CCNB1
Drug	C081766	2,4,4'-trichlorobiphenyl	CTD	0.001316	2	5	CYP1B1,PTGS2
Drug	D003474	Curcumin	CTD	0.001335	16	584	CYP1B1,CCND1,KYNU,SLC7A11,PTGS2,S100G,CCNB1,FSTL1,EMB,CDK6,PTPN13,CDC25C,CDH1,RREB1,NOTCH1,MME
Drug	C025462	sulindac sulfide	CTD	0.001338	9	226	TSPAN8,CYP1B1,CCND1,ERBB4,TFAP2B,PTGS2,LAMC1,PRSS23,CDH1
Drug	D024483	Vitamin K 3	CTD	0.001352	6	104	CYP1B1,MT2A,DKK1,SLC7A11,CYR61,PLK1
Disease	D011471	Prostatic Neoplasms	CTD	2.7e-05	18	340	CYP1B1,CCND1,PRNP,HNF1B,MT2A,WNT4,STARD10,CLU,GCNT1,EPCAM,CLDN7,PTGS2,CAV1,LAMC1,GREB1,CDH1,GRB7,MME
Disease	219000	FRASER SYNDROME	OMIM	0.000328	2	2	FRAS1,FREM2
Disease	20081201:COGENT Study	Colorectal cancer	GWAS	0.000972	2	3	BMP4,CDH1
Disease	D007417	Intestinal Polyps	CTD	0.000972	2	3	CCND1,PTGS2
